# Supplementary material for: The primate Major Histocompatibility Complex as a case study of gene family evolution
Source: eLife. 2025 Dec 3;14:RP103545. doi: 10.7554/eLife.103545 (PMC12674619; doi:10.7554/eLife.103545)
Supplement: Supplementary file 5. [file elife-103545-supp5.zip › classI_exon2_alignment.fasta]

>Cocr-classI_XM_004695753.2
gctcccactccctgatgtatttctccactg-cg-atgtcccgg--catggc-----cccgggg-ag-c---------c--cc------gcttcatcacggtgggctacgtggaca------------acacgcagttcg------------ggcggttcgacagcgactctccgggtcagag---------------------tg------tggagctgcgggcaccct-----------------gggcggggcaggtcaggca-ggaggatctggaccag--gagaccaggaaccaaaggaaggaggctcagtggttc-caagcgctgctg------caggacctgagcagcctctccgaccagagcgaca--acg-
>Sabo-classI_XM_039467363.1
gctcccactccctgagatatttcactacca-cc-gtgtccagg--cctggc-----ggcggta-ag-c---------c--ga------gcttcatcgccgtgggctatgtggacg------------acacggagttcg------------agaggttccgcagtgac---aagagtccgag---------------------ga------tggatccgcgggcgcctt-----------------ggatggagcaggaggagcc-ggagtattgggaccgg--gagacaaggagactcaaggtggacgcacagattagt-gaaatgtgcctg------cggaacctgcgcagctaccacaacgagagcgagg--cca-
>Ceim-classI_XM_017522785.2
gctcccactccatgacgtttttctacactg-cg-gtgtcccgg--cccggc-----cgtggga-ag-c---------c--ga------gcttcatcgccgtgggctacgtggacg------------acatggagttcg------------agcggttccacagcgacgccgcgagtcagag---------------------ga------tggatccgcgggcgccgt-----------------ggttggagcaggaggggcc-ggagtactgggaccag--gagacagcttgcctcaaggcggacgcacggagtagc-gaaatgtccatg------aggatcctggccggccactacaacctgagcgacc--cca-
>Otga-classI_XM_023512790.1
gctcccactccatgaggtatctcttcacca-cc-gtgtcccgg--cccggc-----cgcgggg-ag-c---------c--cc------gcttcatcgccgtcggctacgtggatg------------acacgcagttcg------------tgcggttcgacagagacgacaagaatccgag---------------------gg------tggagccgcgggcgccct-----------------gggtggagtgggaggggcc-ggagtatttggactat--ctgacagagggcgccaaccgccgcgcacagattgac-cgagctaacctg------cagacactgctcggctattacaaccagagccagg--acg-
>Epfu-classI_XM_028138976.1
gcccccactccatgagctattttcacacca-tc-tggtcccgg--cccggc-----cgcgggg-ag-c---------c--cc------gcttctacatcgtcgcctatatggacg------------acacgcagttcg------------ttcggttcgacagcgacgcggcgactccgag---------------------ga------tggagccccgggcgtcgt-----------------ggatggagcaggaagaccc-gcagtattgggactgg--agcacgcgcaactctaagggagccgaacagactttc-cgagtggacctg------cagaccctgcgcggctactacaaccagagcgagg--acg-
>Papa-classI_NC_048245.1:29781095-29784840
gctcccactccatgaggtatttcagcaccg-cc-gtttcccgg--cccggc-----cgcgggg-ag-c---------c--cc------gcttcattgccgtgggctacgtggacg------------acacgcagttcg------------tgcgggtcgacagtgacgccgtgagtctgaa---------------------ga------tgaagacgcgggcgcggt-----------------gggtggagcaggaggggcc-ggagtattgggaccta--cagacactgggcgccaaggcccaggcacagactgac-cgagtgaacctg------cggaccctgctccgctactacaaccagagcgagg--cgg-
>Nole-classI_NC_044402.1:51043273-51505984
gctcccactccttgaggtatttcagcaccg-cc-gtttcccgg--ccgggc-----cgcgggg-ag-c---------c--cc------gcttcatcgccgtgggctacgtggacg------------acacgcagttcg------------tgcggttcgacagtgacgccgcaagtccgag---------------------ga------tgaagacgcgggcgcggt-----------------gggtggagcaggaggggcc-ggagtattgggaccta--cagacactgggcgccaaggcccaggcacagactgac-cgagtgaacctg------cggaccctgctccgctactacaaccagagcgagg--ccg-
>Poab-classI_XM_024248521.1
gctcccactccttgaggtatttcagcaccg-cc-gtttcccag--ccgggc-----cgcgggg-ag-c---------c--cc------gcttcatcgccgagggctacgtggacg------------acacgcagttcg------------tgcggttcgacagtgacgccgcgagcccgag---------------------ga------tgaagacgcggttgcggt-----------------gggtggagcaggaggggcc-ggagtattgggaccta--cagacactgggcgccaaggcccaggcacagactgac-cgagtgaacctg------cggaccctgctccgctactacaaccagagcgagg--cgg-
>Chsa-classI_XR_005239751.1
gcccccactccttgaggtatttcagcaccgccc-gtgtcccgg--cccggc-----cacgggg-ag-c---------c--cc------gcttcatcgccgtgggct---------------------acatgcagttcg------------tgcggttcgacagtgacgccgcaagtccgag---------------------ga------tggagccgcgggagtggt-----------------gggcggagcaggaagggcctggagtattgggagctg--cagacactgggcgccaaggcccaggcacagactggc-tgagtgaacctg------aggaccctgctccaatactacaaccagagcgagg--cca-
>Trfr-classI_XR_004439202.1
gctccctctccttgaggtatttcagcaccg-cc-gtgtcctgg--cccggc-----cgcgggg-ag-c---------c--cc------gcttcatcgccgtgggctatgtggacg------------acacgcagttcg------------tgcggttcgacagtgacgccgcgagtccgag---------------------ga------tggagccgcgggcgtggt-----------------ggatggagcgggagcggcc-ggagtattgggagctg--cagacactgggcgccaaggcccaggcacagactggc-tgagtgaacctg------aggactccgctccgatactacaaccagaacgag-------
>Thge-classI_NC_037671.1:c32829436-32825944
gctccctctccttgaggtatttcagcaccgccc-gtgtcccgg--cccggc-----cgcgggg-ag-t---------c--cc------gcttcatcgccgtgggctacgtggacg------------acaagcagttcg------------tgcggttcgacagtgacgcggcgtgtccgag---------------------ga------tggagccgcgggagtggt-----------------ggatggagcaggaggggcc-ggagtattgggagctg--cagacactgggcgccaaggcccaggcacagaccggc-tgagtgaacctg------aggaccctactccgatactacaaccagagcgagg--ccg-
>Maja-classI_XM_037026680.1
gctcccactccctgaggtatttccacaccg-cc-gtgtcccgg--cccggc-----cgcgggg-ag-c---------c--cc------tctacatctccgtgggctacgtggacg------------acacgccgttcg------------tgcggttcgacagcgacgccgcgagtccgag---------------------ga------tggagccccgggtgccgt-----------------ggatgcagcaggaggggcc-ggagtactgggaccgg--gagacgcggaccgtcaagagcaacgaacagacttcc-cgagtgaacctg------aacaccgcccgcggctactacaaccagagcgagg--ccg-
>Nole-classI_NC_044402.1:51279315-51282313
gctcccactccttgaggtatttcggcaccg-cc-gtgtcccag--cccggc-----cgcgggg-ag-c---------c--cg------ggttcatcaccatgggctacgtggacg------------acacagagttcg------------tgcggttcgacagcgactccgtgagtccgag---------------------ga------tggagccgcgggcgccgt-----------------gggtggagcaggaggggct-ggagtattgggaccgg--gagacacggaacgccaagggccacgcacagatttac-cgagtgaaccgg------cggaccctgctccgctactacaaccagagcgagg--ctg-
>Patr-classI_NC_036885.1:29767835-29770833
gctcccactccttgaggtatttcagcaccg-ca-gtgtcccag--cccggc-----cgcgggg-ag-c---------c--cc------ggtttatcgccgtgggctacgtggacg------------acacagagttcg------------tgcggttcgacaacgactccgtgagtccgag---------------------ga------tggagcggcgggcgccgt-----------------gggtggagcaggaggggct-ggagtattgggaccag--gagacacggaacgccaagggccacgcgcagatttac-cgagtgaacctg------cggaccctgctccgctattacaaccagagcgagg--ccg-
>Gogo-classI_XR_004070699.1
gctcccactccttgaggtatttcagcaccg-ca-gtgtcccag--cccggc-----cgcgggg-ag-c---------c--cc------ggttcatcgccgtgggctacgtggacg------------acacagagttcg------------tgcggttcgacagcgactccgtgagtccgag---------------------ga------tggagcggcgggcgccgt-----------------gggtggagcaggaggggct-ggagtattgggaccag--gagacacggaacgccaagggccacgcacagatatac-cgagtgaacctg------cggaccctgctccgctattacaaccagagcgagg--ccg-
>Coan-classI_XM_011944974.1
gctcgcactccatgaggtatttcagcacct-ct-gtgtcctgg--cctggc-----cgcgggg-ag-c---------c--cc------acttcatctctgtgggctacatggatg------------acacgcagttcc------------tgcggttcaacaatgatgcggcgagtccgag---------------------ga------tggagctgcgagcgccgt-----------------gggtggagcaggaggggcc-ggagtattgggaccgg--gagacgcggaacgccgagggccacgcacagactcac-cgagagaacctg------cggaccctgctacgctactacaaccagagggagg--ccg-
>Rhro-classI_XM_030929583.1
gctcgcactccttgaggtatttcagcacct-cc-gtgtcccgg--cccggc-----cgcgggg-ag-c---------c--cc------gcttcatctccgtgggctacgtggacg------------acacgcagttcc------------tgcggttcgacagtgacgcggcgagtccgag---------------------ga------tggagccgcgagcgccgt-----------------gggtggagcaggaggggcc-ggagtattgggaccgg--gagacgcggaacgccgagggccacgcacagactcac-cgagagaacctg------cggaccctgctccgctactacaaccagagcgagg--ccg-
>Thge-classI_XM_025374439.1
gctcgcactccttgaggtatttcagcacct-cc-gtgtcccgg--cccggc-----cgcgggg-ag-c---------c--cc------gcttcatctccgtgggctacgtggacg------------acacgcagttcc------------tgcggttcgacagcgacgccgcgggtccgag---------------------ga------tggagccgcgggcgcagt-----------------gggtggagcaggaggggcc-ggagtattgggaccgg--gagacgcggaaggccgagggccacgcacagactcac-cgagagaacctg------cggaccctgctccgctactacaaccagagcgagg--ccg-
>Pite-classI_NC_045438.1:138723532-138727305
gttcccactccatgagatatttcagtaccg-cc-atggccccg--cccggc-----cgcgggg-ag-c---------c--cc------gcttcatctccgtggactacgtggacg------------acacgcagttcg------------tgcggtttgacagcgatgcggcgagtcggag---------------------ga------tggagccgcgggcgccgt-----------------gggtggagcaggaggggcc-ggagtattgggaccgg--gagacacggaacgccatgggccacgcacagatttcc-cgagagaacctg------cggaccctgctccgctactacaaccagagcgagg--ctg-
>Thge-classI_NC_037671.1:c860875-857090
gctcccactccatgaggtatttcagcaccg-cc-gtgtgctgg--cccggc-----cgcgggg-ag-c---------c--cc------gcttcatctccgtgggctacgtagacg------------acacgcagttcg------------tgcggttcgacagcgacgcggtgagtcggag---------------------ga------tggagccgcgggcgccgt-----------------gggtggagcaggaggggct-ggagtattgggaccgg--aagacacggaacgccaagggacacgcacagatttcc-cgagagaacctg------cggaccctgctcggctactacaaccagagcgagg--atg-
>Gava-classI_XM_008594446.1
gctcccactccctgcggtatttcgacaccg-cc-gtgtcccgg--cccggc-----cgcgggg-ag-c---------c--cc------gcttcatctccgtcggctacgtggacg------------acacgcagttca------------cgcggttcgacagcgacgccgcgagtccgag---------------------gg------tggagccgcgggcgccgt-----------------gggtggagcaggaggggcc-ggagtactgggagcgg--gagacgcggaacgtcaagggccacgcacagacttac-cgagtgaacctg------cggaccgcgctccgctactacaaccagagcgagg--ctg-
>Puco-classI_XM_025917265.1
gctcccactccttgaggtatttccacaccg-cg-atgtcccgg--cccggc-----ctcgggg-aa-c---------c--cc------gcttcatcgccgtgggctacgtggacg------------acacgcagttcg------------tgcggttcgacaccgacgccccaaatccgag---------------------ga------tggagccgcgggcgccgt-----------------ggatggagcaggtggggcc-agagtattgggaccgg--gagacgcggatcgccaaggtgcacgcagagattgcc-cgaccgaacctg------cagaccgccctccgctactacaaccagagcgagt--ccg-
>Ocpr-classI_XM_012930691.1
gttcccactccctgatgtatttcatcaccg-ga-gtgtcccgg--cccagc-----cccgggg-ag-c---------c--cc------atgtcatcgctgtgggctacttggacg------------acacgcagctag------------ggcgcttcgacagcgatgccgagaacccgcg---------------------gg------cagaaccacaggccccgt-----------------ggatgcagcaggtggagca-ggagtacgtggacagg--cacacatggcagggtaaagagcagacacacttgacc-catctgtacctg------aacaccctgcgcggctactacaaccaaagcgagg--ccg-
>Nyco-classI_XM_053602626.1
gctcccactccctgcggtatttctccaccg-cc-gtgtcccgg--ccaggc-----cacgggg-cc-c---------c--cc------ggtacatcgctgtcggctacgtggacg------------acacgcagttcg------------tgcggttcgacagctacgcggagaacctgag---------------------ga------tggaaccgcgggcgccgt-----------------gggcagagcgggaggggcc-ggagtattgggaggag--gagacccagcgcgtcaaggaccttgcacagattgag-cgagtgtgccca------gacatcgtgcgcggctactacaaccagagcaacg--gcg-
>Tuch-classI_XM_027766362.1
gctcccactccatgagatatttcgataccg-tc-gtgtcccgg--tcggga--------gggg-ag-c---------c--cc------ggtacattgaagtcggctacgtggacg------------acacgcagttcg------------tgcggttcgacagcgactctgcgagtcagag---------------------gg------aagagccgcgggtaccct-----------------ggatggacaaggtggaccc-ggagtactgggaccgg--aacacgcggagagccaaggacaacgcacagacttac-cgactgagcttg------cagaccctgcttgcctactacaacctgagcgagg--ccg-
>Gogo-classI_XR_004070698.1
gttcccactccataaggtatttcagcaccg-cc-gtgtcccgg--ctgggt-----cgcggga-ag-c---------c--cc------ggtacatcgcagtgggctacgtggact------------acacgcagttcg------------tgcggttcgacagcgacgcggcgactccgag---------------------ga------tgtagccgcaggcgccgt-----------------ggttggagcaggagggacc-ggtgtattgggaccgg--agcacacggaacatcaaggcccgcgcacagactgacaagagtgaacctg------cccatgccgcgccgctactaccaccagagctagg--ccg-
>Patr-classI_NC_036885.1:29429415-29435632
gtacccactccataaggtatttcagcaccg-cc-gtgtcccgg--ccgggt-----cgcgggg-ag-c---------c--cc------ggtacatcgcagtgggctacgtggacg------------acatgcagttcg------------tgcggttcgacagcgacgcggcgactccgag---------------------ga------tgtagccgcagtcgccgt-----------------ggttggagcaggagggacc-ggagtattgggaccgg--agcacacggaacatcaaggcctgcgcacagactgacaagagtgaacctg------cccatgccgcgccgctactaccaccagagctagg--ccg-
>Sabo-classI_XM_039462568.1
gctcccactccttgagatatttccagaccg-ct-gtgtcccgg--cccggc-----cgccggg-ag-c---------c--cc------acttcttcgccgtgggctacgtggacg------------acatgcagttcg------------agcggtttgacaacgacgcggcaactccgag---------------------aa------ccgagccgcggacgcctt-----------------ggatggagcaggaggggcc-ggagtattgggacctg--cagactcggaccctcaaggcccgcgcgcagacaaac-caagtgtgcctg------cggaacctgcgcggctactacaaccagagcgagg--cgg-
>Aona-classI_XM_021666277.1
gcgcccactccttgaggtatttccagactg-cc-gtgtcccgg--cccggc-----cgcgggg-ag-c---------c--cc------acttcttcgccgtgggctacgtggacg------------acacgcagttcg------------agtggttcgacagcgacgccgcaattccgag---------------------ag------gggaaccgcggacgcctt-----------------ggatggagcaggaggggcc-ggagtattgggacctg--cagacacggaccctcaaggcccgcgcacagacaaac-caagtgtgcctg------cggaccctgcgcggctactacaaccagagccagg--cag-
>Ceim-classI_XM_037735656.1
gctcccactccttgaggtatttccagaccg-cc-gtgtcccgg--cccggc-----cgcgggg-ag-c---------c--cc------actttttcgccgtgggctacgtggacg------------acacgcagttcg------------agcggttcgacagcgacgccgcaattccgag---------------------ag------gggagccgcggacgcctt-----------------ggatggagcaggaggggcc-ggagtattgggacctg--cagacacggagcctcaaggcccgcgcacagacaaac-caagtgtgcctg------cggacccttcgcggctactacaaccagagcgagg--cgg-
>Nole-classI_NC_044402.1:51412599-51416941
gttcccactccttgagttatttctacaccg-cc-ctgtcccgg--cccggc-----cgcgggg-ag-c---------c--cc------gcttcattgacgtgggctacgtggaca------------gcacgcagttcg------------tgcggttcgacagcgacgccgtgaatccgag---------------------ga------tggagcc---------gt-----------------gggtggagcaggaggggcc-agagtattgggaggag--gaaacactgagagccagggcccaggcactgactcac-cgagtgaacctg------cggaccctgctttactactacaaccagagcgagg--ctg-
>Hymo-classI_NW_022611662.1:28850939-28858473
gttcccactccttgagttatttctacaccg-cc-ctatcccgg--ccctgc-----tgcgggg-ag-c---------c--cc------gcttcattgacgtgggctacgtggaca------------acacgcagtttg------------tgcggttcgacagcgacgccgtgagtccgag---------------------ga------tggagcc---------gt-----------------gggtggagcaggaggggcc-agagtattgggaggag--gaaacactgagagccagggcccaggcactgactcac-caagtgaacctg------cggaccctgctttactactacaaccagagcgagg--ctg-
>Mimu-classI_NC_033679.1:988885-991883
gctcccactccctgaggtatttcgccaccg-cc-gtgtcccgg--cccggc-----cgcgggg-ag-c---------c--cc------ggtacatcgaggtcgcctacgtggacg------------acacgcagttcg------------tgcggttcgacagcgacgcggcgagtccgag---------------------ga------tggagccgcgggcgccgt-----------------gggcggagcgggaggggcc-ggagatttgggacgag--cagactctcagagccaaggtcaactcgcagaatttc-caagtgaacctg------cggaccctgcgcggctactacaaccagagcgacg--ccg-
>Aona-classI_XM_012440735.2
gctcccactctttgaggtatttgagcaccg-ct-gtgtcctgg--cctggc-----cgcgggg-ag-c---------c--ccgatacaggtacatcgctgtgggctacgtggacg------------acacgcagttcg------------tgcggttcgacagcaacgccctaagtccgag---------------------ga------tggagccgcgggcgccct-----------------gggtggagcaggagaggcc-ggagtattgggaccgg--gacacatgggccgccaaggccaacgcacagactgac-caagtgaaactg------cggaacctgcgcggctactacaaccagagcgagg--ccg-
>Sabo-classI_XM_039467282.1
ggtcccactccttgaggtatttcagcaccg-cc-acgtcccgg--cccggc-----cgcgggg-ag-c---------c--ccgatacaggtacatcggtgtgggctacgtggatg------------acacgccgttcg------------tgcggttcgacagcgacgacccgagtccgag---------------------ga------tggagccgcgggcgccgt-----------------gggtggagcaggaggggcc-ggagtattgggaggac--cagacaggggtcgtcaaggccaacgcacagactgac-cgcgtggccctg------cggaaactgcttcgctactacaaccagagcgagg--gcg-
>Ceim-classI_XM_037732055.1
ggtcacactccttgaggtatttcagcaccg-cc-acgtcccgg--cccggc-----cgcgggg-ag-c---------c--ccgttacaggtacatcggagtgggctacgtggacg------------acacgctgttcg------------tgcggtttgacagcgacgacccgagtccgag---------------------ga------tggagccgcgggcgcagt-----------------gggtggagcaggaggggcc-ggaatattgggagcac--cagacacgggtcgtcaaggccaacgcccagactgac-cgagtgaaactg------cggaaactgcttggctactacaaccagagcgagg--gcg-
>Saap-classI_XM_032268946.1
gctcccacttcatgaggtatttccacatcg-ct-gtgtcccgg--cctggc-----cgcgggg-ag-c---------c--cc------gatacctagaagtcggctacgtggacg------------acacgcagttcg------------tgcggtttgacagcgacggcgcgagaccgag---------------------ga------tggagccgcgggcgccgt-----------------gggtggagcaggaggggcc-ggagtattgggaagag--gagacgcagagagccaaggatgtggcacagactttc-cgagtgaacctg------cagaccctgcgcggctactacaaccagagcgggg--ccg-
>Sabo-classI_XR_005578794.1
gcttccactccttgagatatttcgacactt-cc-gtgtcccgg--cccggc-----cgcgggg-ag-c---------c--cc------gtttcatcaccgtgggctacgtggacg------------acacgcagttcg------------tgcggttcgacagcgacgccgcgagtccgag---------------------ag------aggagccccgggcgccat-----------------gggttgagcaggaggggcc-ggagtattgggacctg--cagacacagatctccaaggccaccgcacagactcag-agatcgaacctg------caaaccttgcgcggctactacaaccagagcgagg--cag-
>Poab-classI_XM_024248520.1
gctcccactccatgaggtatttcagcacct-cc-gtgtcccgg--ccgggc-----cgcgggg-ag-c---------c--cc------ggtacctcgaagtcggctacgtggacg------------acacgcagttcg------------tgcggttcgacagcgacgccgcgagcccgag---------------------ga------tggagctgcgggcgtcgt-----------------gggtgcagcaggaggggcc-agagtattgggaccgg--aacacacggagagccaaggccaacgcacagactgac-cgagtggaccta------gggaccctgcgcggctactacaaccagagcgagg--ccg-
>Nole-classI_NC_044402.1:50978167-50981653
gctcccactccctgaggtatttcagcacca-cc-gtgtcccgg--cccgga-----cgtgggg-ag-c---------c--cc------ggtacctcgaagtcggctacgtggacg------------acacgcagttcg------------tgcggttcgacagcgactccgcgagcccgag---------------------ga------tggagccccgggcgccgt-----------------gggtggagcaggaggggcc-ggagtattgggaccgg--aacacacggaactccaaggcccgggcacagcttgac-cgagtgaacctg------gggaccctgcgccgctactacaaccagagcgagg--ccg-
>Pite-classI_XR_002729026.3
gctcgcactccatgaggtatttctacatca-cc-gtgtcccgg--cccggc-----cgcgggg-ag-c---------c--cc------tgtatctcgaagtcggctacgtggacg------------acacccagttcg------------tgcggttccacagcgacgccgagagtccgag---------------------ga------tggagccgcgggcgccgt-----------------ggatagagcaggaggggcc-ggagtattgggaagag--gagacgcggaaagccaaggacagcgcacagattaac-caagtggacctg------gggaccctgctccgctactacaaccagagcgaga--ccg-
>Coan-classI_XM_011944978.1
---------------------------------------------cccggc-----cgcgggg-ag-c---------c--ct------ggtacctcgaagtcggctacgtggacg------------acacgcagttcg------------tgcggttcgacagcgacgcggcgagtccgag---------------------ga------tggagccgcgggcgccgt-----------------ggatggagcaggaagggcc-agagtattgggaccgg--aacacacggaacgccaaggtcaacgcagagactttc-cgaggggacttg------aggaacctgctccgctactacaaccagagcgagg--cag-
>Thge-classI_XM_025382041.1
gctcccactccttgaggtatttcagcaccg-ct-gtctcccgg--cccggc-----cgcgggg-ag-c---------c--ct------ggtacctcgaagtcggctacgtggacg------------acacgcagttcg------------tgcggttcgacagcgacgcggcgagtccgag---------------------ga------tggagccgcgggcgccgt-----------------ggatggagcaggaagggcc-ggagtattgggaccgg--aacacacggaacgccaaggtcaacgcagagactttc-cgaggggacttg------aggaacctgctccgctactacaaccagagcgagg--cag-
>Sabo-classI_XM_039467205.1
gctcccactccctgaggtatttctacaccg-cc-gtgtcccgg--cccggc-----cgcgggg-ag-c---------c--cc------ggtacatggaagtcggctacgtggacg------------acacgcagatcg------------tgcggttcgacagcgacgccgcgattccgag---------------------ga------tggagccgcgggcagcgt-----------------ggatggagcaggaggggcc-ggagtattgggaggag--gagacacagagagccaaggactacacacagatttac-cgagtgagcctg------cggaccgcgctcggctactacaaccagagcggga--ccg-
>Aona-classI_XR_002477817.1
gctcccactccatgaggtatttcaccacct-cc-gtgtcctgg--cccggc-----cgcgggg-ag-c---------c--cc------ggtacatcgaagtcggctacgtggacg------------acacgcagttcg------------tgtggttcgacagcgacacagcgaatccgag---------------------ga------tggagccgcgggcgccgt-----------------gggtggagcaggaggggcc-ggagtactgggacgag--gagacacagagagccagggactacgcacagactttc-cgagtgaacctg------cggaccctgctcggctactacaaccagagcgagg--ccg-
>Leca-classI_NC_059129.1:41195708-41197898
gcccccactccatgaggtatttcttcaccg-cc-gtgtcccgg--cccggc-----cgcgggg-ag-c---------c--cc------ggtacatcgaagtcgggtacgtggacg------------acacgcagttcg------------tgcggttcgacagcgacgccgcgagtccgag---------------------ga------tggagccgcgggcgccgt-----------------gggtggcgcaggaggggcc-ggagtattgggacgag--cagacacggatcgccaagggcaaggcacagactgtc-cgagtgaacctg------cggaccctgcgcggctactacaaccagagccagg--ccg-
>Thge-classI_XR_003118986.1
gctcgcactccatgaggtatttcagcaccg-cc-gtgtcccgg--cccgac-----cgccggg-ag-c---------c--ct------ggtatctcgaagtcggctacgtggacg------------acacgcagttcg------------tgcggttcgacagcgacgtcgagagtccgag---------------------ga------tggagccgcgggcgccgt-----------------ggatggagcaggtggggcc-ggagtattgggaagag--gagacacggagagccaagaacgccgcacagactttc-cgagggagcttg------gggaacctgctccgctactacaaccagagcgagg--ggg-
>Sabo-classI_XM_039466142.1
gctcccactccatgaggtatttctacaccg-cc-gtgtcccgg--cccggc-----cgcgggg-ag-c---------c--cc------gcttcatcgctgtgggctacgtggacg------------acacgcagtttg------------tgcggttcgacagcgacgccgcgattccgag---------------------ag------gggagccgcgggcgccat-----------------ggatggagcaagaggggcc-ggagtattgggaccgg--gagacactgaccatcagggccagcgcgcagacgcac-cgagggaacctg------cggaccctgcgcagctactacaaccagagcgagg--ccg-
>Aona-classI_XM_021666265.1
actcccactccatgaggtatttctacaccg-cc-gtatcccgg--cccggc-----cgcgggg-ag-a---------c--cc------gcttcatcgccgtgggctacgtagacg------------acacgcagttcg------------tgcggttcgacaccgacgccgcgagtgggag---------------------ag------gggagccgcgggcgccgt-----------------ggatggagcacgaggggca-ggagtattggggccgg--gagacactgaccctcagggccagcgcgcagactcac-cgaggaaacctg------cggaccctacgcggctactacaaccagagcgagg--ccg-
>Aona-classI_XM_021669925.1
gctcccactccatgaggtatttgagcacct-cc-gtgtcccgg--cccggc-----cgcgggg-ag-c---------c--cc------gatacatcgaagttggctacgtggacg------------acacgcagttcg------------tgcggttcgacagcgacgccgtgagtccgag---------------------ga------tggagccgcgggcgcagt-----------------ggatggagaaggtggggcc-agagtattgggacagg--gagacacggagagccatggccaacgcagagactgag-cgagtgagcctg------cgaaccctgcgcggctactacaaccagagcgagg--ccg-
>Aona-classI_XM_021673517.1
gctcccactccatgaggtatttctacacct-cc-gtgtcccgg--cccggc-----cgcaggg-ag-c---------c--cc------gctacatctctgtgggctacgtggacg------------acacgcagttcg------------tgcggttcgacagcgacgctgcgaatccgag---------------------ag------aggagccgcgggcgccgt-----------------gggtggagaaggaggggcc-ggagtattgggaccgg--agcacacggatccacaagaccaccgcacaggctgac-cgagtgagcctg------cggaccctgcgcggctactacaaccagagcgagg--ccg-
>Pite-classI_XR_004228967.1
gctcccactccatgaggtacttcagctctg-cc-gtgtcccgg--cccggc-----ctcgggg-ag-c---------c--cc------gcttcatctccgtgggctacgtggacg------------acacgcagttcg------------tgcggttcgacagcgacgccgcgagtctgag---------------------ga------tggaaccccgggcgccgt-----------------gggtggagcaggaggggcc-ggagtattgggaagag--cagacacggaacaccaaggcccacccacagactgac-agagtgaacttg------tggaccctgagcagctaccacaaccagagcgagg--ccg-
>Thge-classI_NC_037671.1:c32877590-32799762
gctcccactccatgaggtacttcagcgctg-cc-gtgtcccgg--tccggc-----cgcgggg-ag-c---------c--cc------gcttcatccccgtgggctatgtggaca------------acacgcagttcg------------tgcggctcgatagcgactctgcgagtccgag---------------------ga------tggagccgcgggcgccgt-----------------gggtggagcaggagcggcc-ggagtattgggaagag--gagacgcggatcgccaaggcccgcgcacagactgac-caagtgaacctg------cggaccctgcgcagctactacaaccagagcgagg--ccg-
>Rhro-classI_NC_044552.1:22988394-23052941
-----------------------------------------------------------------g-c---------ccacc------gcttcatcgccgtgggctacgtggacg------------acaagtagttcatgaagtagttcatgcggttcgacagcgacgccgcgagtccgag---------------------ga------tggagccgcgggagccgt-----------------gggtggagcaggaggggcc-agagtattgggaagag--cagacacggaacaccaaggcccacgcacagactgac-agagtgaacccg------cggaccctgcgcagctaccacaaccagagccagg--ccg-
>Trfr-classI_NW_022681455.1:29852960-29896742
gctcccactccatgaggtacttcagcactg-cc-gtgtcccgg--cccggcatcatcgctgaa-gg-c---------ccacc------gcttcatcgccgtgggctacgtggact------------acaagtagttca------------tgcggttcgacagcgacgccgcgagtccgag---------------------ga------tggagccgcgggcgccgt-----------------gggtggagcaggaggggcc-agagtattgggaagag--cagacacggaacaccaaggcccacgcacagactgac-agagtgaacctg------cggaccctgcgcagctaccacaaccagagccagg--ccg-
>Poab-classI_XM_024248513.1
gctcccactccatgaggtatttcagcgccg-cc-gtgtcccgg--cccggt-----cgcgggg-ag-c---------c--cc------gcttcattgccgtgggctacgtggacg------------acacgcagttcg------------tgcggttcgacagcgactcggcgagtccgag---------------------ga------tggagccgcgggcgccgt-----------------gggtggagcaggaggggcc-ggagtattgggaagag--gagacacggaacaccaaggcccacgcacagactgac-agactgaacctg------cagatcctgcgcggctactacaaccagagcgagg--cgg-
>Papa-classI_XM_034961686.1
gctcccactccatgaggtatttcagcgccg-cc-gtgtcccgg--cccggc-----cgcgggg-ag-c---------c--cc------gcttcatcgccatgggctacgtggacg------------acacgcagttcg------------tgtggttcgacagcgactcggcgtgtccgag---------------------ga------tggagccgcgggcgccgt-----------------gggtggagcaggaggggcc-ggagtattgggaagag--gagacacggaacaccaaggcccacgcacagactgac-agaataaacctg------cagaccctgcgcggctactacaaccagagcgagg--cca-
>Gogo-classI_XM_031012340.1
gctcccactccatgaggtatttcagcgccg-cc-gtgtcccgg--cccggc-----cgcgggg-ag-c---------c--cc------gcttcatcgccatgggctacgtggacg------------acacgcagttcg------------tgcggttcgacagcgactcggcgtgtccgag---------------------ga------tggagccgcgggcgccgt-----------------gggtggagcaggaggggcc-ggagtattgggaaggg--gagacacggaacaccaaggcccacgcacagactgac-agaatgaacctg------cagaccctgcgcggctactacaaccagagcgagg--cca-
>Ceat-classI_XM_012040026.1
gttcccactccatgaggtatttcagcaccg-cc-ttgtcccgg--cccggc-----cgcgggg-gg-c---------a--cc------gcttcatcgccgtgggctacgtggacg------------acacgcagttcc------------tgcggttcgacagcgacgcggcgagtccgag---------------------ga------tggagccgcgggcgccgt-----------------gggtggagcaggagcggcc-ggagtattgggaagag--gagacacggaacaccaaggcccacgcacagactgac-agagtgaacctg------cggaccctgctcggctactacaaccagagcgagg--ccg-
>Rhro-classI_XM_030929542.1
gctcgcactccatgaggtatttcagcaccg-cc-gtgtcccgg--cccggc-----cgcgggg-ag-c---------c--cc------gcttcatcgacgtgggctacgtggacg------------acacgcagttcg------------tgcggttcgacagcgacgccgcgagtccgag---------------------ga------tggagccgcgggcgccgt-----------------ggatagagcaggaggggcc-ggagtattgggaagag--cagacacggatctccaaggccaacgcacaggctgac-agagagaacctg------cggaccgcgctccgctactacaaccagagcgagg--ccg-
>Chsa-classI_XR_005242982.1
gctcgcactccttgaggtatttcagcaccg-cc-gtgtcccgg--cccggc-----cgcgggg-ag-c---------c--cc------acttcatcgccgtgggctacgtggacg------------acacgcagttcg------------tgcggttcgacagcgacgccgagagtccgag---------------------ga------tggagccgcgggcgccgt-----------------ggatggagcaggaggggcc-ggagtattgggaagag--cagacacggatagccaaggacgtcgcacagactgac-cgagggaccctg------cggaccgcgctccgctactacaaccagagcgagg--ccg-
>Nole-classI_NC_044402.1:c52320979-52317632
gctcccactccatgaggtatttcagcacct-cc-gtgtcccgg--cccggc-----cgcgggg-ag-c---------c--cc------gcttcatctccgtgggctacgtggacg------------acacccagttcg------------tgcggttcgacagcgacgcagcgagtccgag---------------------ag------aggagccgcgggcgccat-----------------ggatagagcaggaggggcc-ggagtattgggaagag--gagacacggagagccaaggcccacgcacagactgac-cgagtggacctg------gggaccctgcgcggctactacaaccagagcgagg--acg-
>Oraf-classI_XM_007958308.2
gctcccactccctgaggtttatcgacaccg-cc-atgtctcag--cctggt-----cgcgcga-ag-c---------c--ct------ggtacatcgctgtctaccacgtggatg------------acacgccgatca------------ttgggttcgacaacgacgccacgaatccgag---------------------ga------tggagccgcgggcgccgt-----------------ggttggagcaggagaggcc-ggagtattgggacctg--gagacacgggacgccagggccaacgcacagaatcac-caagtgggcctg------aggaatctgcgcagctactacaaccagagcgact--cca-
>Chsa-classI_XM_038005630.1
gctcccactccttcagttattgccacaccg-cc-gtgtcccgg--cccggc-----cgcgggg-ag-c---------c--cc------ggtacctcgaagttggctatgtggacg------------acacgcagttcg------------tgctgttcgacagcgacgccgcgagtccaag---------------------ga------tggagccgaaggtgccgt-----------------gggtggagcaggaggagcc-ggagtattgggaactg--cacacagagcacgccaaggcccacacacggcttttc-cgagtgtggctg------cggaccctgctccgctactacaaccagagcgagg--ccg-
>Poab-classI_XM_024248517.1
gcttccactccttgaggtatttccacacca-cc-atgtcccgg--cccggc-----cgcgggg-at-c---------c--cc------gcttcatctccgtgggctacgtggacg------------acacccagtgcg------------tgcggttcgacagcgacgccacgagtcccag---------------------ga------tggagccgcgagcgccgt-----------------ggatggagcaggagaggcc-ggaatattgggaggaa--gagacagggaccgccaaggccaactcacagctttac-cgagtgaacctg------cggaccctgagcggctactacaaccagagcgagg--cct-
>Patr-classI_NC_036885.1:29310624-29321590
gcttccactccttgaggtatttccacacca-cc-atgtcccgg--cccggc-----cacgcgg-at-c---------c--cc------gcttcctctccgtgggcgacgtggacg------------acacgcagtgcg------------tgcggctcgacagcgacgccacgagtcccag---------------------ga------tggagccgcgggcgccgt-----------------ggatggagcaggaggggcc-ggaatattgggaagag--gagacagggaccgccaaggccaaagcacagttttac-cgagtgaacctg------cggaccctgagcggctactacaaccagagtgagg--cct-
>Gogo-classI_XM_031012335.1
----ccactccttgaggtatttccacacca-cc-atgtcccgg--cccggc-----cgcgcgg-at-c---------c--cc------gcttcctctccgtgggcgacgtggacg------------acacgcagtgcg------------tgcggctcgacagcgacgccacgagtcccag---------------------ga------tggagccgcgggcgccgt-----------------ggatggagcaggaggggcc-ggaatattgggaagag--gagacagggaccgccaaggccaaagcacagttttac-cgagtgaacctg------cggaccctgagcggctactacaaccagagtgagg--cct-
>Ceim-classI_XR_005197163.1
tctcccaccccatgaggtatttgagcaccc--------------------------------------------------cc------gcttcatctccgtgggctacatggacc------------acacgcagattg------------tgcggttcaacagcgacgccgcgagtccgag---------------------ga------tagagccgcgggcgccgt-----------------ggatggagaaggaggggc--agagtattgggacccg--gggacacggattttcaaggacaccgcacagagtttc-caagtgaacctg------cggaccctgcccggctacta-aaccagagcgagg--ccg-
>Sabo-classI_XM_039467219.1
gctcccactccatgaacgtttttctcatct-cc-gtgtcccgg--cccggc-----cgcgggg-ag-c---------c--cc------gcttcataaccgtgggctacgtggacg------------acacgcagttcc------------tgtggttcgacagcgacgccgcgattcctag---------------------ag------ctgagccgcgggcgcctt-----------------gggcggagcaggaggggcc-ggtgtattgggaccgg--gagacacagagattcaaggcctgcgcacagacttgc-cgagggagactg------ctggacatacgcagctactacaaccagagcgagg--ccg-
>Ceim-classI_XM_017521325.2
gctcccactccgtgaacatttttctcacca-cc-gtgtcccgg--cccggc-----cgcgggg-ag-c---------c--cc------gattcataactgtgggctacgtggacg------------acacgcagttcc------------tgcggttcgacagcgactccgcgattcctag---------------------ag------ctgagccgcgggcgccgt-----------------gggcggagcaggaggggcc-ggagtattgggactgg--ctgacacggagactcacggtctgcgcagagacttgg-cgagtgaacttg------cgggacatacggggctcctacaaccagagcgagg--ccg-
>Aona-classI_XM_021666271.1
gctcccactccatgagaggtttttacacca-cc-gtgtcccgg--cccggc-----cgcgggg-ag-c---------c--cc------ggcacatagccgtgggttatgtggacg------------acacgcagttca------------tgcggttcgacagcgactccgcgattccgag---------------------ga------tggagccgcgggcgccgt-----------------gggcggagcaggagggtcc-ggagtattgggaccgg--gagacacggagagcagaggcctgcgcacaggcttgc-cgagctagcctg------caggagatacgcggctactacaaccagagcgagg--ccg-
>Sabo-classI_XM_039467247.1
gctcccactccctgaggtatttcagcaccg-cc-gtgtcccgg--cccggc-----cgcgggg-ag-c---------c--cc------gcttcatcgccgtgggctacgtggacg------------acacgcagttcg------------ggcggttcgagagcgacgccgggagtccgag---------------------ag------ctgagccgcagtcggcgt-----------------gggcggagcagatggggcc-ggagtattgggactgg--gagacacggagagccaaggcccgcgcgcagaatgac-cgagtgaacctg------cggaccctgcgcggctactacaaccagagcgagg--ccg-
>Casy-classI_XR_002482411.1
gctcccactccctgaggtatttctacacct-cc-gtgtcacgg--cccggc-----cgcgtgg-ag-c---------c--cc------ggcacatcgccgtgggctacgtggacg------------acacgccgttcg------------tgcggttcgacagcgacgcggcgagtccgag---------------------ga------tggagccgcgggcgccgt-----------------ggatggagcaggagggccc-ggaggattgggaccgg--gagacacagatccaaaaggggaacgcgcagatatcc-cgagtgaacctg------cggaccctgctcggctactacaaccagagcgag-------
>Ceim-classI_XM_017510508.2
gctcccactccatgaggtatttgtacacct-tc-atgtcccgg--cccggc-----cgcgggg-ag-c---------c--cc------ggtacatcgcagtgggctacgtggacg------------acacggagttcg------------tgcggttcgacagtgacgccgcgattccaag---------------------ga------tggagccgcgggcgcagt-----------------ggatggagaaggaggggcc-ggagtattgggaggag--cagacacggagagtcgaggccgccgcacagagttcg-cgagtggctctg------cgggtcctgcgcggcttctacaaccagagcgagg--ccg-
>Hymo-classI_NW_022611662.1:28355530-28358783
gctcccactccttgaggtatttcagcaccg-ct-gtgtcgcgg--cccggc-----cgcgggg-ag-c---------c--cc------ggtacatcgccgtggagtacgtggacg------------acacgcagttcc------------tgcggttcgacagcgacgccgcgattccgag---------------------ga------tggagccgcgggcgcagt-----------------gggtggagcaagaggggcc-gcagtactgggagcgg--accacagggtacgccaaggccaacgcacagactgac-cgagtggccctg------aggaacctgctccgccgctacaaccagagcgagg--cgg-
>Nole-classI_NC_044402.1:50911178-50915301
gctcccactccttgaggtatttcagcaccg-ct-gtgtcgcgt--cccggc-----cgcgggg-ag-c---------c--cc------ggtacatcgccgtggagtacgtggacg------------acacgcagttcc------------tgcggttcgacagcgatgccgcgattccgag---------------------ga------tggagccgcgggcgcagt-----------------gggtggagcaagaggggcc-gcagtactgggagcgg--accacagggtacgccaaggccaacgcacagactgac-cgagtggccctg------aggaacctgctccgccgctacaaccagagcgagg--cgg-
>Pite-classI_XM_023191602.3
gcttccactccttgcggtattttagcaccg-ct-gtgtcgcgg--cccggc-----cgcaggg-ag-c---------c--tcggtacaggtacatcgcggtggagtacgtggacg------------acacgcagtgcc------------tgcggttcgacagcgacgccgcgattccgag---------------------ga------tggagccgcgggcgccgt-----------------gggtagagcaagagggatc-gcaggattgggagccg--accacagggtacgccaaggccaacgcacagactgac-cgagtggccctg------agcaacctgctcctccgctacaaccagagcgagg--cgg-
>Trfr-classI_XM_033219647.1
gctcccactccttgcggtattttagcaccg-ct-gtgtcgcgg--cctggc-----cgcaggg-ag-c---------c--tcggtacaggtacatcgcggtggagtacgtggaca------------acacgcagttcc------------tgcggttcgacagcgacgccgcgattccgag---------------------ga------tggagccgcgggcg----------------------------------------------------------------------------------------------------------------------------------------------------------
>Chsa-classI_XM_007973295.2
gctcccactccttgcggtattttagcaccg-ct-gtgtcgcgg--cccggc-----cgcaggg-ag-c---------c--tcagtacaggtacatcgcggtggagtacgtggacg------------acacgcagttcc------------tgcggttcgacagcgacgccgcgattccgag---------------------ga------tggagccgcgggcgccgt-----------------gggtggagcaagaggggcc-gcagtattgggagcgg--accacagggtacgccaaggccaacgcacagactgac-cgagtggccctg------aggaacctgctcctccgctacaaccagagcgagg--ccg-
>Thge-classI_NW_020263390.1:c4500-1320
gctcccactccttgcggtattttagcaccg-ct-gtgtcgcag--ccgggc-----cgcaggg-ag-c---------c--tcggtacaggtacatcgcggtggagtacgtggacg------------acacgcagttcc------------tgcggttcgacagcgacgccgcgattccgag---------------------ga------tggagccgcgagcgccgt-----------------gggtggagcaagaggggcc-gcagtattgggagcgg--accacagggtacgccaaggccaacgcacggactgac-cgagtggccctg------aggaagctgctcctccgatacaaccagagcgagg--ccg-
>Caja-classI_XM_017968896.3
gctcccactccttgaggtatttcgaaactg-cc-gtgtcccgg--cccggc-----cgcgggg-ag-c---------c--cc------gcttcatcgccgtgggctacgtggacg------------acacgcagatcg------------tgcggttcgacagcgacgccgcgagtccgag---------------------gg------tggagccgcgggcgccgt-----------------ggatgaagaaggaggggct-ggagtattgggaggat--gagacacggatagccaaggacaacgcacagtatttc-cgaatgaaactg------cggaccctgcctggctactacaaccaaagcgagg--cgg-
>Aona-classI_XM_021671476.1
actgccactccttgaggtatttctacaccg-cc-gtgtcccgg--cccggc-----cgcgggg-ag-c---------c--cc------gcgtcatctctgtgggctacgtggacg------------acacgcaggtag------------cgcgattcgacagcgacgccgcgagtccgag---------------------ga------tggagccacgggcgccgt-----------------gggtggagcaggaggggcc-ggagtattgggaggag--gagacacggatagccctgcacatcgcacggaatttc-cgagtgaaactg------cagaccctgctccgctactacaaccagaacgaaa--ccg-
>Sabo-classI_XM_039467415.1
actcccactccctgaggtatttctacaccg-cc-gtgtcccgg--cccggc-----cgcgggg-ag-c---------c--cc------gtgtcatcgccgtgggctacgtggacg------------acacgcagttcg------------cgcgattcgacagcgacgccgccagtccgag---------------------ga------tggagccgcgggcgccgt-----------------gggtggagcaggaggggcc-ggagtattgggaggag--gagacacggacagccctggacaccgcccagaatttc-cgagtgaaactg------cggaccctgctccgctactacaagcagagcgagg--cgg-
>Ceim-classI_XM_037732051.1
aatgccactctttgaggtatttctacaccg-cc-gtgtcccgg--cccggc-----cgcgggg-ag-c---------c--cc------tcgtcatcgccgtgggctacgtggacg------------acacgcagttcg------------cgcgattcgacagcgacgccgcgagtccgag---------------------ga------tggagccgctggggccgt-----------------gggtggagaaggaggggcc-ggagtattgggaggag--gagacacggacagccctggacaccgaacagaatttc-cgagtggaactg------cggaccctgctccgctactacaacgagagcgagg--ccg-
>Chsa-classI_XR_005242984.1
-----------------------------------tgtcccgg--cccggc-----cgcgggg-ag-c---------c--cc------agttcatctacgtggcctacgtggacg------------acacgcagttcg------------tgcgattcgacagcgacgcggcgattccgag---------------------ga------tggagccgctggcgccgt-----------------gggtggagcc----------ggagtgttgggggcgg--gagacacggggcgccaagacccacgcagagaatttc-caagtgaacctg------cggaccctgctccgcggctgcaacccaagcgagg--ccg-
>Trfr-classI_XR_004439192.1
gctcccactacatgaggtatttcggcacct-ca-gtgtcccgg--cccggc-----cgcgggg-ag-c---------c--cc------acttcatctacgtggcctacgtggacg------------acacgcagttcg------------tgcgattcgacagcgacgcggcgattccgag---------------------ga------tggagccgctggcgccgt-----------------gggtggagcc----------ggagtattgggagcgg--gagacacgaggcgccaagacccacgcagagaatttc-caagcgaacctg------cggaccctgctccgctactacaacccgagcgagg--ccg-
>Chdi-classI_XM_037843125.1
gctcccactccctgaggtatttcagcacct-cc-atgtcccgg--cccgac-----cgcgggg-at-t---------c--cc------gcttcatcgccgtcggctacgtggacg------------acacgcagttcg------------tgcgcttcgacagcgacgacccgaatccgag---------------------ga------tggagccgcgggcgccgt-----------------ggatggagcaggaggggcc-ggagtattgggagcgc--gagacgcggcgggttaagggcaacgcacagtctcac-cgagtgaacctg------cggaacctgcgcagctactacaaccagagcgagg--ccg-
>Rhro-classI_XR_004056711.1
gctcgcactccttgaggtatttcagcgccg-gc-acatcccgg--cccggt-----cgaagga-ag-g---------c--cc------gcttcatctccgtgggctacgtggacg------------acacgcagttcc------------tgtggttcgacagcgacgccgcgagtccgag---------------------ga------tggagccgcgggcgccgt-----------------gggtggagcaggaggggcc-ggagtattgggaggag--cagacagggctcgccaaggaggccgcacagactttc-cgagtgaacctg------cggaccctgcgcggctactacaaccagagcgatg--ccg-
>Pite-classI_XR_004228961.1
gctcgcactccttgaggtatttcagcaccg-cc-gtgtcccgg--cccggc-----cgcggga-ag-c---------c--cc------gcttcatctccgtgggctacgtggact------------acacgcagttcc------------tgcggttcgacagtgacgccgcgagtccgag---------------------ga------tggagccgcgggcgcagt-----------------ggttggagcaggaggggcc-ggagtatttggaggag--cagacactgcttgccaaggaggccgcacagactttc-cgagtgtacctg------cggaccctgcgcggctactacaaccagagcgagg--cgg-
>Thge-classI_XM_025382062.1
gctcgcactccttgaggtatttcagcacct-cc-gtgtcccgg--cccggc-----cgcgggg-ag-c---------c--cc------gcttcatctccgtgggctacgtggacg------------acacgcagttcc------------tgcggttcgacagcgacgccgcgagtccgag---------------------ga------tggagccgcgggcgcggt-----------------gggcggagcaggaggggcc-ggagtattgggaagag--cagacacggaaagccaaggaggctgcacagactttc-cgagtgggcctg------cggaccctgctccgctactacaaccagagccagg--ccg-
>Ceim-classI_XM_037735653.1
gctcccactccatgaggtatttccgcaccg-cc-gtgtcccgg--cccggc-----cgcgggg-ag-c---------c--cc------ggttcatctccgtgggctacgtggatg------------acacgcagttcg------------tgcggttcgacagcgacgccgagagtccgag---------------------ga------tggagccgcgggcgccgt-----------------ggatggagaaggtggggcc-ggagtattgggaggag--gagacacggagagccaaggacaacgcacagacttac-cgagcgagcctg------gagaacgtgcgcggctgctacaaccagagcgagg--ccg-
>Thge-classI_XR_003118984.1
gctcgcactccttgaggtatttccacacct-cc-gtgtcccgg--cccggc-----cacgggg-ag-c---------c--cc------gcttcatctccgtgggctacgtggacg------------acacgcagttcc------------tgcggttcgacagcgacgccgcgagtccaag---------------------ga------tggagtcgcgggcgccgt-----------------ggttggagctggaggggcc-ggagtattgggaagag--cagacagagctcgccaagaacatcacacagtctttc-cgagtgggcctg------cggaacctgcgcggctactacaaccagagcgagg--ccg-
>Ceat-classI_XR_001011296.1
gctcgcactccttgaggtatttcagcgccg-gc-acgtcccgg--cccggc-----cacgggg-ag-c---------c--cc------gcttcatcgccgtgggctacgtggacg------------acacgcagttcc------------tgcggttcgacagcgacgccgcgagtccaag---------------------ga------tggagtcgcgggcgccgt-----------------ggttggagcaggaggggcc-ggagtattgggaagag--cagacagagctcgccaagaacatcacacagtccttc-cgagtgagcctg------gggaccctgcgcggctactacaaccagagcgagg--ccg-
>Casy-classI_NW_007260546.1:91244-94747
gctcccactccctgaggtatttcgccaccg-cc-gtgtcccgg--cccggc-----cgcgggg-ag-c---------c--cc------gcttcttcgccgtcggctacgtggacg------------acacgcagttcg------------tgcggttcgacagcgacgcggagggtccgag---------------------gc------tggagccgcgggcgccgt-----------------ggatggagcaggaggggcc-ggagtattgggaccgg--aacacacggagctgcaaggcggacacacagactttc-cgagggaacctg------cggaccgcgctcagcgactacaaccagagcgagg--ccg-
>Aona-classI_XR_002477710.1
gctcccactccatgaggtatttcggcaccg-cc-atgtcccgg--cccggc-----ggcgggg-ag-c---------c--cc------gtttcatcgccgtggactacgtggacg------------acacgcagttcg------------tggggttcgacagcgacgccgcgagtccgag---------------------ga------tggagccgcgggcgccgt-----------------gggtggagcaggaggggcc-ggagtattgggaccgg--gagacacggagagccatggccaaggcacagactttc-cgagtgagcctg------cggaccctgctcggctactacaaccagagcgagg--ccg-
>Aona-classI_XR_002477708.1
gctctcactcgttgaggtatttcggcactg-cc-ttgtcccgg--ccgggc-----cacgggg-ag-c---------c--cc------gcttcatcgccgtgggctacgtggacg------------acacgcagttcg------------tggggttcgatagcgacgccgcgagtccgag---------------------ga------tggagccgcgggcgccgt-----------------gggtggagcaggaggggcc-ggagtattgggaccgg--gagacgcggagagccatggacaaggcacagactttc-caagttaacctg------cggatcctgcgcggctactacaaccagagcgagg--ccg-
>Sabo-classI_XR_005578830.1
gctcccactccctgaggtatttcgacaccg-cc-gtgtcccgg--cccggc-----cgcgggg-ag-c---------c--cc------ggtacatctccgtgggctacgtggacg------------acacgcagttcg------------tgcggttcgacagcgatgccgcgattccgag---------------------ga------tggagccgcgggcggcgt-----------------ggatggagaaggtggggcc-ggagtattgggaggag--cagacacggagagccaggg-cgaggcacagattcac-ggagtgagcctgcggatccggatcctgctccgctactacaaccagagcgagg--ccg-
>Trfr-classI_XR_004439183.1
gctctcactccatgaggtatttctacaccg-cc-gtgtcccgg--cccggc-----cgcgggg-ag-c---------c--ct------acttcttcgccgtgggctacgtggacg------------acacgcagttcg------------tgcggttcgacagcgacgacgagagtccgag---------------------ga------tggagccgcgggcgccat-----------------gggtggagcaggagggtcc-agagtattgggaccag--gagacacagaacatgaagagcgcgacacagacctac-cgagtgaacctg------cggaccctgctccgctactacaaccagagccagg--gcg-
>Rhro-classI_XM_030928089.1
gctctcactccatgaggtatttctacaccg-cc-gtgtcccgg--cccggc-----cgcgcgg-ag-c---------c--ct------acttcttcgccgtgggctacgtggacg------------acacgcagttcg------------tgcggttcgacagcgacgccgagagtccgag---------------------ga------tggagccgcgggcgccat-----------------gggtggagcaggagggtcc-agagtattgggaccag--gagacacagaacatgaagaccgcgacacagacctac-cgagggaacctg------cggaccctgctccgctactacaaccagagccagg--gcg-
>Coan-classI_XR_001002086.1
gctctcactccatgaggtatttctacaccg-ct-gtgtcccgg--cccggc-----cgcgggg-ag-c---------c--ct------acttcttcgccgtgggctacgtggacg------------acacgcagttcg------------tgcggttcgacagcgacgccgagagtccgag---------------------ga------tggagccgcgggcgccat-----------------gggtggagcaggagggtcc-agagtattgggaccag--gagacacagaacatgaagagcgcggtacagacctac-cgagggaacctg------cggaccctgctccgctactacaaccagagccagg--gcg-
>Thge-classI_XM_025374425.1
gctctcactccatgaggtatttctacacct-cc-atgtcccgg--cccggc-----cgcgggg-ag-c---------c--cc------gcttcttcgccgtgggctacgtggacg------------acacgcagttcg------------tgcggttcgacagcgacgccgagagtccgag---------------------ga------tggagccgcgggcgccgt-----------------gggtggagcaggagggtcc-agagtattgggaccgg--gagacacagaacatgaagaccgcgacacggacctac-cgagggaacctg------cggaccctgctccgctactacaaccagagccagg--gcg-
>Ceat-classI_XM_012040025.1
gctcccactccatgaggtatttctacaccg-cc-gtgtcccgg--cccggc-----cgctggg-ag-c---------c--cc------gcttcatcgccgtgggctacgtggacg------------acacgcagttcg------------tgcggttcgacagcgacgccgagagtccgag---------------------ga------tggagccgcgggcgccgt-----------------gggtggagcaggaggggcc-ggagtattgggaccgg--gagacacagaacatgaagaccgcgacacagacctac-cgagggaacctg------cggaccctgctccgctactacaaccagagcgagt--ggg-
>Trfr-classI_XM_033219642.1
gctcccactccatgaggtatttctacacct-ac-atgtcccgg--cccggc-----cgcgggg-ag-c---------c--cc------gcttcttcgccgtgggctacgtggacg------------acacgcagttcg------------tgcggttcgacagcgacgccgcgagccagag---------------------ga------tggagccacggacgccgt-----------------gggtggagcaggagggtcc-agagtattgggaccgg--gagacacggctcatgaaggccgagacacagaatgcc-ccagtgttcctg------cagatcctgcgcggctactataaccagagcgaga--ccg-
>Rhro-classI_XM_030928090.1
gctcccactccatgaggtatttctacacct-ac-atgtcccgg--cccggc-----cgcgggg-ag-c---------c--cc------gcttcatctccgtggcctacgtggacg------------acacgcagttcg------------tgcggttcgacagcgacgccgcgagccagag---------------------ga------tggagccgcgggcgccgt-----------------gggtggagcaggaggggcc-ggagtattgggaccgg--agcacacggatcatgaaggccgagacacagaatgcc-ccagtgaacctg------cggaacctgcgccgctactacaaccagagcgagg--ccg-
>Thge-classI_XM_025382010.1
gctcccactccatgaggtatttctacacct-cc-gtgtcccgg--cccggc-----cgcgggc-ag-c---------c--cc------gcttcatcgccgtgggctacgtggacg------------acacgcagttcg------------tgcggttcgacagcgacgccgcgagccaaag---------------------ga------tggagccgcgggcgccgt-----------------gggtggagcaggaggggcc-ggagtattgggactcg--cagacacggtacatgaagaccgagacacagaatgcc-ccagtgaacctg------cggaacctgcgcggctactacaaccagagcgagg--ccg-
>Rhro-classI_XM_030928258.1
gctcccactccatgaggtatttccacaccg-cc-gtgtctcgg--cccggc-----cgcgggg-ag-c---------t--cc------gcttcatcgcggtgggttatgtggatg------------acacgcagttcg------------tgcggttcgacagcgacgccgcgagtccgag---------------------ga------tggagccgcgggcgccgt-----------------ggatggagcaggaggggcc-ggagtattgggaccgg--gagacgcagaaagccaaggcccacgcacaggttttc-cgagtgaacctg------cgcaccgcgcttcgctactacaaccagagcgagg--ccg-
>Thge-classI_XM_025382032.1
gctcccactccatgaggtatttccacaccg-ct-gtgtctcgg--cccggc-----ctcgggg-ag-c---------c--cc------gcttcatcgccgtgggttatgtggatg------------acacgcagttcg------------tgcggttcgacagcgacgccgcgagtccgag---------------------ga------tggagccgcgggcgccgt-----------------ggatggagcaggaggggcc-ggagtattgggaccgg--gagacacagaaagccaaggcccacgcacaggttttc-cgagtgaacctg------cgcaccgcgcttcgctactacaaccagagcgagg--ccg-
>Trfr-classI_XM_033219641.1
gctcccactccatgaggtatttccacaccg-cc-gtgtctcgg--cccggc-----cgcgggg-ag-c---------c--cc------gcttcatcgccgtgggttatgtggatg------------acacgcagttcg------------tgcggttcgacagcgacgccgcgagtccgag---------------------ga------tggagccgcgggcgccgt-----------------ggatggaacaggaggggcc-ggagtattgggaccgg--gagacacagaaagccaaggcccacgcacaggttttc-cgagtgaacctg------cgcaccgcgcttcgctactacaaccagagcgagg--ccg-
>Saap-classI_XM_032271860.1
gctcccactccatgaggtatttagtcgcct-cc-gtgtcccgg--cccggc-----cgcgggg-ag-c---------c--cc------gcttcatcgccgtgggctacgtggacg------------acacgcagttct------------tgcggttcgacagcgacgccgcgattccgag---------------------ga------tggagccgcgggcgccgt-----------------ggatggagcaggaggggcc-ggagtattgggaccgg--gagacacggacagccaaggccgctgcacagactgac-cgagtgaacctg------cggaccctgctccgctgctacaaccagagcgagg--ccg-
>Paan-classI_NC_044981.1:30135749-30140492
gctcccactccttgaagtatttccacaccg-cc-gtgtcccgg--cctggc-----tgcgtgg-ag-c---------c--cc------gcttcatcttcgtgggctacgtggacg------------acacccagttcg------------tgcggttcgacagcgatgccgcgaatccgag---------------------ga------tgcagccgcgggcgccgt-----------------gggtggagcaggaggggcc-ggagtattgggaccag--gagacacgcagagccagggacaccgcacagacttta-cgagtgaaactg------aagaccctgcgcggctactacaaccagagcgagg--ccg-
>Hymo-classI_NW_022611662.1:28976310-28979930
gctcccactccttgaagtatttccacactt-cc-gtgtcccgg--cccggc-----cgcgggg-ag-c---------c--cc------gcttcatctctgtgggctacgtggacg------------acacccagttcg------------tgcgcttcgacaacgacgccgcgagtccgag---------------------ga------tggagccgcgggcgccgt-----------------ggatggagcaggaggggcc-agactattgggaccgg--gagacacggagcgccagggacaccgcacagactttc-cgggtgaacctg------cggaccctgcgcggctactacaatcagagcgagg--ccg-
>Nole-classI_NC_044402.1:51501223-51505984
gctcccactccttgaagtatttccacactt-cc-gtgtcccgg--cccggc-----cgcgggg-ag-c---------c--cc------gcttcatctctgtgggctacgtggacg------------acacccagttcg------------tgcgcttcgacaacgacgccgcgagtccgag---------------------ga------tggagccgcgggcgccgt-----------------ggatggagcaggaggggcc-agactattgggaccgg--gagacacggagcgccagggacaccgcacagactttc-cgagtgaacctg------cggaccctgcgcggctactacaatcagagcaagg--ccg-
>Gogo-classI_XM_004043573.2
gctcccactccttgaagtatttccacactt-cc-gtgtcccgg--cccggc-----cgcgggg-ag-c---------c--cc------gcttcatctctgtgggctacgtggacg------------acacccagttcg------------tgcgcttcgacaacgaagccgcgagtccgag---------------------ga------tggtgccgcgggcgccgt-----------------ggatggagcaggaggggtc-agagtattgggaccgg--gagacacggagcgccagggacaccgcacagattttc-cgagtgaacctg------cggaccctgcgcgggtactacaatcagagcgagg--ccg-
>Patr-classI_NC_036885.1:29963832-29968621
gctcccactccttgaagtatttccacactt-cc-gtgtcccgg--cccggc-----cgcgggg-ag-c---------c--cc------gcttcatctctgtgggctacgtggacg------------acacccagttcg------------tgcgcttcgacaacgacgccgcgagtccgag---------------------ga------tggtgccgcgggcgccgt-----------------ggatggagcaggaggggtc-agagtattgggaccgg--gagacacggagcgccagggacaccgcacagattttc-cgagtgaacctg------cggaccctgcgcgggtactacaatcagagcgagg--ccg-
>Coan-classI_NW_012115577.1:c1127163-1122585
gctcccactccttgaagtatttccacactt-cc-gtgtcccgg--cccggc-----cgcgggg-ag-c---------c--cc------gcttcatctccgtgggctacgtagatg------------acacccagttcg------------tgcggttcgacagcgacgccgcgagtccgag---------------------ga------tggagccgcgggcgccgt-----------------gggtggagcaggaggggcc-ggaatattgggaccag--gagacacggagcgccagggacaccgcacagactttc-cgagtgaacctg------aacaccctgcgcggctactacaaccagagcgagg--ccg-
>Thge-classI_XM_025381447.1
gctcccactccttgaagtatttccacactt-cc-gtgtcccgg--cccggc-----cgcgggg-ag-c---------c--cc------gcttcatctccgtgggctacgtggacg------------acacccagttcg------------tgcggtacgacagcgatgcggcgagtccgag---------------------ga------tgcagccgcgggcgccgt-----------------ggatggagcaggaggggcc-ggagtattgggaccag--gagacacgcagagccagggacaccgcacagactttc-cgagtgaacctg------aagaccctgcgcggctactacaaccagagcgagg--ccg-
>Pite-classI_XM_026448881.2
gctcccactccttgaagtatttccacactt-cc-gtgtcccgg--cccggc-----ctcgggg-ag-c---------c--cc------gcttcatctccgtgggctatgtggacg------------acacccagttcg------------tgcggttcgacagcgacgccgcgagtccgag---------------------ga------tggagccgcgggcgccgt-----------------ggatggagcaggaggggcc-ggagtattgggaccag--gagacacggagcgccagggacaccgcacagactttc-cgagtgaacctg------aagaccctgcgcggctactacaaccagagcgagg--ccg-
>Trfr-classI_NW_022681455.1:30493868-30498979
gctcccactccttgaagtatttccacactt-cc-gtgtcccgg--cccggc-----cgcgggg-ag-c---------c--cc------gcttcatctccgtgggctacgtggacg------------acacgcagttcg------------tgcggttcgacagcgatgccgcgagtccaag---------------------ga------tggagccgcgggcgtcgt-----------------ggatagagcaggaggggcc-ggagtattgggaccag--gagacacggagcgccagagacaccgcacagactttc-cgagtgaacctg------aagaccctgcgcggctactacaaccagagcgagg--ccg-
>Rhro-classI_NC_044552.1:23783050-23787722
gctcccactccttgaagtatttccacactt-cc-gtgtcccgg--cccggc-----cgcgggg-ag-c---------c--cc------gcttcatctccgtgggctacgtggacg------------acacgcagtttg------------tgcggttcgacagcgacgccgcgagtccgag---------------------ga------tggagccgcgggcgtcgt-----------------ggatagagcaggaggggcc-ggagtattgggaccag--gagacacggagcgccagagacaccgcacagactttc-cgagtgaacctg------aagaccctgcgcggctactacaaccagagcgagg--ccg-
>Prco-classI_XM_012653645.1
gctcccactccctgaggtatttcgacaccg-cc-gtgtcccgg--cccggc-----cgcgggg-ag-c---------c--cc------ggttcatctccgtcggctacgtggacg------------acacgcagttcg------------tgcggttcgacagcgacgccgagaatccgag---------------------ga------tggagccgcgggcgccgt-----------------gggtggagcaggaggggcc-ggagtattgggaccgg--aacacacggatctccaagaacgacgcacggacttac-cgagtgaacctg------cggaccctgcgcggctactacaaccagagcgagg--ccg-
>Ceim-classI_XM_017510528.2
gctcccactccatgaggtatttccacacct-cc-gtgtcccgg--cccggc-----cgcgggg-ag-c---------c--cc------acttcatctccgtgggctacgtggacg------------acacgcagttcg------------tgcggttcgacagcgacgccgcgattccgag---------------------ga------tggagccgcgggcgcagt-----------------ggatgcagaaggaggggcc-ggagtattgggagcgg--gagacacagagcgccagggacaccgcacagggtttt-cgagtgaacctt------cggaccctgctccgctactacaaccagagcgagg--ccg-
>Sabo-classI_XM_010332637.2
gctcccactccatgaggtatttccacacct-cc-gtgtcccgg--cccggc-----cgcgggg-ag-c---------c--cc------gattcatctccgtgggctacgtggacg------------acacgcagttcg------------tgcggttcgacagcgacgccgcgattccgag---------------------ga------tggagccgcgggcgccgt-----------------ggatggagcagcaggggcc-ggagtattgggagaag--gagacacagagagccagggacaccgcacagagtttc-cgagtgaacctg------cggaccctgctccgctactacaaccagagcgagg--ccg-
>Rano-A_av1
gctcacactcgctgcggtatttctacaccg-cc-gtgtcccgg--cccggc-----ctcgggg-ag-c---------c--cc------ggttcatcgctgtcggctacgtggacg------------acacggagttcg------------tgcgcttcgacagcgacgcggagaatccgag---------------------ga------tggagccgcgggcgcggt-----------------ggatggagcgggaggggcc-ggagtattgggagcag--cagacacggatcgccaaggaatgggagcagatttac-cgagtggacctg------aggaccctgcgcggctactacaaccagagcgagg--gcg-
>Caja-PS2_01:02
gctcccattccatgaggtatttcagacccg-c--gtgtccctg--cccggc-----cgcgggg-ag-c---------c--cc------gcttcatcgaagtcggctactgcgact------------acacgcagttca------------tgcggttcgacagcgacgccgcgatagcgag---------------------ga------tggagccgcgggcgccgt-----------------gggtggagcaggaggggcc-ggaggatcgggactgg--aacgcacggaactccaaggactccacacagaccag--cgagtgagcctg------c------------------agaaccagagcgagg--cag-
>Mamu-K_01:02:01:01
gttcccactccatgaggtatttcagcaccg-cc-ttgtcccgg--cccggc-----cgcgggg-gc-c---------c--cg-------cttcattgcagtgggctacgtggacg------------acacgcagttcg------------tgcggttcgacagcgacgcggcgagtccgag---------------------ga------tggagccgccggcgccat-----------------gggtggagcaggagcggcc-ggagtattgggaccgg--agcacacggaacgccaaggtccacgcacagactgac-agagtgaacctg------cagaccctgctccgctactacaaccagagcgaggc-cca-
>Popy-B_03:01
gctcccactccatgaggtatttcgacacct-cc-gtgtcccgg--cccggc-----cgcgggg-ag-c---------c--cc------gcttcatcaccgtgggctacgtggatg------------acacgcagttcg------------tgcggttcgacagcgacgccgcgagtccgag---------------------ga------tggagccgcgggtgccat-----------------gcatagagcaggaggggcc-ggagtattgggaccag--gagacacagaaagccaaggcctccgcacagactgac-cgagtgagcctg------cggaccctgctccgctactacaaccagagcgagg--acg-
>Popy-B_08:01
gctcccactccatgaggtatttcagcaccg-cc-gtgtcccgg--cccggc-----cgcgggg-ag-c---------c--cc------gcttcatcgcagtgggctacgtggacg------------acacccagttcg------------tgcggttcgacagcgacgccgcgagtccgag---------------------gg------tggagccgctggtgccat-----------------tgatagagcaggaggggcc-ggagtattgggaccag--gagacacagaaagccaagacccaggcacagaatgac-cgagtgagcctg------cagaacctgcgcggctactacaaccagagcgagg--acg-
>Mamu-A4_14:03:01:01
gctctcactccatgaggtatttctacacct-cc-atgtcccgg--cccggc-----cgcgggg-ag-c---------c--cc------gcttcatcgccgtgggctacgtggacg------------acacgcagttcg------------tgcagttcgacagcgacgccgcgagccagag---------------------ga------tggagccgcgggcgccgt-----------------gggtggagcaggaggggcc-ggagtattgggaccgg--gagacacggaacatgaagaccgcgacacagaatgcc-ccagtggccctg------cggaacctgctccgctactacaaccagagcgagg--ccg-
>Gogo-A_05:01
gctcccactccatgaggtatttctccacat-cc-gtgtcccgg--cccggc-----cgtgggg-ag-c---------c--cc------gcttcatcgcagtgggctacgtggacg------------acacgcagttcg------------tgcggttcgacagcgacgccgcgagccagag---------------------ga------tggagccgcgggcgccgt-----------------ggatggagcaggaggagcc-ggagtattgggaccgg--cagacacagatctccaagaccaacgcacagattgag-ctagagagcctg------cggatcgcgctccgctactataaccagagcgagg--acg-
>Mamu-A2_05:01:01:01
gctcgcactccttgagatatttctacacca-cc-gtgtcccgg--cccggc-----cgcgggc-ag-c---------c--cc------gcttcatctccgtgggctacgtggacg------------acacgcagttcg------------tgcggttcgacagcgacgccgagagtccgag---------------------ag------aggagccgcgggcgccgt-----------------gggtggagcaggaggggcc-ggagtattgggaccag--aacacacggatctgcaaggccgacacacagactctc-cgagagaacctg------cggaccctgctccgctactacaaccagagcgagg--ccg-
>Gogo-B_07:01
gttcccactccatgaggtatttcgacaccg-cc-gtgtcccgg--accggc-----cgcgggg-ag-c---------c--cc------gcttcatcgcagtgggctacgtggacg------------acatgcagttcg------------tgcggttcgacagcgacgcggcgagtcggag---------------------ga------tggagccgcgggcgccgt-----------------gggtgaagcaggaggggcc-ggagtattgggaagag--gagacactgagcgccaaggcccaggcacaggctgac-caagtgagtctg------cggaacctgcgcggctactacaaccagagcgagg--ccg-
>Mamu-A2_01:01
gctcgcactccatgaggtatttctacacct-cc-atgtcccgg--cccggc-----cgcgggc-ag-c---------c--cc------gcttcatctccgtgggctacgtggacg------------acacgcagttcg------------tgcggttcgacagcgacgccgagagtccgag---------------------ag------aggagccgcgggcgccgt-----------------ggatggagcaggaggggcc-ggagtattgggaagag--cagacacggagagtcaagggccacgcacagactttc-cgagtgagcctg------gggaacctgcgcggctactacaaccagagcgagg--ccg-
>Mamu-B_098:01:01:01
gctcgcactccatgaggtatttcagcacct-cc-gtgtcccgg--cccggc-----cgcgggg-ag-c---------c--gc------gcttcatcgtcgtgggctacgtggacg------------acacgcagttcg------------tgcggttcgacagcgacgccgcgagtccgaa---------------------ga------tggagccgcgggcgtcgt-----------------ggatggagcaggaggggcc-ggagtattgggaagag--cagacacggagagtcaaggacgccgcacagactttc-cgagtgagcctg------gggaacctgcgcggctactacaaccagagcgagg--ccg-
>SLA-1_01:01
gtccccactccctgagctatttctacaccg-cc-gtgtcccgg--cccgac-----cgcgggg-ac-t---------c--cc------gcttcatcgccgtcggctacgtggacg------------acacgcagttcg------------tgcggttcgacagcgacgcccccaatccgcg---------------------ga------tggagccgcgggcgccgt-----------------ggatacagcaggaggggca-ggactattgggatcgg--gagacgcggaaacaaagggacacctcacagacttac-cgagtgggcctg------aagaacctgcgcggctactacaaccagagcgagg--ccg-
>Hosa-L_01:01:01:01
gctcccactccttgaggtatttcagcaccg-ca-gtgtcccag--cccggc-----cgcgggg-ag-c---------c--cc------ggttcatcgccgtgggctacgtggacg------------acacagagttcg------------tgcggttcgacagcgactccgtgagtccgag---------------------ga------tggagcggcgggcgccgt-----------------gggtggagcaggaggggct-ggagtattgggaccag--gagacacggaacgccaagggccacgcgcagatttac-cgagtgaacctg------cggaccctgctccgctattacaaccagagcgagg--ccg-
>Hosa-H_01:01:01:01
gctcccactccatgaggtatttctacacca-cc-atgtcccgg--cccggc-----cgcgggg-ag-c---------c--cc------gcttcatctccgtcggctacgtggacg------------atacgcagttcg------------tgcggttcgacagcgacgccgcgagccagag---------------------ga------tggagccgcgggcgccgt-----------------ggatggagcgggaggggcc-ggagtattgggaccgg--aacacacagatctgcaaggcccaggcacagactgaa-cgagagaacctg------cggatcgcgctccgctactacaaccagagcgagg--gcg-
>Hosa-Y_01:01
gctcccactccatgaggtatttctccacat-cc-gtgtcccgg--cccggc-----agtggag-ag-c---------c--cc------gcttcatcgcagtgggctacgtggacg------------acacgcagttcg------------tgcggttcgacagcgacgccgcgagccagag---------------------ga------tggagccgcgggcgccgt-----------------ggatggagcaggaggagcc-ggagtattgggaccgg--cagacacagatctccaagaccaacgcacagattgac-ctagagagcctg------cggatcgcgctccgctactacaaccagagcgagg--ccg-
>Hosa-C_01:02:01:01
gctcccactccatgaagtatttcttcacat-cc-gtgtcccgg--cctggc-----cgcggag-ag-c---------c--cc------gcttcatctcagtgggctacgtggacg------------acacgcagttcg------------tgcggttcgacagcgacgccgcgagtccgag---------------------ag------gggagccgcgggcgccgt-----------------gggtggagcaggaggggcc-ggagtattgggaccgg--gagacacagaagtacaagcgccaggcacagactgac-cgagtgagcctg------cggaacctgcgcggctactacaaccagagcgagg--ccg-
>Hosa-E_01:01:01:01
gctcccactccttgaagtatttccacactt-cc-gtgtcccgg--cccggc-----cgcgggg-ag-c---------c--cc------gcttcatctctgtgggctacgtggacg------------acacccagttcg------------tgcgcttcgacaacgacgccgcgagtccgag---------------------ga------tggtgccgcgggcgccgt-----------------ggatggagcaggaggggtc-agagtattgggaccgg--gagacacggagcgccagggacaccgcacagattttc-cgagtgaacctg------cggacgctgcgcggctactacaatcagagcgagg--ccg-
>Caja-B_01:01
gctcccactccctgaggtatttcagcacca-ct-gtgtcccgg--cccggc-----ggcgggg-ag-c---------c--cc------ggtacttctcagtgggctacgtggacg------------acactcagttcc------------tgcggttcgacagcgacgccgcgattccgaa---------------------ga------ctgagccgcgggcgccgt-----------------gggcggagcaggaggggcc-ggagtattgggacctg--ttgacacggagaacagaggcctgcgcacaggcttgc-cgagtgagcctg------cgggacatacgcggctactacaaccagagcgagg--ccg-
>Gogo-G_01:01
----------------------------cg-cc-gtgtcccgg--cccggc-----cgcgggg-ag-c---------c--cc------gcttcatcgccatgggctacgtggacg------------acacgcagttcg------------tgcggttcgacagcgactcggcgtgtccgag---------------------ga------tggagccgcgggcgccgt-----------------gggtggagcaggaggggcc-ggagtattgggaaggg--gagacacggaacatcaaggcccacgcacagactgac-agaatgaacctg------cagaccctgcgcggctactacaaccagagcgagg--ccg-
>Hosa-G_01:01:01:01
gctcccactccatgaggtatttcagcgccg-cc-gtgtcccgg--cccggc-----cgcgggg-ag-c---------c--cc------gcttcatcgccatgggctacgtggacg------------acacgcagttcg------------tgcggttcgacagcgactcggcgtgtccgag---------------------ga------tggagccgcgggcgccgt-----------------gggtggagcaggaggggcc-ggagtattgggaagag--gagacacggaacaccaaggcccacgcacagactgac-agaatgaacctg------cagaccctgcgcggctactacaaccagagcgagg--cca-
>Chae-G_02:01
----------------------------cg-cc-gtgtcccgg--cccggc-----cgcgggg-ag-c---------c--cc------gcttcatccctgtgggctatgtggacg------------acacgcagttcg------------tgcggctggatagcgacactgcgagtcccag---------------------ga------tggagccgcgggcgcggt-----------------cggtggagcaggagtggcc-ggagtattgggaagag--gagacacggaacaccaaggcccacgcacagactgac-agagtgaacctg------cggaccctgcgcagctactataaccagagccagg--tcg-
>Caja-G9Ps_01
gcggccactacg------accagagcgagg-cc-ggtgagtga--ccccgg-----cccagag-cg-caggtcacgac--cc------ctccccaccccacggacagccggggtc------------gccgggagtctc------------cg-ggtccaagatccaccccgaggctgcgggacccgcccagaccctcgacccgg------cagaaactcgggcgcctt------------------------------------------------------------------tacccggtttcattttcagtttagg-caaaaatcctcg------cgggt-----------------------------------
>Caja-G8Ps_01
gctcccagtccatgaggtatttgagcac---------------------------------------c---------c--ct------gcttcatctccgtgggctacatggatg------------atacgcagatcg------------cgcggttccacagagacgcctcgagtccgag---------------------ga------tggagccgctggcgccgt-----------------ggatggagaaggaggggcc-ggagtatagggacctg--ggggcacggattttcaaggacgccgcacagagtttc-cgagtgaacctg------cggaacctgcgcggctactacaaccagagcgagg--ccg-
>Caja-G5Ps_01
cgtctctgaccatgaggccaccctgaggta-ct-gggccctgggcttctac-----catgagg-ag-a---------t--ca------cactgacctggtagcgaaatggggaggaacagacccaaaacatggtgcttgtggag-------accagtcccacaggggatgggaacttccaga---------------------ag------tgg-------------gt-----------------ggctgtgg----------t-ggtgccttctggagag--gag---cagagatacacatgccatgtgcggcatgag-ggg---------------------ctgcccgagcccctcaccctgagataggagcc--
>Caja-G4Ps_01
gctcccagtccatgaggtatccgagcac---------------------------------------c---------c--cc------gcttcatctccgtgggctaca-agacg------------acacgcagatcg------------cgcggttcgacagcgacgccaggaatccgag---------------------ga------tggagccgcgaaggccgt-----------------ggatggagaaggaggggc----ggtactgggaccgacccggggactgattttcaaggacaccgcacagagtttc-cgagtgaacctg------cagaacctgcaggtttactacaaccggagcaagg--cc--
>Caja-G14Ps_01
gctcccagtccatgaggtatttcagcaccg-cc-ttgtcccgg--cccggc-----cgcgggg-ag-c---------c--cc------gcttcatctccatgcgctacgtggacg------------acaagcagatcg------------catggttcgacagcgacgccgcaagttcgag---------------------ga------tggagccgcgggcgccgt-----------------ggatggagaaggaggggcc-ggaatattgggacc-g--gggacacggattttcaagaacaccgcacag--tttc-cgagtgaa---------------cctgcgcggttactaaaaccatagcgaag--cca-
>Caja-G11Ps_01
gctcccactccttgaggtatttcgacactt-cc-gtgtcccgg--cccggc-----cgtgggg-ag-c---------c--cc------gcttcatctccgagggctacgtggacg------------acacgcagttcg------------tacggttcgacagtgaccccgcgagtccgag---------------------ag------aggagccgcgggcgccat-----------------gggttgggcaggaggggcc-ggagtattgggacctg--cagacacagatctccaaggcccccgcacagactcag-cgatcgaacctg------cggaccctgcgcggctactacaacca-agcgagg--c---
>Caja-G10Ps_01
gcggccactacg------accagagcgagg-cc-ggtgagtga--ccccgg-----cccagag-cg-caggtcacgac--cc------ctccccaccccacggacagccggggtc------------gccgggagtctc------------cg-ggtccaagatccaccccgaggctgcgggacccgcccagaccctcgacccgg------cagaaactcgggcgcctttacccggtttcattttcagtttaggcaaaaatcccc-gcgggttggtggggcg--cggacaggggac-----------------------------------------------------------------------------------
>Caja-B1_01:01
gctcccactccctgacgtatttctacactg-cg-gtgtcccgg--cctggc-----cttggga-ag-c---------c--ga------gcttcatcgccgtgggctacgtggacg------------acacgcagttcg------------agcggttccacagcgacgccgcgagtccgag---------------------ga------tggatccgcgagcgctgt-----------------ggatggagcaggaggggcc-ggagtattgggaccgg--gagacaactagcctcaaggcggacgcacagattagc-gaaatgtgcgtg------aggatcctgtccggccactacaaccagagcgaga--cca-
>Caja-B6_01:01
gctcccactccttgtacggtttcttctcca-cc-gtgtcccgg--cccggc-----cgcgggg-ag-c---------c--cc------gcttcatcggcgtgggttatgtggacg------------acacgcagttca------------tgcggttcgacagcgacgcggcggttccgag---------------------ga------tggagccgcgggcgccgt-----------------gggcggagcaggaggggcc-ggagtattgggacggg--ctgacacggagagccaaggcctgcgcacaggcttgc-cgagtgagcctg------cgggacatacgcggctactacaaccagagcgagg--ccg-
>Caja-B7_01:01
gctcccactccctgaggtatttcagcacca-ct-gtgtcccgg--cccggc-----ggcgggg-ag-c---------c--cc------ggtacttctcagtgggctacgtggacg------------acactcagttcc------------tgcggttcgacagcgacgccgcgattccgaa---------------------ga------ctgagccgcgggcgccgt-----------------gggcggagcaggaggggcc-ggagtattgggacctg--ttgacacggagaacagaggcctgcgcacaggcttgc-cgagtgagcctg------cgggacatacgcggctactacaaccagagcgagg--ccg-
>Caja-B3_01:01
gctcccactccccgaggtatttcagcacca-ct-gtgtcccgg--cccggc-----ggcgggg-ag-c---------c--cc------ggtacttctcagtgggctacgtggacg------------acactcagttcc------------tgcggttcgacagcgacgccgagattccgaa---------------------ga------ctgagccgcgggcgccgt-----------------gggcggagcaggaggggcc-ggagtattgggacctg--ttgacacggagaacagaggcctgcgcacaggcttgc-cgagtgagcctg------cgggacatacgcggctactacaaccagagcgagg--ccg-
>Hosa-V_01:01:01:01
gcttccactccttgaggtatttccacacca-cc-atgtcccgg--cccggc-----cgcgcgg-at-c---------c--cc------gcttcctctccgtgggcgacgtggacg------------acacgcagtgcg------------tgcggctcgacagcgacgccacgagtcccag---------------------ga------tggagccgcgggcgccgt-----------------ggatggagcaggaggggcc-ggaatattgggaagag--gagacagggaccgccaaggccaaagcacagttttac-cgagtgaacctg------cggaccctgagcggctactacaaccagagtgagg--cct-
>Mafa-V_01:04
gcttccactccttgaggtatttccacaccg-tc-acgtcccgg--ccgggc-----cgcggggtgc-c---------c--ct------gcttcatctccatgggctaagtggacg------------acacgcagttcg------------tgcggttggacagcaacgccgtgagtcctag---------------------ga------tggagccgcgggcgccgt-----------------ggatggagcaggaggggcc-agaatattgggaggag--aagacagggaccgccaagaccaacgcacag-tttac-cgaatgaacctg------cggaccctgagcggctactagaaccagagcgagg--cct-
>Mafa-A8_01:01
gctcccactccttcagttatttccacaccg-cc-gtgtcccgg--cccggc-----cgcgggg-ag-c---------c--cc------ggtacctcgaagttggctatgtggacg------------acacgcagttcg------------tgctgttcgacagcgacgccgccagtccgag---------------------ga------tggagccgaaggtgccgt-----------------gggtggagcaggaggagcc-ggagtattgggaactg--tacacagagcacgccaaggcccacacacagattttc-cgagtgtggctg------cggaccctgctccgctactacaaccagagcgagg--cca-
>Atfu-G_06:01
gctcctactccatgaggtatttcttcaccg-cc-ctgtcccgg--cccggc-----cgcgggg-ag-c---------c--cc------gcttcatctccgtgggctacgtggaca------------acacgcagttcc------------tgtggttcgacagtgacgccgcgattccaag---------------------ag------cagagccgcgagcgcctt-----------------gggcggagcaggaggggga-agagtattgggactgg--aacacacggttctgcaaggacattgcacagacttac-cgggggaacctg------cggaccctgcgcggctactacaaccagagcgaga--agg-
>Ceat-F_02:01
gctcccactccttgcggtattttagcaccg-ct-gtgtcgcgg--cccggc-----cgcaggg-ag-c---------c--tcggtacaggtacatcgcggtggagtacgtggacg------------acacgcagttcc------------tgcggttcgacagcgacgccgcgattccgag---------------------ga------tggagccgcgagcgcagt-----------------gggtggagcaagaggggcc-acagtattgggagcgg--accacagggtacgccaaggccaacgcacggactgac-cgagtggccctg------aggaagctgctcctccgatacaaccagagcgagg--ccg-
>Paan-F_02:01:01
gctcccactccttgcggtattttagcaccg-ct-gtgtcgcgg--cccggc-----cgcaggg-ag-c---------c--tcggtacaggtacatcgcggtggagtacgtggacg------------acacgcagttcc------------tgcggttcgacagcgacgccgcgattccgag---------------------ga------tggagccgcgagcgccgt-----------------gggtggagcaagaggggcc-gcagtattgggagcgg--accacagggtacgccaaggccaacgcacggactgac-cgagtggccctg------aggaagctgctcctccgatacaaccagagcgagg--ccg-
>Poab-F_01:01:01
gctcccactccttgaggtatttcagcaccg-ct-gtgtcgcgg--cccggc-----cgcgggg-ag-c---------c--cc------ggtacatcgccgtggagtacgtggacg------------acacgcagttcc------------tgcggtttgacagcgacgccgcgattccgag---------------------ga------tggagccgcgggcgccgt-----------------gggtggagcaagaggggcc-gcagtattgggagtgg--accacagggtacgccaaggccaacgcacagactgac-cgagtggccctg------aagaacctgctccgccgctacaaccagagcgagg--ccg-
>Popy-F_01:01
gctcccactccttgaggtatttcagcaccg-ct-gtgtcgcgg--cccggc-----cgcgggg-ag-c---------c--cc------ggtacatcgccgtggagtacgtggacg------------acacgcagttcc------------tgcggtttgacagcgacgccgcgattccgag---------------------ga------tggagccgcgggcgccgt-----------------gggtggagcaagaggggcc-gcagtattgggagtgg--accacagggtacgccaaggccaacgcacagactgac-cgagtggccctg------aagaacctgctccgccgctacaaccagagcgagg--ccg-
>Mamu-F_02:01
gctcccactccttgcggtattttagcaccg-ct-gtgtcgcgg--cccggc-----cgcaggg-ag-c---------c--tcggtacaggtacatcgcggtggagtacgtggacg------------acacgcagttcc------------tgcggttcgacagcgacgccgcgattccgag---------------------ga------tggagccgcgggcgccgt-----------------gggtggagcaagaggggcc-gcagtattgggagcgg--accacagggtacgccaaggccaacgcacggactgac-cgagtggccctg------aggaagctgctcctccgctacaaccagagcgagg--cag-
>Mane-F_02:01:01
gctcccactccttgcggtattttagcaccg-ct-gtgtcgcgg--cccggc-----cgcaggg-ag-c---------c--tcggtacaggtacatcgcggtggagtacgtggacg------------acacgcagttcc------------tgcggttcgacagcgacgccgcgattccgag---------------------ga------tggagccgcgggcgccgt-----------------gggtggagcaagaggggcc-gcagtattgggagcgg--accacagggtacgccaaggccaacgcacggactgac-cgagtggccctg------aggaagctgctcctccgctacaaccagagcgagg--ccg-
>Mafa-F_02:02:01
gctcccactccttgcggtattttagcaccg-ct-gtgtcgcgg--cccggc-----cgcaggg-ag-c---------c--tcagtacaggtacatcgcggtggagtacgtggacg------------acacgcagttcc------------tgcggttcgacagcgacgccgcgattccgag---------------------ga------tggagccgcgagcgccgt-----------------gggtggagcaagaggggcc-gcagtattgggagcgg--accacagggtacgccaaggccaacgcacggactgac-cgagtggccctg------aggaagctgctcctccgctacaaccagagcgagg--ccg-
>Gogo-F_01:01
gctcccactccttgaggtatttcagcaccg-ct-gtgtcgcgg--cccggc-----cgcgggg-ag-c---------c--cc------ggtacatcgccgtggagtacgtagacg------------acacgcagttcc------------tgcggttcgacagcgacgccgcgattccgag---------------------ga------tggagcctcgggagccgt-----------------gggtggagcaagaggggcc-gcagtactgggagagg--accacagggtacgccaaggccaacgcacagactgac-cgagtggccctg------aggaacctgctccgccgctacaaccagagcgagg--ccg-
>Patr-F_01:01:01
gctcccactccttgaggtatttcagcaccg-ct-gtgtcgcgg--cccggc-----cgcgggg-ag-c---------c--cc------ggtacatcgcagtggagtacgtagacg------------acacgcagttcc------------tgcggttcgacagcgacgccgcgattccgag---------------------ga------tggagcctcgggagccgt-----------------gggtggagcaagaggggcc-gcagtattgggagagg--accacagggtacgcgaaggccaacgcacagactgac-cgagtggccctg------aggaacctgctccgccgctacaaccagagcgagg--ccg-
>Saoe-F_03:02
gctcccactccttgaggtatttcagtactg-cc-atgtcccgg--cctggc-----cgcgggg-ag-c---------c--ccgatacaggtacatcggagtgggctacgtggatg------------acacgctgttcg------------tgaggttcgacagcgacgacccgagtccgag---------------------ga------tggagccgcgggcgccgt-----------------gggtggagcaggagaggcc-ggagtattgggaggac--cagacacgggtcgtcaaggccaacgcacagactgac-cgagtgaaactg------cggaaactgctccgctactacaatcagagcgagg--gcg-
>Caja-F1_01
gctcccactccttgaggtatttcagcacca-cc-gtgtccccg--cccggc-----cgctggg-ag-c---------c--ccgatacaggtacatcggagtgggctacgtggacg------------acacgcagatcg------------tgcggttcgacagcgacgccgcgagtccgag---------------------ga------tggagccgcgggcaccgt-----------------gggtggagcaggaggggcc-gcagtattgggaggag--gagacactggtagtcaaggccagcgcacaaactgac-agagtgaaactg------cggatcgctctcggctactacaaccagagcgagg--ccg-
>Aole-F_05:01
gttcccactccttgaagtatttgagcaccg-cc-gtgtcccgg--cctggc-----cgccggg-ag-c---------c--ccgatacaggtacatcgcagtgggctacgtggacg------------acacgctgttca------------tgcggtttgacagcgacgccgcgagtccgag---------------------ga------tggagccgcgggcgccgt-----------------gggtggagcaggagaggcc-ggagtattgggaccgg--g---------aggtcaaggccaacgcacaaactgac-cgagtgaacctg------cggatcctgctccgctactacaaccagagcgagg--ctg-
>Caja-F3_01
gctcccactccctgaggcatttcagcacct-cc-gtgtc-ctg--ctcggc-----tgcgggg-ag-c---------c--cc------gcttcatctccgtgggctacgtggacg------------acacgcagttcc------------tgcggttccacagcgacgccgcgaatcccag---------------------aa------tggagcctcgggcaccgt-----------------gggtggagcaggagggacg-ggagtattgggaggag--gagacggg--acatcaaagcgca-gcacagactttc-cgagtgaacctg------cggaccctgctcggctactacaaccagagcgaag--c---
>Hosa-F_01:01:01:01
gctcccactccttgaggtatttcagcaccg-ct-gtgtcgcgg--cccggc-----cgcgggg-ag-c---------c--cc------gctacatcgccgtggagtacgtagacg------------acacgcaattcc------------tgcggttcgacagcgacgccgcgattccgag---------------------ga------tggagccgcgggagccgt-----------------gggtggagcaagaggggcc-gcagtattgggagtgg--accacagggtacgccaaggccaacgcacagactgac-cgagtggccctg------aggaacctgctccgccgctacaaccagagcgagg--ctg-
>Caja-F2_01
gttcccactccttgaggtatttgagcaccg-cc-gtgtcccgg--cctggc-----cgcgggg-aa-t---------c--ccgatacaggtacatcgcggtgggctacgtggacg------------acacgcagttca------------tgtggtttgacagcgacgcccagagtccgat---------------------ga------tggagccgcgggcgccga-----------------gggtggagcaggagaggcc-ggggtattgggaccgg--g---------aggtcaaagagagcgcacaaactgac-cgagtaaacctg------cggatcctgctccgctactacaaccagagcgag-------
>Caja-F5_01
gctcccactccttgcggtatttgagcaccg-cc-gtgtcccgg--cctggc-----cgcgggg-ag-t---------c--cagatacaggtacatcgcagtgggttacgtggacg------------acacgcaattca------------tgcggtttgacagcgacgcccagagtccgat---------------------ga------tggagccgcgggcaccgt-----------------gggtggagcaggagaggcc-ggagtattgggaccgg--g---------aggtcaaggagagcgcacaaactgac-cgagtaaacctg------cggatcctgctccgctactacaaccagagcgaga--ccg-
>Caja-F4_04:01
gctcccactccttgaggtatttgagcaccg-cc-gtgtcccgg--cctggc-----cgcgggg-ag-t---------c--cagatacaggtacatcgcagtgggctacgtggacg------------acacgcagttca------------tgcggtttgacagcgacgcccagagtccgat---------------------ga------tggagccgcgggcgccgt-----------------gggtggagcaggagagacc-ggagtattgggaccgg--g---------aggtcaaggagagcgcacaaactgac-agagtaaacctg------cggatcctgctccgctactacaaccagagcgaga--ccg-
>Caja-F6_06:01
gctcccactccttgaggtatttgagcaccg-cc-gtgtcccgg--cctggc-----cgcgggg-ag-t---------c--cagatacaggtacatcgcagtgggctacgtggacg------------acacgcagttca------------tgcggtttgacagcgacgcccagagtccgat---------------------ga------tggagccgcgggcgccgt-----------------gggtggagcaggagaggcc-ggagtattgggaccgg--g---------aggtcaaggagagcgcacaaactgac-cgagtaaacctg------cggatcctgctccgctactacaaccagagcgaga--ccg-
>Hosa-B_07:02:01:01
gctcccactccatgaggtatttctacacct-cc-gtgtcccgg--cccggc-----cgcgggg-ag-c---------c--cc------gcttcatctcagtgggctacgtggacg------------acacccagttcg------------tgaggttcgacagcgacgccgcgagtccgag---------------------ag------aggagccgcgggcgccgt-----------------ggatagagcaggaggggcc-ggagtattgggaccgg--aacacacagatctacaaggcccaggcacagactgac-cgagagagcctg------cggaacctgcgcggctactacaaccagagcgagg--ccg-
>Mafa-B19Ps_01:01:01:01
gctcccactccatgaggtatttcggcacct-ca-gtgtcccgg--cctggc-----cgccggg-ag-c---------c--cc------acttcatctacatggcctacgtggacg------------acacgcagtttg------------tgcgattccacagcgacgcggccattccgag---------------------ga------tggagccgc-tgcgccgt-----------------gggt---------ggagcc-ggagtgttgggagcgg--gagacacgaggcgccaagacccacgcagagaatttc-caagtgaacctg------cggaccctgctccgccactacaaccagagtgagg--ccg-
>Caja-B5_01:01Ps
gctcccactacatgaggtatttctgcactg-ct-gtgtcctgg--cccggc-----cgcgggg-ag-c---------c--cc------gcttcatctctgcgggctacgtggacg------------acacgcagttcg------------tgcggttcgacagcgacgctgcgagtgggag---------------------ag------gggagccgcgggcgccgt-----------------ggatggagcaggaagggcc-ggagtattgggaccgg--gagacactgaccctcagggccagcgcgcagactcac-cgggggaacctg------cggaccctgcgtggctactacaaccagagcgagg--ccg-
>Aotr-PS2_01
gctcccactccatgaggtatttccagaccg-gc-gtgtcccgg--cctggc-----cgcgggg-ag-c---------c--cc------gcttcatcgaagtcggctacgtggacg------------acacgcagatca------------tgaggctcgacagcgacgccgcgattgcgag---------------------gc------tggagccgcgggcgccgt-----------------gggtggagcaggaggggcc-ggagtatcgggactgg--aacgcacggaacgccaaggtctccgcacagactcag-cgagtgagcctg------cag------------------aaccagagcgcgg--cgg-
>Saoe-G_03:08
gctcccactccatgaggtatttcagcacca-cc-gtgtcccgg--cctggc-----cgcgggg-ag-c---------c--cc------ggtacatcgaagtcggctacgtggacg------------acacgcagttcg------------tgcggttcgacagcgacgccgcgagtccgag---------------------ga------tggagccgcgggcgccgt-----------------gggtggagcaggaggggcc-ggagtattgggtcctg--cagacacggaactccaaggcctccgcacagactttc-cgagtgaacctg------cagaccttgctcggctactacaaccagagcgagg--ccg-
>Caja-PS2_01
gctcccactccatgaggtatttcag-accc-gc-gtgtccctg--cccggc-----cgcgggg-ag-c---------c--cc------gcttcatcgaagtcggctactgcgact------------acacgcagttca------------tgcggttcgacagcgacgccgcgatagcgag---------------------ga------tggagccgcgggcgccgt-----------------gggtggagcaggaggggcc-ggaggatcgggactgg--aacgcacggaactccaaggactccacacagaccagc--gagtgagcctg------cag------------------aaccagagcgagg--cag-
>Safu-PS2_01
gctcccactccatgaggtatttccagaccc-gc-gtgtcccgg--cgtggc-----agcgggg-aa-c---------c--cc------gcttcatcgaagttggctaccgggact------------gtatgcagttca------------tgcggttccacagcgacgcaccgattggaag---------------------gaatggagtggagcagccggcaccgt-----------------gggtggagcaggaggggcc-agaggatcgggactgg--aacgcagggaactccaaggtctccgcacagactcag-cgagtgagcctg------cag------------------aaccagagtgagg--cag-
>Sage-PS2_01
gctcccactccatgaggtatttctagaccc-gc-gtgtcccgg--cccggc-----agcgggg-ag-c---------c--cc------gcttcatcgaagtcggctaccgggact------------gtacgcagttca------------tgtggttccacagcgaggcagcgattgggag---------------------ga------tggagcagcgggcgccgt-----------------gggtggagcaggaggggcc-ggaggatcgggactgg--aacgcacggaactccaaggtctccgcacagactcgg-cgagtgagcctg------cag------------------aaccagagcgagg--cag-
>Samy-PS2_01
gctcccactccatgaggtatttctagaccc-gc-gtgtcccgg--cccggc-----agcgggg-ag-c---------c--cc------gcttcatcgaagtcggctaccgggact------------gtacgcagttca------------tgtggttccacagcgaggcagcgattgggag---------------------ga------tggagcagcgggcgccgt-----------------gggtggagcaggaggggcc-ggaggatcgggactgg--aacgcacggaactccaaggtctccgcacagaccggc--gagtgagcctg------cag------------------aaccagagcgagg--cag-
>Caja-B2_01:01Ps
gctcccactccttgaggtatttcggcactg-cc-ttgtcacgg--cccggc-----tacgggg-ag-c---------c--ct------gcttcatcgccgtgggctacgtggacg------------acacgcagttcg------------tggggttcgacagcgacgccgagagtccgag---------------------ga------tggagccgcgggagccgt-----------------gggtagagcaggaggggca-ggagtattgggaccgg--gagacgcggagagccatggccaaggcacagactttc-cgagggaacctg------cggatcctgcgcggctactacaaccagagcgact--aca-
>Caja-B8_01:01Ps
gctcccactccttgaggtattttcacaccg-cc-gtgtcccgg--cccagc-----cgcctgg-ag-c---------c--cc------acttcatctccgtgggctacgtggacc------------acacgcagttcg------------tgcagttcgacagctacgcggtgattcccag---------------------ga------tggagccgcgggcgccgt-----------------ggatggagcaggaggggcc-ggagtattgggaggag--cagacacggaccctcaaggtcagggcactgattcac-cgagtgagcgtg------aggaccctgctccgctactacaaccagagcgagg--ccg-
>Hosa-J_01:01:01:01
gctcccactccatgaggtatttcagcaccg-cc-gtttcctgg--ccgggc-----cgcgggg-ag-c---------c--ca------gcttcattgccgtgggctacgtggacg------------acacgcagttcg------------tgcgggtcgacagtgacgccgtgagtctgag---------------------ga------tgaagacgcgggcgcggt-----------------gggtggagcaggaggggcc-ggagtattgggaccta--cagacactgggcgccaaggcccaggcacagactgac-cgagtgaacctg------cggaccctgctccgctactacaaccagagcgagg--cgg-
>Mafa-J_01:01:01:01
gctggcactccttgaggtatttcagcaccg-cctgtgtcccgg--cccggc-----cacgggg-agcc---------c--cc------gcttcatcgccgtgggctacatggacg------------acacgcagttcg------------tgcggttcgacagcgacgccgcgagtccgag---------------------ga------tggagccgcgggagtggt-----------------gggtggagcaggaggggcctggagtattgggagctg--cagacactgggcgccaaggcccaggcacagactggc-tgagtgaacctg------aggaccctgctcccatactacaaccagagcgagg--ccg-
>Mamu-J_01:01:01:01
gctggcactccttgaggtatttcagcaccg-cctgtgtcccgg--cccggc-----cacgggg-agcc---------c--cc------gcttcatcgccgtgggctacatggacg------------acacgcagttcg------------tgcggttcgacagcgacgccgcgagtccgag---------------------ga------tggagccgcgggagtggt-----------------gggtggagcaggaggggcctggagtattgggagctg--cagacactgggcgccaaggcccaggcacagactggc-tgagtgaacctg------aggaccctgctcccatactacaaccagagcgagg--ccg-
>Caja-G2Ps_01
gctcccacttcatgaggtatttcgacactt-cc-gtgttccgg--cccggc-----tgtgggg-ag-c---------c--cc------gcttcatctccgtgggctacgtggacg------------acacgcagttcg------------tgcggttcgacagtgaccccgcgagtccgag---------------------ag------aggagccgcgggcgccat-----------------gggttgggcaggaggggcc-ggagtattgggacctg--cagacacagatctccaaggccaccgaacagactcag-cgatctaacctg------cggaccctgcgcggctactacaacca-agcgagg--c---
>Caja-G6Ps_01
gctcccactccttgaggtatttggacactt-cc-gtgtcccgg--cccggc-----cgtgggg-ag-c---------c--cc------gcttcatctccgagggctacgtggacg------------acacgcagttcg------------tacggttcgacagtgacgccgcgagtgcgag---------------------ag------aggagccgcgggcgccat-----------------gggttgagcaggaggggcc-ggagtattgggaactg--cagacacagatctccaaggcgcccgcacagactctg-cgatcgaacctg------cggaccctgcgcggctattaaaaccagagcgagg--c---
>Saoe-N1_01
-----------------------gacactt-cc-gtgtcccgg--cccggc-----cgtgggg-ag-c---------c--cc------gcttcatctccgtgggctacgtggacg------------acacgcagttcg------------tgcggttcgacagtgacgccgcgagtccgag---------------------ag------aggagccgcgggcgccat-----------------gggttgagcaggaggggcc-ggagtattgggacctg--cagacacagatctccaaggccatcgcacagactcag-cgatagaacctg------cggaccctgcgcggctactacgaccagagcgagg--cag-
>Safu-PS1_01
gctcccactccttgaggtattttcacacct-ct-gtgtcccgg--cctggc-----cgcgaga-ag-c---------c--cc------gcttcatcaccgtgggctacgtggacg------------acacgcagttcg------------agcggttcgacagcgacgccgcaagtccgag---------------------aa------aggagccgcgggcgcagt-----------------gggtggagcaggaggggcc-ggagtattgggaccgg--gagacgcggatctccaagggcgacgcacagaatttc-cgagtgaacctg------cggaccctgcgcggctactacaaccagagcgagg--ctg-
>Sage-PS1_01
gctcccactccttggggtattttcacacct-ct-gtgttccag--cccggc-----cgcgaga-ag-c---------c--ca------gcttcatcaccgtgggctacgtggacg------------acacgcagttcg------------tgcggttcgacagcgacgccgcgagtccgag---------------------ag------aggagccgcgggcgcagt-----------------gggtggagcaggagggggc-ggagtattgggacccg--gagacgcggatctccaaggcccacgcacagaatttc-cgagtgaacctg------cggaccctgcgcggctactacaaccagagcgagg--ctg-
>Samy-PS1_01
gctcccactccttggggtattttcacacct-ct-gtgttccag--cccggc-----cgcgaga-ag-c---------c--ca------gcttcatcaccgtgggctacgtggacg------------acacgcagttcg------------tgcggttcgacagcgacgccgcgagtccgag---------------------ag------aggagccgcgggcgcagt-----------------gggtggagcaggaggggcc-ggagtattgggacccg--gagacgcggatctccaaggcccacgcacagaatttc-cgagtgaacctg------cggaccctgcgcggctactacaaccagagcgagg--ctg-
>Saoe-PS1_01
gctcccactccttggggtattttcacacct-ct-gtgttccag--cccggc-----cgcgaga-ag-c---------c--ca------gcttcatcaccgtgggctacgtggacg------------acacgcagttcg------------tgcggttcgacagcgacgccgcgagtccgag---------------------ag------aggagccgcgggcgcagt-----------------gggtggagcaggaggggcc-ggagtattgggacccg--gagacgcggatctccaaggcccacgcacagaatttc-cgagtgaacctg------cggaccctgcgcggctactacaaccagagcgagg--ctg-
>Mafa-L_01:01
gctcccacttcatgaggtatttcagcaccg-cc-gtgtcccgg--cccggc-----cgtgggg-ag-c---------c--cc------gcttcatctccgtgggctacgtggact------------acacgcagttcg------------tgcggttcgacagcgacgcggtgagtccgag---------------------ga------tgga---------gccgt-----------------gggtggagcaggaggggct-ggagtattgggaccgg--gagacacggaacgccaagggccacgcacagatttcc-cgagagaacctg------cggaccctgctcggctactactaccagagcgagg--ccg-
>Mafa-B16_01:04:01:01
gctcgcactccttgaggtatttcagcacct-cc-gtgtcccgg--cccggc-----cgcgggg-ag-c---------c--cc------gcttcatctccgtgggctacgtggacg------------acacgcagttcc------------tgcggttcgacagcgacgccgcgagtccgag---------------------ga------tggagccgcgggcgccgt-----------------gggtggagcaggaggggcc-ggagtattgggaccgg--gagacgcggaacgccgagggccacgcacagacccac-cgagagaacctg------cagaccctgctccgctactacaaccagagcgagg--ccg-
>Mamu-B16_01:11:01:01
gctcgcactccttgaggtatttcagcacct-cc-gtgtcccgg--cccggc-----cgcgggg-ag-c---------c--cc------gcttcatctccgtgggctacgtggacg------------acacgcagttcc------------tgcggttcgacagcgacgccgcgagtccgag---------------------ga------tggagccgcaggcgccgt-----------------gggtggagcaggaggggcc-ggagtattgggaccgg--gagacgcggaacgccgagggccacgcacagactcac-cgagagaacctg------cagaccctgctccgctactacaaccagagcgagg--ccg-
>Mane-B16_01:01
gctcgcactccttgaggtatttcagcacct-cc-gtgtcccgg--cccggc-----cgcgggg-ag-c---------c--cc------gcttcatctccgtgggctacgtggacg------------acacgcagttcc------------tgcggttcgacagcgacgccgcgagtccgag---------------------ga------tggagccgcgggcgctgt-----------------gggtggagcaggaggggcc-ggagtattgggaccgg--gagacgcggaacgccgagggccacgcacagactcac-cgagagaacctg------cagaccctgctccgctactacaaccagagcgagg--ccg-
>Mafa-B22_01:02:01:01
gctcgcactcctggaggtatttcagcacct-cc-gtgtcccgg--ccgggc-----cgcgggg-ag-c---------c--cc------gcttcatctccgtgggctacgtggacg------------acacgcagttcg------------tgcggttcgacagcgacgccgcgagtccgag---------------------ga------tggagccgcgggcgccgt-----------------gggtggagcaggaggggcc-ggagtattgggaccgg--gagacgcggaacgccgagggccacgcacagactcac-cgagagaacctg------cggaccctgctccgctactacaaccagagcgagg--ccg-
>Mamu-B22_01:01:01:01
gctcgcactcctggaggtatttcagcactt-cc-gtgtcccgg--cccggc-----cgcgggg-ag-c---------c--cc------gcttcatctccgtgggctacgtggacg------------acacgcagttcg------------tgcggttcgacagcgacgccgcaagtccgag---------------------ga------tggagccgcgggcgccgt-----------------gggtggagcaggaggggcc-ggagtattgggacccg--gagacgcggaacgccgagggccacgcacagactcac-cgagagaacctg------cggaccctgctccgctactacaaccagagcgagg--ccg-
>Mane-B12_01:01
gctcgcactcctggaggtatttcagcacct-cc-gtgtcccgg--cccggc-----cgcgggg-ag-c---------c--cc------gcttcatctccgtgggctacgtggacg------------acacgcagttcg------------tgcggttcgacagcgacgccgcaagtccgag---------------------ga------tggagccgcgggcgccgt-----------------gggtggagcaggaggggcc-ggagtattgggaccgg--gagacgcggaacgccgagggccacgcacagactcac-cgagagaacctg------cggaccctgctccgctactacaaccagagcgagg--ccg-
>Mafa-B11L_01:01
gctcccactccatgaggtatttccacaccg-cc-gtgtcccgg--cccggc-----cgcgggg-ag-c---------c--cc------gcttcatctccgtgggttacgtggatg------------acacgcagttcg------------tgcggttcgacagcaacgccgcgagtccgag---------------------ga------tggagccgcgggcgccgt-----------------ggatagagcaggagggacc-ggagtattgggaccgg--gagacacagaaagccaaggcccacgcacaggttttc-cgagtgaacctg------cgcaccgcgcttcgctactacaaccagagcgagg--ccg-
>Mamu-B11L_01:04:01:01
gctcccactccatgaggtatttccacaccg-cc-gtgtcccgg--cccgac-----cgcgggg-ag-c---------c--cc------gcttcatctccgtgggttacgtggatg------------acacgcagttcg------------tgcggttcgacagcaacgccgcgagtccgag---------------------ga------tggagccgcgggcgccgt-----------------ggatagagcaggagggacc-ggagtattgggaccgg--gagacacagaaagccaaggcccacgcacaggttttc-cgagtgaacctg------cgcaccgcgcttcgctactacaaccagagcgagg--ccg-
>Popy-Ap_01:01
gctcccactccatgtggtgtttcgacatct-cc-gagtcccgg--cccggc-----cgcgggg-ag-c---------c--cc------gcttcatctccgtgggctacgtggacg------------acacgcagttcg------------tgcagttcgacagcgacgccgcgagtccgag---------------------ag------aggagccgtgggcgccat-----------------ggatggagcaggaggggcc-cgagtattgggaccgg--aacacacagatctccaagacccaggcacagactgac-cgagtgaacatg------cggaccctgctccgttactacaaccagagctagg--gcg-
>Popy-H_01
gctcccactccatgtggtgtttcgacacct-cc-gagtcccgg--cccggc-----cgcgggg-ag-c---------c--cc------gcttcatctccgtgggctacgtggacg------------acatgcagttcg------------tgcagttcgacagcgacgccgcgagtccgag---------------------ag------aggagccgtgggcgccat-----------------ggatggagcaggaggggcc-ggagtattgggaccgg--aacacacagatctccaagacccaggcacagactgac-cgagtgaacatg------cagaccctgctccgttactacaaccagagctagg--gcg-
>Mafa-B_001:01:01:01
gctcgcactccatgaggtatttccacaccg-cc-gtgtcccgg--cccggc-----cgcgggg-ag-c---------c--cc------gcttcatctccgtgggctacgtggacg------------acacgcagttcg------------tgcgattcgacagcgacgccgagagtcggag---------------------ga------tggagccgcgggcgccct-----------------ggatagagcaggaggggcc-ggagtattgggaccgg--gagacacggaaggccaagggcaacgcacagactgac-cgagagaacctg------cggatcgcgctcagctactacaaccagagcgaga--cgg-
>Mamu-B_001:01:01:01
gctcgcactccatgaggtatttccacaccg-cc-gtgtcccgg--cccggc-----cgcgggg-ag-c---------c--cc------gcttcatctccgtgggctacgtggacg------------acacgcagttcg------------tgcgattcgacagcgacgccgagagtcggag---------------------ga------tggagccgcgggcgccct-----------------ggatagagcaggaggggcc-ggagtattgggaccgg--gagacacggaaggccaagggcaacgcacagactgac-cgagagaacctg------cggatcgcgctcagctactacaaccagagcgaga--cgg-
>Poab-B_01:01:01:01
gctcccactccatgaagtatttctacacgg-gc-atgtcccgg--cccggc-----cgcgggg-ag-c---------c--cc------gcttcatctccgtgggctacgtggacg------------acacgcagttcg------------tgtggttcgacagcgacgccgcgagtccgag---------------------ag------aggagccgcgggcgccat-----------------ggatagagcaggaggggcc-ggagtattgggaccgg--aacacacagatctgcaagaccaacacacagacttac-cgagagggcctg------cggatcctgcgcggctactacaaccaaagcgagg--acg-
>Popy-B_01
gctcccactccatgaagtatttctacacgg-gc-atgtcccgg--cccggc-----cgcgggg-ag-c---------c--cc------gcttcatctccgtgggctacgtggacg------------acacgcagttcg------------tgtggttcgacagcgacgccgcgagtccgag---------------------ag------aggagccgcgggcgccat-----------------ggatagagcaggaggggcc-ggagtattgggaccgg--aacacacagatctgcaagaccaacacacagacttac-cgagagggcctg------cggatcctgcgcggctactacaaccaaagcgagg--acg-
>Cemi-A_01:01
gctcgcactccatgaggtatttctacaccg-cc-gtgtcccgg--cccagc-----cgtgggg-ag-c---------c--cc------gcttcatcgccgtgggctacgtggacg------------acacgcagttcg------------tgcggttcgacagcgacgccgcgattccgag---------------------ga------tggagccgcgggcgccgt-----------------gggtggagcaggaggggcc-ggagtattgggaccgg--aacacacggatcctgaaggccgagacacagggtgcc-ccagtggccctg------cggaacctgcgcggttactacaaccagagcgagg--ccg-
>Hosa-A_01:01:01:01
gctcccactccatgaggtatttcttcacat-cc-gtgtcccgg--cccggc-----cgcgggg-ag-c---------c--cc------gcttcatcgccgtgggctacgtggacg------------acacgcagttcg------------tgcggttcgacagcgacgccgcgagccagaa---------------------ga------tggagccgcgggcgccgt-----------------ggatagagcaggaggggcc-ggagtattgggaccag--gagacacggaatatgaaggcccactcacagactgac-cgagcgaacctg------gggaccctgcgcggctactacaaccagagcgagg--acg-
>Ceat-A1_01:01
gctcccactccatgaggtatttctacaccg-cc-gtgtcccgg--cccggc-----cgctggg-ag-c---------c--cc------gcttcatcgccgtggggtacgtggacg------------acacgcagttcg------------tgcggttcgacagtgacgccgagagtccgag---------------------ga------tggagccgcgggcgccgt-----------------gggtggagcaggaggggcc-ggagtattgggaccgg--gagacacagaaaatgaagaccgagacacagatggcc-ccagtgggcctg------cggaacctgcgcggctactacaaccagagcgagg--ccg-
>Mamu-A6_01:03:02:01
gctcccactccatgaggtattttcacacct-gc-atgtcccgg--cctggc-----cgcgggg-ag-c---------c--cc------gcttcatcgccgtgggctacgtggacg------------acacgcagttcg------------tgcggttcgacagcgacgccgagagtccgag---------------------ga------tggagccacgggcgccgt-----------------gggtggagcaggaggagcc-ggagtattgggaccgg--gagacacagaaaatgaagaccgagacacagatggcc-ccagtggccctg------cggaacctgcgcggctactacaaccagagcgagg--ccg-
>Mane-A6_01:01:01
gctcccactccatgaggtattttcacacct-gc-atgtcccgg--cctggc-----cgcgggg-ag-c---------c--cc------gcttcatcgccgtgggctacgtggacg------------acacgcagttcg------------tgcggttcgacagcgacgccgagagtccgag---------------------ga------tggagccacgggcgccgt-----------------gggtggagcaggaggagcc-ggagtattgggaccgg--gagacacagaaaatgaagaccgagacacagatggcc-ccagtggccctg------cggaacctgcgcggctactacaaccagagcgagg--ccg-
>Mafa-A6_01:04:01:01
gctcccactccatgaggtattttcacacct-gc-atgtcccgg--cccggc-----cgcgggg-ag-c---------c--cc------gcttcatcgccgtgggctacgtggacg------------acacgcagttcg------------tgcggttcgacagcgacgccgagagtccgaa---------------------ga------tggagccacgggcgccgt-----------------gggtggagcaggaggagcc-ggagtattgggaccgg--gagacacagaacatgaagaccgagacacagatggcc-ccagtggccctg------cggaacctgcgcggctactacaaccagagcgagg--ccg-
>Mafa-A5_30:01:01:01
gctcccactccatgaggtatttctacaccg-cc-gtgtcccgg--cccggc-----cgcgggg-ag-c---------c--cc------gcttcatcgccgtgggctacgtggacg------------acacgcagttcg------------tgcggttcgacagcgacgccgagagtccgag---------------------ga------tggagccgcgggcgccgt-----------------gggtggagcgggaggggcc-ggagtattgggaagag--gagacacggatcatgaaggccgagacacaggatgcc-ccagtggacctg------cggaccctgctccgctactacaaccagagcgagg--ccg-
>Mamu-A5_30:01:01
gctcccactccatgaggtatttctacaccg-cc-gtgtcccgg--cccggc-----cgcgggg-ag-c---------c--cc------gcttcatcgccgtgggctacgtggacg------------acacgcagttcg------------tgcggttcgacagcgacgccgagagtccgag---------------------ga------tggagccgcgggcgccgt-----------------gggtggagcgggaggggcc-ggagtattgggaagag--gagacacggatcatgaaggccgagacacaggatgcc-ccagtggacctg------cggaccctgctccgctactacaaccagagcgagg--ccg-
>Mane-A5_30:01
gctcccactccatgaggtatttctacacct-cc-atgtcccgg--cccggc-----cgcgggg-ag-c---------c--cc------gcttcttcgccgtgggctacgtggacg------------acacgcagttcg------------tgcggttcgacagcgacgccgagagtccgag---------------------ga------tggagccgcgggcgccgt-----------------gggtggagcgggaggggcc-ggagtattgggaagag--gagacacggatcatgaaggccgagacacaggatgcc-ccagtggacctg------cggaccctgctccactactacaaccagagcgagg--ccg-
>Chae-A_01:01
gctctcactccatgaggtatttctacacct-ac-atgtcccgg--cccggc-----cgcggag-ag-c---------c--cc------gcttcatcgccgtgggctacgtggacg------------acacgcagttcg------------tgcggttcgacagcgacgccgcgagccagag---------------------ga------tggagccgcgggcgccgt-----------------gggtggagcaggagggtcc-agagtattgggaccgg--agcacacggatcatgaagaccgagacacagatggcc-ccagtgggcctg------cggaacctgcgcggctactacaaccagagcgagg--cgg-
>Chsa-A_01:01
gctctcactccatgaggtatttctacacct-ac-atgtcccgg--cccggc-----cgcggag-ag-c---------c--cc------gcttcatcgccgtgggctacgtggacg------------acacgcagttcg------------tgcggttcgacagcgacgccgcgagccagag---------------------ga------tggagccgcgggcgccgt-----------------gggtggagcaggagggtcc-agagtattgggaccgg--agcacacggatcatgaagaccgagacacagatggcc-ccagtgggcctg------cggaacctgcgcggctactacaaccagagcgagg--cgg-
>Maas-A1_023:01
gctcccactccatgaggtatttctacacct-cc-gtgtcccgg--cccggc-----cgcgggg-ag-c---------c--cc------gcttcatctccgtgggctacgtggacg------------acacgcagttcg------------tgcggttcgacagcgacgcctcgagccagag---------------------ga------tggagccgcgggcgccgt-----------------gggtggagcaggagggtcc-agagtattgggaccgg--gagacacggatcatgaaggccgagacacagaatgcc-ccagtggccctg------cggaacctgcgcggctactacaaccagagcgagg--ccg-
>Mafa-A1_001:01:02:01
gctctcactccatgaagtatttctacacct-cc-atgtcccgg--cccggc-----cgcgggc-ag-c---------c--cc------gcttcatcgccgtgggctacgtggacg------------acacgcagttcg------------tgcggttcgacagcgacgccgcgagccaaag---------------------ga------tggagccgcgggcgccgt-----------------gggtggagcaggagggtcc-ggagtattgggaccgg--gagacacggaacatgaagaccgagacacagaatgcc-ccagtgaacctg------cggaccctgctccgctactacaaccagagcgagg--ccg-
>Mamu-A1_001:01:01:01
gctctcactccatgaagtatttctacacct-cc-atgtcccgg--cccggc-----cgcgggc-ag-c---------c--cc------gcttcatcgccgtgggctacgtggacg------------acacgcagttcg------------tgcggttcgacagcgacgccgcgagccaaag---------------------ga------tggagccgcgggcgccgt-----------------gggtggagcaggagggtcc-ggagtattgggaccgg--gagacacggaacatgaagaccgagacacagaatgcc-ccagtgaacctg------cggaccctgctccgctactacaaccagagcgagg--ccg-
>Math-A1_001:01
gctctcactccatgaggtatttctacacct-cc-atgtcccgg--cccggc-----cgcgggc-ag-c---------c--cc------gcttcatcgccgtgggctacgtggacg------------acacgcagttcg------------tgcggttcgacagcgacgccgcgagccagag---------------------gg------tggagccgcgggcgccgt-----------------gggtggagcaggaggggcc-ggagtattgggaccgg--gagacacggaacatgaaggccgagacacagaatgcc-ccagtgaacctg------cggaacctgctccgctactacaaccagagcgagg--ccg-
>Paan-A_01:01
gctcccactccatgaggtatttctacacct-cc-atgtcccgg--cccggc-----cgcgggg-ag-c---------c--cc------gcttcttcgccgtgggctacgtggacg------------acacgcagttcg------------tgcggttcgacagcgacgccgcgagccagag---------------------ga------tggagccgcgggcgccgt-----------------gggtggagcaggaggggcc-ggagtattgggaccgg--gagacacagaacatgaaggcccagacacagaatgcc-ccagtgaacctg------cggaacctgcgcggctactacaaccagagcgagg--cgg-
>Paha-A_01:01
gctcccactccatgaggtatttctacacct-cc-atgtcccgg--cccggc-----cgcgggg-ag-c---------c--cc------gcttcttcgccgtgggctacgtggacg------------acacgcagttcg------------tgcggttcgacagcgacgccgcgagccagag---------------------ga------tggagccgcgggcgccgt-----------------gggtggagcaggaggggcc-ggagtattgggaccgg--gagacacagaacatgaaggcccagacacagaatgcc-ccagtgaacctg------cggaacctgcgcggctactacaaccagagcgagg--cgg-
>Pacy-A_01:01
gctcccactccatgaggtatttctacacct-cc-atgtcccgg--cccggc-----cgcgggc-ag-c---------c--cc------gcttcttcgccgtgggctacgtggacg------------acacgcagttcg------------tgcggttcgacagcgacgccgcgagccagag---------------------ga------tggagccgcgggcgccgt-----------------gggtggagcaggaggggcc-ggagtattgggaccgg--gagacacagaacatgaaggcccagacacagaatgcc-ccagtgaacctg------cggaacctgcgcggctactacaaccagagcgagg--cgg-
>Chpy-A_01:01
gctcccactccatgaggtatttctacacct-ac-atgtcccgg--cccggc-----cgcgggg-ag-c---------c--cc------gcttcatcgccgtgggctacgtggacg------------acacgcagttcg------------tgcggttcgacagcgacgccgcgagccagag---------------------ga------tggagccgcgggcgccgt-----------------gggtggagcaggaggggcc-ggagtattgggaccgg--gagacacggatcatgaagaccgagacacagatggcc-ccagtgaacctg------cggaacctgcgcggctactacaaccagagcgagg--ccg-
>Ceat-Aw2_01:01
gctcccactccatgaggtatttctacacct-ac-atgtcccgg--cccggc-----cgcgggg-ag-c---------c--cc------gcttcatcgccgtgggctacgtggacg------------acacgcagttcg------------tgcggttcgacagcgacgccgcgagccagag---------------------ga------tggagccgcgggcgccgt-----------------gggtggagcaggaggggcc-ggagtattgggaccgg--gagacacggtacatgaagaccgcgacacaggatgcc-ccagtgggcctg------cggaacctgcgcggctactacaaccagagcgagg--ccg-
>Malo-A3_13:01
gctctcactccttgaggtatttctacacct-cc-atgtcccgg--cccggc-----cgtgggc-ag-c---------c--cc------gcttcatcgccgtgggctacgtggacg------------acacgcagttcg------------tgcggttcgacagcgacgccgcgagccagag---------------------ga------tggagccgcgggcgccgt-----------------gggtggagcaggaggggcc-ggagtattgggaccgg--gagacacggaacatgaagaccgcgacacagaatgcc-ccagtggccctg------cggaacctgcgcggctactacaaccagagcgagg--ccg-
>Mafa-A4_01:01:01:01
gctctcactccatgaggtatttctacacct-tc-atgtcccgg--cccggc-----cgcgggg-ag-c---------c--cc------gcttcatcgccgtgggctacgtggacg------------acacgcagttcg------------tgcggttcgacagcgacgccgcgagccagag---------------------ga------tggagccgcgggcgccgt-----------------gggtggagcaggagggtcc-ggagtattgggaccgg--gagacacggaacatgaagaccgcgacacagaatgcc-ccagtggccctg------cggaacctgcgcggctactacaaccagagcgagg--ccg-
>Mamu-A4_01:01:01:01
gctcgcactccatgaggtatttctacacct-cc-atgtcccgg--cccggc-----cgcgggg-ag-c---------c--cc------gcttcatcgccgtgggctacgtggacg------------acacgcagttcg------------tgcggttcgacagcgacgccgcgagccagag---------------------ga------tggagccgcgggcgccgt-----------------gggtggagcaggaggggcc-ggagtattgggaccgg--gagacacagaacatgaagaccgcgacacagaatgcc-ccagtggccctg------cggaacctgcgcggctactacaaccagagcgagg--ccg-
>Mafa-A3_13:02:01:01
gctcgcactccatgaggtatttctacacct-cc-atgtcccgg--cccggc-----cgcgggg-ag-c---------c--cc------gcttcatcgccgtgggctacgtggacg------------acacgcagttcg------------tgcggttcgacagcgacgccgcgagccagag---------------------ga------tggagccgcgggcgccgt-----------------gggtggagcaggagggtcc-ggagtattgggaccgg--gagacacagaacatgaagaccgagacacagaatgcc-ccagtggccctg------cggaacctgcgcggctactacaaccagagcgagg--tcg-
>Mane-A3_13:01:01
gctcgcactccatgaggtatttctacacct-cc-atgtcccgg--cccggc-----cgcgggg-ag-c---------c--cc------gcttcatcgccgtgggctacgtggacg------------acacgcagttcg------------tgcggttcgacagcgacgccgcgagccagag---------------------ga------tggagccgcgggcgccgt-----------------gggtggagcaggagggtcc-ggagtattgggaccgg--gagacacagaacatgaagaccgagacacagaatgcc-ccagtggccctg------cggaacctgcgcggctactacaaccagagcgagg--tcg-
>Mamu-A3_13:01:01:01
gctcgcactccatgaggtatttctacacct-cc-atgtcccgg--cccggc-----cgcgggg-ag-c---------c--cc------gcttcatcgccgtgggctacgtggacg------------acacgcagttcg------------tgcggttcgacagcgacgccgcgagccagag---------------------ga------tggagccgcgggcgccgt-----------------gggtggagcaggaggggcc-ggagtattgggaccgg--gagacacggaacatgaagaccgcgacacagaatgcc-ccagtggccctg------cggaacctgcgcggctactacaaccagagcgagg--tcg-
>Mane-A4_02:01
gctcgcactccatgaggtatttctacacct-cc-atgtcccgg--cccggc-----cgcgggg-ag-c---------c--cc------gcttcatcgccgtgggctacgtggacg------------acacgcagttcg------------tgcggttcgacagcgacgccgcgagccagag---------------------ga------tggagccgcgggcgccgt-----------------gggtggagcaggagggtcc-ggagtattgggaccgg--gagacacggaacatgaagaccgcgacacagaatgcc-ccagtggccctg------cggaacctgcgcggctactacaaccagagcgagg--tcg-
>Ceat-Aw1_01:01
gctcccactccatgaggtatttctacacct-cc-atgtcccgg--cccggc-----cgcgggg-ag-c---------c--cc------gcttcatcgccgtgggctacgtggacg------------acacgcagttcg------------tgcggttcgacagcgacgccgagagtccgag---------------------ga------tggagccgcgggcgccgt-----------------gggtggagcaggagggtcc-agagtattgggaccgg--aacacacgtaacatgaagaccgcgacacagaatgcc-ccagtgaacctg------cggaccctgctccgctactacaaccagagcgagg--ccg-
>Mafa-AG1_05:02:03:01
gctcccactccatgaggtatttctacaccg-cc-gtgtcccgg--cccggc-----cgtcggg-ag-c---------c--cc------tcttcatcgccgtgggctacgtggacg------------acacgcagttcg------------tgcggttcgacagcgacgccgagagtccgag---------------------ga------tggagccgcgggcgccgt-----------------gggtggagcaggagggtcc-agagtattgggaccgg--gagacacagaacatgaagaccgcgacacagacctac-cgagtgaacctg------cggaccgcgctccgctactacaaccagagcgagg--ggg-
>Mamu-AG1_05:02:01:01
gctcccactccatgaggtatttctacaccg-cc-gtgtcccgg--cccggc-----cgtcggg-ag-c---------c--cc------tcttcatcgccgtgggctacgtggacg------------acacgcagttcg------------tgcggttcgacagcgacgccgagagtccgag---------------------ga------tggagccgcgggcgccgt-----------------gggtggagcaggaggggcc-ggagtattgggaccgg--gagacacagaacatgaagaccgcgacacagacctac-cgagggaacctg------cggaccgcgctccgctactacaaccagagcgagg--ggg-
>Mane-A7_01:01
gctcccactccatgaggtatttctacacct-cc-atgtcccgg--cccggc-----cgcgggc-ag-c---------c--cc------gcttcttcgccgtgggctacgtggacg------------acacgcagttcg------------tgcggttcgacagcgacgccgagagtccgag---------------------ga------tggagccgcgggcgccgt-----------------gggtggagcgggaggggcc-ggagtattgggaagag--gagacacggatcatgaagaccgcgacacagacctac-cgagagaacctg------cggaccgcgctccgctactacaaccagagcgagg--ccg-
>Mafa-AG5_06:02:01:01
gctctcactccatgaggtatttctacacct-cc-atgtcccgg--cccggc-----cgctggg-ag-c---------c--cc------gcttcatcgccgtgggctacgtggacg------------acacgcagttcg------------tgcggttcgacagcgacgccgagagtccgag---------------------ga------tggagccgcgggcgccgt-----------------gggtggagcaggagggtcc-agagtattgggaccgg--gagacacagaacatgaagaccgcgacacagacctac-cgagtgaacctg------cggaccctgctccgctactacaaccagagccagg--gcg-
>Mafa-AG2_01:03:01:01
gctcccactccatgaggtatttctacaccg-cc-gtgtcccgg--cccggc-----cgctggg-ag-c---------c--cc------gcttcatcgccgtgggctacgtggacg------------acacgcagttcg------------tgcggttcgacagcgacgcccagagtccgag---------------------ga------tggagccgcgggcgccgt-----------------gggtggagcaggaggggcc-ggagtattgggaccgg--gagacacagaacatgaagaccgcgacacagacctac-caagggaacctg------cggaccctgctccgctactacaaccagagcgagg--cca-
>Mafa-AG6_04:01:01:01
gctcccactccatgaggtatttctacaccg-cc-gtgtcccgg--cccggc-----cgctggg-ag-c---------c--cc------gcttcatcgccgtgggctacgtggacg------------acacgcagttcg------------tgcagttcgacagcgacgccgagagtccgag---------------------ga------tggagccgcgggcgccgt-----------------gggtggagcaggagggacc-ggagtattgggaccgg--gagacacagaacatgaagaccgcgacacagacctac-cgagtgaacctg------cggaccctgctccgctactacaaccagagcgagg--ccg-
>Mamu-AG6_04:01:01:01
gctcccactccatgagatatttctacaccg-cc-gtgtcccgg--cccggc-----cgctggg-ag-c---------c--cc------gcttcatcgccgtgggctacgtggacg------------acacgcagttcg------------tgcagttcgacagcgacgccgagagtacgag---------------------ga------tggagccgcgggcgccgt-----------------gggtggagcaggagggacc-ggagtattgggaccgg--gagacacagaacatgaagaccgcgacacagacctac-cgagtgaacctg------cggaccctgctccgctactacaaccagagcgagg--ccg-
>Chsa-AG_01:01
gctctcactccatgaggtatttctacacct-cc-gtgtcccgg--cccggc-----cgcgggc-ag-c---------c--cc------gcttcatcgccgtgggctacgtggacg------------acacgcagttcg------------tgcggttcgacagcgacgccgcgagccagag---------------------ga------tggagccgcgggcgccgt-----------------gggtggagcaggaggggcc-ggagtattgggaccgg--gagacacagaacatgaagaccgcgacacagacctac-cgagagaacctg------cggaccctgctccgctactacaaccagagcgagg--ccg-
>Mamu-A7_01:02:01:01
gctcgcactccatgaggtatttctacacct-cc-atgtcccgg--cccggc-----cgcgggc-ag-c---------c--cc------gcttcttcgccgtgggctacgtggacg------------acacgcagttcg------------tgcggttcgacagcgacgccgagagtccgag---------------------ga------tggagccgcgggcgccgt-----------------gggtggagcgggaggggcc-ggagtattgggaccgg--gagacacagaacatgaagaccgcgacacagacctac-cgagagaacctg------cggaccgcgctccgctactacaaccagagcgagg--ccg-
>Paan-AG_01:01:01
gctcgcactccatgaggtatttctacacct-cc-atgtcccgg--cccggc-----cgcgggg-ag-c---------c--cc------gcttcttcgccgtgggctacgtggacg------------acacgcagttcg------------tgcggttcgacagcgacgccgagagtccgag---------------------ga------tggagccgcgggcgccgt-----------------gggtggagcaggagggtcc-agagtattgggaccgg--gagacacagaacatgaagaacgcgacacagacctac-cgaggaaacctg------cggaccctgctccgctactacaaccagagcgagg--ccg-
>Mamu-AG5_07:01:01:01
gctctcactccttgaggtatttctacacct-cc-atgtcccgg--cccggc-----cgcgggc-ag-c---------c--cc------gcttcatcgccgtgggctacgtggacg------------acacgcagttcg------------tgcggttcgacagcgacgccgagagtccgag---------------------ga------tggagccgcgggcgccgt-----------------gggtggagcaggaggggcc-ggagtattgggaccgg--gagacacagaacatgaagaccgcgacacagacctac-cgagtgaacctg------cggaccctgctccgctactacaaccagagcgagg--ccg-
>Mafa-AG4_08:01:01:01
gctcgcactccatgaggtatttctacacct-cc-atgtcccgg--cccggc-----cgcgggg-ag-c---------c--cc------gcttcttcgccgtgggctacgtggacg------------acacgcagttcg------------tgcggttcgacagcgacgccgagagtccgag---------------------ga------tggagccgcgggcgccgt-----------------gggtggagcaggaggggcc-ggagtattgggaccag--gagacacagaacatgaagaacgcgacacagacctac-cgagggaacctg------cggaccctgctccgctactacaaccagagcgagg--ccg-
>Mamu-AG2_01:02:01:01
gctcgcactccatgaggtatttctacaccg-cc-gtgtcccgg--cccggc-----cgctggg-ag-c---------c--cc------gcttcatcgccgtgggctacgtggacg------------acacgcagttcg------------tgcggttcgacagcgacgccgagagtccgag---------------------ga------tggagccgcgggcgccgt-----------------gggtggagcaggagggtcc-agagtattgggaccgg--gagacacagaacatgaagaccgcgacacagacctac-cgagagaacctg------cggaccctgctccgctactacaaccagagcgagg--ccg-
>Mane-AG_03:01
gctcgcactccatgaggtatttctacaccg-cc-gtgtcccgg--cccggc-----cgcgggc-ag-c---------c--cc------gcttcatcgccgtgggctacgtggacg------------acacgcagttcg------------tgcggttcgacagcgacgccgagagtccgag---------------------ga------tggagccgcgggcgccgt-----------------gggtggagcaggagggtcc-agagtattgggaccgg--gagacacagaacatgaagaccgcgacacagacctac-cgagagaacctg------cggaccctgctccgctactacaaccagagcgagg--ccg-
>Mafa-AG3_02:01:01:01
gctcgcactccatgaggtatttctacacct-cc-atgtcccgg--cccggc-----cgcgggc-ag-c---------c--cc------gcttcatcgccgtgggctacgtggacg------------acacgcagttcg------------tgcggttcgacagcgacgccgagagtccgag---------------------ga------tggagccgcgggcgccgt-----------------gggtggagcaggagggtcc-agagtattgggaccgg--gagacacagaacatgaagaccgcgacacagacctac-cgagagaacctg------cggaccctgctccgctactacaaccagagcgagg--ccg-
>Mamu-AG4_08:01:01:01
gctcgcactccatgaggtatttctacacct-cc-atgtcccgg--cccggc-----cgcgggc-ag-c---------c--cc------gcttcatcgccgtgggctacgtggacg------------acacgcagttcg------------tgcggttcgacagcgacgccgagagtccgag---------------------ga------tggagccgcgggcgccgt-----------------gggtggagcaggaggggcc-ggagtattgggaccgg--gagacacagaacatgaagaacgcgacacagacctac-cgagggaacctg------cggaccctgctccgctactacaaccagagcgagg--ccg-
>Mamu-AG3_02:01:01:01
gctcgcactccatgaggtatttctacacct-cc-atgtcccgg--cccggc-----cgcgggc-ag-c---------c--cc------gcttcatcgccgtgggctacgtggacg------------acacgcagttcg------------tgcggttcgacagcgacgccgagagtccgag---------------------ga------tggagccgcgggcgccgt-----------------gggtggagcaggaggggcc-ggagtattgggaccgg--gagacacagaacatgaagaccgcgacacagacctac-cgagagaacctg------cggaccctgctccgctactacaaccagagcgagg--ccg-
>Gobe-OKO_01:01
gctcccactccatgaggtatttctacacca-cc-atgtcccgg--cccggc-----cgcgggg-ag-c---------c--cc------gcttcatctccgtcggctacgtggacg------------atacgcagttcg------------tgcggttcgacagcgacgacgcgagtccgag---------------------ag------aggagccgcgagcgccgt-----------------ggatggagcgggaggggcc-ggagtattgggaccgg--aacacacagatctacaaggcccaagcacagactgac-cgagtggatctg------gagaccctgcgcggctactacaaccagagcgagg--gcg-
>Gogo-OKO_01:01
gctcccactccatgaggtatttctacacca-cc-atgtcccgg--cccggc-----cgcgggg-ag-c---------c--cc------gcttcatctccgtcggctacgtggacg------------atacgcagttcg------------tgcggttcgacagcgacgacgcgagtccgag---------------------ag------aggagccgcgagcgccgt-----------------ggatggagcgggaggggcc-ggagtattgggaccgg--aacacacagatctacaaggcccaagcacagactgac-cgagtggatctg------gagaccctgcgcggctactacaaccagagcgagg--gcg-
>Gogo-H_01
gctcccactccatgaggtatttctatacca-cc-atgtcccgg--cccggc-----cgcgggg-ag-c---------c--cc------gcttcatctccgtcggctacgtggacg------------atacgcagttcg------------tgcggttcgacagcgacgacgcgagtccgag---------------------ag------aggagccgcgagcgccgt-----------------ggatggagcgggaggggcc-ggagtattgggaccgg--aacacacagatctgcaaggcccaagcacagactgaa-cgagagaacctg------cggatcgcgctccgatactacaaccagagcgagg--gcg-
>Patr-H_01
gctcccactccatgaggtatttctacacca-cc-atgtcccgg--cccggc-----cgcgggg-ag-c---------c--cc------gcttcatctccgtcggctacgtggacg------------atacgcagttcg------------tgcggtttgacagcgacgacgcgagtccgag---------------------ag------aggagccgcgggcgccgt-----------------ggatggagcgggaggggcc-ggagtattgggaccgg--aacacacagatctgcaaggcccaggcacagactgaa-cgagagaacctg------cggatggcgctccgctactacaaccagagcgagg--gct-
>Papa-H_01
gctcccactccatgaggtatttctacacca-cc-atgtcccgg--cccggc-----cgcgggg-ag-c---------c--cc------gcttcatctccgtcggctacgtggacg------------atacgcagttcg------------tgcggtttgacagcgacgacgcgagtccgag---------------------ag------aggagccgcgggcgccgt-----------------ggatggagcgggaggggcc-ggagtattgggaccgg--aacacacagatctgcaaggcccaggcacagactgaa-cgagagaacctg------cggatggcgctccgctactacaaccagagcgagg--gct-
>Maar-A1_011:01
gctcccactccatgaggtatttccacaccg-cc-gtgtcccgg--cccggc-----cgcgggg-ag-c---------c--cc------gcttcttcaccgtgggctacgtggacg------------acacgcagttcg------------tgcggttcgacagcgacgccgcgagtccgag---------------------aa------aggagccgcgggcgccgt-----------------gggtggagcaggaggggcc-ggagtattgggaccgg--gagacacggatctccaaggccaacgcacagacctac-cgagagaacctg------cggaccgcgctccgctactacaaccagagcgagg--acg-
>Hyla-B_01
gctcccactccatgaggtatttctacacct-cc-gtgtcccgg--cccggc-----cgcgggg-ag-c---------c--cc------gcttcatcaccgtgggctacgtggacg------------acacccagttcg------------tgcggttcgacagcgacgccgcgagtccgag---------------------ga------tggagccgcgggcgccgt-----------------ggatagagcaggaggggcc-ggagtattgggaccag--cagacacagatctccaagaccaacgcacagactgac-cgagagaacctg------cggatcgcgctccgctactacaaccagagcgagg--acg-
>Gobe-B_13:01
gctcccactccatgaagtatttctacacct-cc-gtgtcccgg--cccggc-----cgcgggg-ag-c---------c--cc------gcttcatctcagtgggctacgtggacg------------acacccagttcg------------tgaggttcgacagcgacgccgcgagtccgag---------------------ga------tggcgccccgggcgccat-----------------ggatagagcaggaggggtc-ggagtattgggaccag--gagacacggaagatgaaggccgccgcacagactgac-cgagtgaacctg------cggaacctgcgcggctactacaaccagagcgagg--ccg-
>Gogo-B_01:01:01:01
gctcccactccatgaggtatttcgacaccg-cc-gtgtcccgg--cccggc-----cgcgggg-ag-c---------c--cc------gcttcatcaccgtgggctacgtggacg------------acacccagttcg------------tgaggttcgacagcgacgccgcgagtccgag---------------------ga------tggagccccgggcgccat-----------------ggatagagcaggaggggcc-ggagtattgggaccga--gagacacagacctccaaggctcaggcacagactgac-cgagagaacctg------cggatcgcgctccgctactacaaccagagcgagg--ccg-
>Patr-B_01:01:01:01
gctcccactccatgaggtatttctacacct-cc-gtgtcccgg--cccggc-----cgcgggg-ag-c---------c--cc------gcttcatcaccgtgggctacgtggacg------------acacccagttcg------------tgaggttcgacagcgacgccgcgagtccgag---------------------ga------tggagccccgggcgccat-----------------ggatagagcaggaggggcc-ggagtattgggaccgg--gagacacggaatatgaaggcctccgcacagactgac-cgagagaacctg------cggatcgcgctccgctactacaaccagagcgagg--ccg-
>Poab-C_02:01
gctcccactccatgaggtatttctacaccg-cc-gtgtcccgg--cccggc-----cgaggag-ac-c---------c--cc------gcttcatcgcagtgggctacgtggacg------------acacgcagttcg------------tgcggttcgacagcgacgccgcgagtccgag---------------------ag------gggagccgcgggcgccgt-----------------gggtggagcaggaggggcc-ggagtattgggaccag--gagacacagagctacaagcgccaggcacagtatgac-cgagtgagcctg------aggaacctgcgcggctactacaaccagagcgagg--acg-
>Popy-C_01:01:01
gctcccactccatgaggtatttcgacacct-cc-gtgtcccgg--cccggc-----cgcgggg-ag-c---------c--cc------gcttcatctccgtgggctacgtggacg------------acacgcagttcg------------tgcggttcgacagcgacgccgcgagtccgag---------------------ag------gggagccgcgggcgccgt-----------------gggtggagcaggaggggcc-ggagtattgggaccgg--gagacacagagctacaagcgccaggcacagtatgac-cgagtgagcctg------aggaacctgcgcggctactacaaccagagcgagg--acg-
>Patr-C_02:04:01:01
gctcccactccttgaggtatttcgacaccg-cc-gtgtcccgg--cccggc-----cgcagag-ag-c---------c--cc------gcttcatctcagtgggctacgtggacg------------acacccagttcg------------tgcggttcgacagcgacgccgcgagtccgag---------------------ag------gggagccgcgggcgccgt-----------------gggtggagcaggaggggcc-ggagtattgggaccga--gagacacagaagtacaagcgccaggcacaggctgac-cgagtgagcctg------cggaacctgcgcggctactacaaccagagcgagg--acg-
>Gogo-C_01:01:01
gctcccactccatgaggtatttcttcaccg-cc-gtggccccg--cccggc-----cgcggag-ag-c---------c--cc------gcttcatcgcagtgggctacgtggacg------------acacgcagttcg------------tgcggttcgacagcgacgccgcgaatacgag---------------------ag------gggagccgcgggcgccgt-----------------gggtggagcaggaggggcc-ggagtattgggaccgg--gagacacagaagtacaagcgccaggcacagactgac-cgagtgagcctg------cggaaactgcgcggctactacaaccagagcgagg--acg-
>Gobe-C_02:01
gctcccactccatgaggtatttctacacct-cc-gtgtcccgg--cccggc-----cgcgggg-ag-c---------c--cc------gcttcatctcagtgggctacgtggacg------------acacgcagttcg------------tgcggttcgacagcgacgccgcgagtccaag---------------------ag------gggagccgcgggcgccgt-----------------gggtggagcaggaggggcc-ggagtattgggaccgg--gagacacagaagtacaagcgccaggcacagactgac-cgagtgaacctg------cggaaactgcgcggctactacaaccagagcgagg--acg-
>Papa-C_03:01:01:01
gctcccactccatgaggtatttctacaccg-cc-gtgtcccgg--cccggc-----cgcggag-ag-c---------c--cc------gcttcatcgcagtgggctacgtggatg------------acacgcagttcg------------tgcggttcgacagcgacgccgcgagtccgag---------------------ag------gggagccgcgggcgccgt-----------------gggtggagcaggaggggcc-ggagtattgggaccgg--gagacacagaagtacaagcgccaggcacaggctgac-cgagtgaacctg------cggaaactgcgcggctactacaaccagagcgagg--acg-
>Papa-B_01:02:01:01
gctcccactccatgaggtatttctacacct-cc-gtgtcccgg--cccggc-----cgcgggg-ag-c---------c--cc------gcttcatctcagtgggctacgtggacg------------acacgcagttcg------------tgaggttcgacagcgacgccgcgagtccgag---------------------ag------aggagccgcgggcgccgt-----------------ggatggagcaggaggggcc-tgagtattgggaccgg--aacacacagatctacaaggcccaggcacagactgac-cgagagagcctg------gggaacctgcgcggctactacaaccagagcgagg--ccg-
>Malo-A1_003:01
gctcccactccatgaggtatttctacacct-cc-gtgtcccgg--cccggc-----cgcgggc-ag-c---------c--cc------gcttcatgtcagtgggctacgtggacg------------acacgcagttcg------------tgcggttcgacagcgacgccgagagtccgag---------------------ag------aggagccgcgggcgccgt-----------------gggtggagcaggaggggcc-ggagtattgggaccgg--aacacacggatctacaaggccgagacacagaatgcc-ccagtgaacctg------cggaacctgcgcggctactacaaccagagcgagg--ccg-
>Mane-A1_003:01
gctcccactccatgaggtatttctacacct-cc-gtgtcccgg--cccggc-----cgcgggc-ag-c---------c--cc------gcttcatgtccgtgggctacgtggacg------------acacgcagttcg------------tgcggttcgacagcgacgccgagagtccgag---------------------ag------aggagccgcgggcgccgt-----------------gggtggagcaggaggggcc-ggagtattgggaccgg--aacacacggatctacaaggccgagacacagaatgcc-ccagtggccctg------cggaacctgcgcggctactacaaccagagcgagg--ccg-
>Malo-A2_05:01
gctcgcactccttgagatatttctacacct-cc-atgtcccgg--cccggc-----cgcgggc-ag-c---------c--cc------gcttcatctccgtgggctacgtggacg------------acacgcagttcg------------tgcggttcgacagcgacgccgagagtccgag---------------------ag------aggagccgcgggcgccgt-----------------ggatggagcaggaggggcc-ggagtattgggaccag--aacacacggatctgcaaggccgacacacagactctc-cgagagaacctg------cggaccctgctccgctactacaaccagagcgagg--ccg-
>Math-A2_24:01
gctcccactccatgaggtatttctacacct-cc-atgtcccgg--cccggc-----cgcgggc-ag-c---------c--cc------gcttcatctccgtgggctacgtggacg------------acacgcagttcg------------tgcggttcgacagcgacgccgagagtccgag---------------------ag------aggagccgcgggcgccgt-----------------gggtggagcaggaggggcc-ggagtattgggaccgg--aacacacggatctccaaggccgacacacagacctac-cgagagaacctg------cggaccctgctccgctactacaaccagagcgagg--cgg-
>Saoe-N4_01
gctcccagtccatgaggtattt-------------------------------------gagg-ac-c---------c--ct------gcttcatctccatgggctacatggaag------------acacgcagatcg------------cgcggttcgacagagacgcctcgagtccgag---------------------ga------tggagccgcgggcgccgt-----------------ggatggagaaggtgggtct-ggagtattggaacctg--ggtacacgg-----------------acagagtttc-cgagtgaacctg------cagaacctgcgcggctactacaaccagagcgtag--ccg-
>Mafa-B17_01:05:01:01
gctcccactccttgaggtatttcagcaccg-ct-gtctcccgg--cccggc-----cgcgggg-ag-c---------c--ct------ggtatctcgaagtcggctacgtggacg------------acacgcagttcg------------tgcggttcgacagcgacgcggcgagtccgag---------------------ga------tggagccgcgggcgccgt-----------------ggatggagcaggaagggcc-ggagtattgggaccgg--aacacacggaacgccaaggtcaacgcagagactttc-cgaggggacttg------aggaacctgctccgctactacaaccagagcgagg--cag-
>Mamu-B17_01:10:01:01
gctcccactccttgaggtatttcagcaccg-ct-gtctcccgg--cccggc-----cgcgggg-ag-c---------c--ct------ggtacctcgaagtcggctacgtggacg------------acacgcagttcg------------tgcggttcgacagcgacgcggcgagtccgag---------------------ga------tggagccgcgggcgccgt-----------------ggatggagcaggaggggcc-ggagtattgggaccgg--aacacacggaacgccaaggtcaacgcagagactttc-cgaggggacttg------aggaacctgctccgctactacaaccagagcgagg--cag-
>Mane-B17_01:01:01
gctcccactccttgaggtatttcagcaccg-ct-gtctcccgg--cccggc-----cgcgggg-ag-c---------c--ct------ggtacctcgaagtcggctacgtggacg------------acacgcagttcg------------tgcggttcgacagcgacgccgagagtccgag---------------------ga------tggagccgcgggcgccgt-----------------ggatggagcaggaagggcc-ggagtattgggaccgg--aacacacggaacgccaaggtcaacgcagagactttc-cgaggggacttg------aggaacctgctccgctactacaaccagagcgagg--cag-
>Aotr-G_03:01
gctcccactccatgaggtatttcagcatcg-ct-gtgtcccgg--cccggc-----gcgcggg-ag-c---------c--cc------ggtacatggaagtcggctacgtggacg------------acacgcagttcg------------tgcggttcgacagcgacgccgcgattccgag---------------------ga------tggagccgcgggcgccgt-----------------gggtggagcaggagggacc-ggagtattgggacggg--cagacacggaaagcgaaggccaatgcacagactgac-cgagtgaacctg------cggatcgcgctcggctactacaaccagagcgagg--tcg-
>Hyla-A_01
gctcccactccatgaggtatttcagcacca-cc-gtgtcccgg--cccgga-----cgtgggg-ag-c---------c--cc------ggtacctcgaagttggctacgtggacg------------acacgcagttcg------------tgcggttcgacagtgactccgcgagcccgag---------------------ga------tggagccgcgggcgtcgt-----------------gggtggagcaggaggggcc-ggagtattgggaccag--aacacacggaactccaaggcccgggcacagcttgac-cgagtggaccta------gggaccctgcgcggctactacaaccagagcgagg--ccg-
>Caja-B4_01:01
gctcccacttcatgaggtatttccacattg-ct-gtgtcccgg--cctggc-----cgtgggg-ag-c---------c--cc------ggtacctagaagtcggctacgtggacg------------acacgcagttcg------------tgcggtttgacagcgacgccgcgagaccgag---------------------ga------tggagccgcgggcgccgt-----------------gggtggagcaggaggggcc-ggagtattgggaagag--gagacacagagagccaaggatgtggcacagactttc-cgagtgaacctg------cagaccctgcgcggctactacaaccagagcgggg--ccg-
>Caja-B9_01:01Ps
gctcccactccttgaggtattttcacaccg-cc-gtgtcgcgg--cccggc-----cgcgggg-ag-c---------c--cc------ggtacatcgaagtcggctacgtggacg------------acacgcagttcg------------tgcggttcgacagctacgcagcgaatccagg---------------------at-------ggagccgcgggagctgt-----------------gggtgaagaaggagggtcc-ggagtactgggaccgg--aatacacggatctccaaggccaacgcacaggctttc-cgagtgaacctg------cggaccctgcgcggctgctacaaccagagcgggg--ccg-
>Saoe-N3_01
-----------------------tacaccg-tc-gtgtcccgg--cccggc-----tgcgggg-ag-c---------c--cc------ggtacatcgaagtcggctacgtggact------------acacgcagttcg------------tgcggttcgacagcgacgcagcgaatacgag---------------------ga------tggagccgcgggcgccgt-----------------gggtggagaaggaggggcg-ggagtattgggaccgg--aatacacggagagccaaggccaacgca--gactctc-cgagtgggcctg------aggaccctgcgcggctactacaaccagagcgagg--ccg-
>Mafa-G_02:10:01:01
gctcccactccatgaggtacttcagcgctg-cc-aagtcccag--ccaggc-----cgcgggg-ag-c---------c--cc------gcttcatccccgtgggctacgtggacg------------acacgcagttcg------------tgtggctcgatagctacgctgcgagtctgag---------------------ga------tggagccgcgggcgccgt-----------------gggtggagcaggaggggcc-ggagtattgggaagag--gagacacggatcgccaaggcccacgcacagactgac-cgagtgaaccag------cggaccctgcgcagctgctacaaccagagcgagg--ccg-
>Mamu-G_02:05:01:01
gctcccactccatgaggtacttcagcgctg-cc-gtgtcccgg--tcaggc-----cgcggga-ag-c---------c--cc------gcttcatcgcggtgggccacgtggacg------------acacgcagttcg------------tgctgctcgatagcgacgctgccagtccgag---------------------ga------tggagccgcgggcgccgt-----------------gggtggagcaggatgggcc-ggagtattgggaagag--gagacacggatcgccaaggcccacgcacacactgac-agagtgaacctg------cggaccctgcgcagctactacaaccagagccagg--ccg-
>Pipi-B_01
gctcccactccctcaggtatttcgacaccg-cc-gtgtcccgg--cccggc-----cgcgggg-ag-c---------c--tc------gcatcatcatcgtgggctacgtggacg------------acacgcagttcg------------tggggttcgacagcgacgccgcgagtccaag---------------------ga------tggagccgcgggcgccgt-----------------ggatggagaaggaggggcc-ggagtactgggaggag--gagaccgggagagtcaaggccgccgcacagacttac-cgagtgagcctg------cggaccctgctcgactactacaaccagagcgagg--ccg-
>Saoe-G_03:01
gctcccactccatgaggtatttcagcaccg-cc-gtgtcccgg--cctggc-----cgcgagg-ag-c---------c--cc------gcttcatcaacgtgggctacgtggacg------------acacgcagttcg------------tgcggttcgacagccacgccgcgaggccgag---------------------ga------tggagccgcgggcgccgt-----------------ggatggagcaggaggggcc-ggagtattgggaggaa--gagacactgaaagccaaggattgggcacagacttac-cgagtgaacctg------cagaccttgctcggctactacaaccagagcgagg--ccg-
>Hosa-K_01:01:01:01
gtacccactccataaggtatttcagcaccg-cc-gtgtcccgg--ccgggt-----cgcgggg-ag-c---------c--cc------ggtacatcgcagtgggctacgtggacg------------acacgcagttcg------------tgcggttcgacagcgacgcggcgactccgag---------------------ga------tgtagccgcagtcgccgt-----------------ggttggagcaggagggacc-ggagtattgggaccgg--agcacacggaacatca-ggcccgcgcacagactgacaagagtgaacctg------cccatgccgcgccgctactaccaccagagctagg--ccg-
>Mafa-K_01:01
gttcccactccatgaagtatttcagcaccg-cc-ttgtcctgg--cccagc-----cgcgggg-gg-t---------c--ct------gcttcatctccgtgggctacgtggacg------------acacgcagttcg------------tgcggttcgacagcgacgcggcgagtccgag---------------------ga------tgcagccgccggcgccgt-----------------gggtggagcaggagcggcc-ggagtattgggaccgg--agcacacggaacaccaaggtccacgcacagactgac-agagtgaaccgg------cggaccctgctccgctactgcaaccagagcgagg--ccc-
>Mamu-K_01:03:01:01
gttcccactccatgaggtatttcagcaccg-cc-ttatcccgg--cccggc-----cgcgggg-ag-c---------c--cc------gcttcatcgccgtgggctacgtggacg------------acacgcagttcg------------tgcggtttgacagcgacgcggcgagtccgag---------------------ga------tggagccgccggcgccgt-----------------gggtggagcaggagcggcc-ggagtattgggaccgg--agcacactgaacaccaaggcccaagcacagactgac-agagtgaacctg------cagaccctgctcggctactgcaaccagagcgagg--cca-
>Chae-B_01:01
gctcgcactccatgaggtatttcagcaccg-cc-gtgtcccgg--cccggc-----cgccggg-aa-c---------c--ct------ggtatctcgcagtcggctacgtggatg------------acacgcagttcg------------tgtggttcgacagcgacgccgagagtccgag---------------------ga------tggagccgcgggcgccgt-----------------ggatagagcaggaggagcc-ggagtattgggaagag--cagacacggagagccaagggaaacgcacaggctgac-cgagggaacctg------cggaccctgctccgctactacaaccagagcgagg--ggg-
>Chsa-B_01:01
gctcgcactccatgaggtatttcagcaccg-cc-gtgtcccgg--cccggc-----cgccggg-aa-c---------c--ct------ggtatctcgcagtcggctacgtggatg------------acacgcagttcg------------tgtggttcgacagcgacgccgagagtccgag---------------------ga------tggagccgcgggcgccgt-----------------ggatagagcaggaggagcc-ggagtattgggaagag--cagacacggagagccaagggaaacgcacaggctgac-cgagggaacctg------cggaccctgctccgctactacaaccagagcgagg--ggg-
>Chpy-B_01:01
gctcgcactccatgaggtatttcagcaccg-cc-gtgtcccgg--cccggc-----cgccggg-aa-c---------c--ct------ggtatctcgcagtcggctacgtggatg------------acacgcagttcg------------tgtggttcgacagcgacgccgagagtccgag---------------------ga------tggagccgcgggcgccgt-----------------ggatagagcaggaggggcc-ggagtattgggaagag--cagacacggagagccaagggaaacgcacaggctgac-cgagggaacctg------cggaccctgctccgctactacaaccagagcgagg--ggg-
>Ceat-B_02:01
gctcgcactccttgaggtatttcagcacct-cc-gtgtcccgg--cccggc-----cgctggg-ag-c---------c--ct------ggtatgtcgaagtcggctacgtggacg------------acacgcagttcg------------tgcggttcgacagcgacgccgagagtccgag---------------------ga------tggagccgcgggcgccgt-----------------ggatggagcaggaggggcc-ggagtattgggaagag--gcgacacggagagtcaaggacgccgcacagactgac-cgagggaacctg------cggaccgcgctccgctactacaaccagagcgagg--ggg-
>Maar-B_007:01
gctcgcactccttgaggtatttcagcaccg-cc-gtatcccgg--cccggc-----cgccagg-aa-c---------c--ct------ggtatttcgaagtcggctacgtggacg------------acacgcagttcg------------tgcggttcgacagcgacgccgagagtccgag---------------------ga------tggagccgcgggcgccgt-----------------ggatggagcaggaggggcc-ggagtattgggaagag--gcgacacggagagccaagggcaacgcacagactcac-cgagggaacctg------aggaccgcgctccgctactacaaccagagcgagg--ggg-
>Maas-B_007:01
gctcgcactccttgaggtatttcagcaccg-cc-gtatcccgg--cccggc-----cgccggg-aa-c---------c--ct------ggtatttcgaagtcggctacgtggacg------------acacgcagtttg------------tgcggttcgacagcgacgccgagagtccgag---------------------ga------tggagccgcgggcgccgt-----------------ggatggagcaggaggggcc-ggagtattgggaagag--gcgacacggagagccaagggcaacgcacagactcac-cgggggaacctg------aggaccgcgctccgctactacaaccagagcgagg--ggg-
>Math-B_007:01
gctcgcactccttgaggtatttcagcaccg-cc-gtatcccgg--cccggc-----cgccggg-aa-c---------c--ct------ggtatttcgaagtcggctacgtggacg------------acacgcagtttg------------tgcggttcgacagcgacgccgagagtccgag---------------------ga------tggagccgcgggcgccgt-----------------ggatggagcaggaggggcc-ggagtattgggaagag--gcgacacggagagccaagggcaacgcacagactcac-cgagggaacctg------aggaccgcgctccgctactacaaccagagcgagg--ggg-
>Sasc-G_04:01
gctcccactccctgaggtatttcagcaccg-cc-gtgtcccgg--cccggc-----cgcgggg-ag-c---------c--cc------gcttcatctccgtgggctacgtggacg------------acacgcagttcg------------tgcggttcgacagcgacgccgcgattccgag---------------------ga------tggagccgctggcgccat-----------------ggatggagcaggaggggcc-ggagtattgggaggag--cagacacggatctccaaggccaacacacagattagc-cgactgaacctg------cggatcttgctcggctactacaaccagagcgagg--ccg-
>Mane-B_004:01
gctcgcactccatgaggtatttcagcgccg-cc-gtgtcccgg--cccggc-----cgcgggg-ag-c---------c--cc------ggtatctcgaagtcggctacgtggacg------------acacgcagttcg------------tgcggtttgacagcgacgccgcgagtccgag---------------------ga------tggagccgcgggcgccgt-----------------gggtggagcaggaggggcc-ggagtattgggaagag--gagacacggagagccaaggccaacgcacagactttc-cgagtgggcctg------gggatcctgcgcggctactacaaccagagcgagg--cgg-
>Paha-B_02:01
gctcgcactccatgaagtatttctacaccg-cc-gtgtcccgg--cccggc-----cgctggg-ag-c---------c--cc------acttcatctccgtgggctacgtggacg------------acacgcagttcg------------tgcggttcgacagcgacgccgagagtccgag---------------------aa------aggagccgcgggcgccgt-----------------gggcggagcaggaggggcc-ggagtattgggaagag--cagacacggagagccaaggccaacgcacaggctgac-cgaatgtgcctg------cggaccgtgcccggctactacaaccagagcgagg--ccg-
>Mafa-B21Ps_01:01:01:01
gctcgcactccttgaggtgtttcagcgccg-gc-acatcccgg--cccggc-----cactggg-ag-c---------c--cc------gcttcatcgccgtgggctacgtggacg------------acacgcagttcc------------tgcggttcgacagcgacgccgcgagtccaag---------------------ga------tggagtcgcgggcgccgt-----------------ggttggagcaggaggggcc-ggagtattgagaagag--cagacagagctcgccaagaacatcacacaatctttc-cgagtgagcctg------cggaacctgtgcggctactacaaccagagcgagg--ccg-
>Mamu-B21Ps_01:01:01:01
gctcgcactccttgaggtgtttcagcgccg-gc-acatcccgg--cccggc-----cactggg-ag-c---------c--cc------gcttcatcgccgtgggctacgtggacg------------acacgcagttcc------------tgcggttcgacagcgacgccgcgagtccaag---------------------ga------tggagtcgcgggcgccgt-----------------ggttggagcaggaggggcc-ggagtattgagaagag--cagacagagctcgccaagaacatcacacaatctttc-cgagtgagcctg------cggaacctgtgcggctactacaaccagagcgagg--ccg-
>Mafa-B14Ps_175:01:01:01
gctcgcactccttgaggtatttcagcgccg-gc-acgtcccgg--cccggc-----cgcgggg-ag-c---------c--cc------gcttcatcgccgtgggctacgtggacg------------acacgcagttcg------------tgcggttcgacagcgacgccgcgagtccgag---------------------ga------tggagccgcgggcgcggt-----------------ggttggagcaggaggggcc-ggagtattgggaagag--cagacagggctagccaaggaccacgcacagactttc-cgagtgggcctg------cggaccgcgctccgctactacaaccagagcgagg--cgg-
>Mamu-B14Ps_175:01:01:01
gctcgcactccttgaggtatttcagcgccg-gc-acgtcccgg--cccggc-----cgcgggg-ag-c---------c--cc------gcttcatcgccgtgggctacgtggacg------------acacgcagttcg------------tgcggttcgacagcgacgccgcgagtccgag---------------------ga------tggagccgcgggcgcggt-----------------ggttggagcaggaggggcc-ggagtattgggaagag--cagacagggctagccaaggaccacgcacagactttc-cgagtgggcctg------cggaccgcgctccgctactacaaccagagcgagg--cgg-
>Mamu-B10Ps_01:01:01:01
gctcgcactccttgaggtatttcagcgccg-gc-acgtcccgg--cccggc-----cgcgggg-ag-c---------c--cc------gcttcatctccttgtgctacgtggacg------------acacgcagttcc------------tgcggttggacagcgacgccgagagtccgag---------------------ga------tggagccgcgggcgcggt-----------------ggttggagcaggaggggcc-ggagtattgggaagag--cagacagggctcgccaaggacatcacacagtccttc-cgagtgaacctg------cggaccctgcgcggctactacaaccagagcgagg--ccg-
>Patr-AL_01:01:01:01
gctcccactccatgaggtatttcttcacat-cc-gtgtcccgg--cccggc-----cgcgggg-ag-c---------c--cc------gcttcatcgccgtgggctacgtggacg------------acacgcagttcg------------tgcggttcgacagcgacgccgcgagcaagag---------------------ga------tggagccgcgggcgccgt-----------------ggatggagcaggaggagcc-ggagtattgggaccag--gagacacagatctccaaagtctacgcacagaatgat-cgagtgaacctg------gggaccctgcgtggctactacaaccagagcgagg--ccg-
>Safu-G_03:01
gctcccactccatgaggtatttctgcaccg-cc-gtgtcccgg--ccgggc-----cgcgggg-ag-c---------c--cc------gcttcatcgccgtaggctacgtggacg------------acacgcaattcg------------tgcggttcgacagcgacgccgcgagtccgag---------------------ga------tggagccgcgggcaccgt-----------------gggtggagcaggaggagcc-ggagtattgggaggag--cagacacggacagccaaggcccacgcacagactttc-cgagtgaacctg------cagaccgcgctcggctactacaaccagagcgagg--ccg-
>Gogo-A_01:01:01
gctcccactccatgaggtatttctccacat-cc-gtgtcccgg--cccggc-----cgcgggg-ag-c---------c--cc------gcttcatcgccgtgggctacgtggacg------------acacgcagttcg------------tgcggttcgacagcgacgccgcgagccagag---------------------ga------tggagccgcgggcgccgt-----------------ggatagagcaggaggggcc-ggagtattgggaccgg--aacacacggaacgtgaaggcccactcacagactgac-cgagtggacctg------gggaccctgcgcggctactacaaccagagcgagg--acg-
>Papa-A_03:02:01:01
gctcccactccatgaggtatttctacacct-cc-gtgtcccgg--cccggc-----cgcgggg-ag-c---------c--cc------gcttcatcgccgtgggctacgtggacg------------acacgcagttcg------------tgcggttcgacagcgacgccgcgagccagag---------------------ga------tggagccgcgggcgccgt-----------------ggatagagcaggagggtcc-ggagtattgggacgag--gagacacggagtgtgaaggcccactcacagactgac-cgagtggacctg------gggaccctgcgcggctactacaaccagagcgagg--acg-
>Patr-A_01:01:01:01
gctcccactccatgaggtatttcttcacat-cc-gtgtcccgg--cccggc-----cgcgggg-ag-c---------c--cc------gcttcatcgccgtgggctacgtggacg------------acacgcagttcg------------tgcggttcgacagcgacgccgcgagccagag---------------------ga------tggagccgcgggcgccgt-----------------ggatagagcaggagggtcc-ggagtattgggaccag--gagacacggagtgcgaaggcccactcacagactgac-cgagtggacctg------gggaccctgcgcggctactacaaccagagcgagg--acg-
>Poab-A_03:01
gctcccactccatgaggtatttcttcaccg-cc-gtgtcccgg--cccggc-----cgcgggg-ag-c---------c--cc------gcttcatcaccgtgggctacgtggacg------------acacgcagttcg------------tgcggttcgacagcgacgccgcgagcccgag---------------------ga------tggagccgcgggcgccat-----------------ggatagagcaggaggggcc-ggagtattgggaccgg--gagacacggagcgcgaaggcccacgcacagactgac-cgagtggacctg------gggacgctgcgcggctactacaaccagagcgacg--gcg-
>Popy-A_01:01
gctcccactccatgaggtatttcagcacct-cc-gtgtcccgg--cccggc-----cgcgggg-ag-c---------c--cc------gcttcatcgccgtgggctacgtggacg------------acacgcagttcg------------tgcggttcgacagcgacgccgcgagccagag---------------------ga------tggagccgcgagcgccgt-----------------ggatggagcaggaggggcc-ggagtattgggaccgg--gagacacggagcgtgaaggcccacgcacagactaac-cgagtggacctg------gggacgctgcgcggctactacaaccagagcgacg--gcg-
>Lero-G_03:01
gctcccactccatgaggtatttcgacacca-cc-gtgtcgcgg--cccggt-----cgcgggg-ag-c---------c--cc------gcttcatctccgtgggctacgtggacg------------acacgcagttcg------------tgcggttcgacagcgacgccgcgagtccgag---------------------ga------tggagccgcgggcgccgt-----------------gggtggagcgggaggggcc-ggagtattgggaggag--gtgacacggagaaccaaggcccacgcacagactttc-cgagtgaacctg------cggaccctgcgcggctactacaaccagagcgacg--ccg-
>Caja-G_07:01:01
gctcccactccatgaggtatttcagcaccg-cc-gtgtcccgg--cccggc-----cgcgggg-ag-c---------c--cc------gcttcatcatcgtgggctacgtggacg------------acacgcagttcg------------tgcggttcgacagcgacgccgcgaatccgag---------------------ga------tggagccgcgggcgccgt-----------------gggtggagcaggaggggcc-ggagtattgggaggag--cagacacggagagccaaggccatcgcacagattgac-cgagtggacctg------cggaccctccgcggctactacaaccagagcgacg--ccg-
>Caja-G13Ps_01
gctcccactccatgaggtattttcacaccg-cc-gtggtccgg--cccggc-----cgcgggg-ag-c---------c--cc------gcttcatctacgtgggctacgtggacg------------acacgcagttcg------------tgcggttcgacagcgacgccgcgagtccgag---------------------ga------tggagccgcgggcgccgt-----------------gggtggagcaggaggggcc-ggagtattgggaggag--cagacacggagagccaaggccaacgcacagattgac-cgagggaacctg------cagaccctccgcggctactacaaccagaccgacg--cc--
>Atfu-B_01:01
gctcccactccctgaggtatttctacacct-cc-gtgtcccgg--cccggc-----cgcgggg-ag-c---------c--cc------gcttcatcatcgtgggctacgtggacg------------acacgcagttcg------------tgcggttcgacagcgacgccgcgagtccgag---------------------gt------tggagccgcgggcgccgt-----------------ggatggagcaggaggggcc-ggagtattgggaggag--gagacacggacagccaaggcccaggcacagactgag-cgagtgaacctg------cagatcctgcgcggctactacaaccagagcgagg--ccg-
>Paan-B_01:01
gctcccactccatgaggtatttcaccaccg-cc-ctgtcccgg--cccggc-----cgctggg-ag-c---------c--cc------gcttcatcgccgtgggctacgtggacg------------acacgcagttcg------------tgcggttcgacagcgacgccgcgagtccgag---------------------ga------tggagccgcgggcgcggt-----------------ggatagagcaggaggggcc-ggagtattgggaggag--cagacacggagagccaagggccacgcacagactgac-ctagggagcctg------aggatcctgcgcggctactacaaccagagcgagg--ccg-
>Pacy-B_01:01
gctcccactccatgaggtatttcaccaccg-cc-ctgtcccgg--cccggc-----cgctggg-ag-c---------c--cc------gcttcatcgccgtgggctacgtggacg------------acacgcagttcg------------tgcggttcgacagcgacgccgcgagtccgag---------------------ga------tggagccgcgggcgcggt-----------------ggatagagcaggaggggcc-ggagtattgggaggag--cagacacggagagccaagggccacgcacagactgac-ctagggagcctg------aggatcctgcgcggctactacaaccagagcgagg--ccg-
>Atbe-G_03:01
gctcccactccatgaggtatttcgacaccg-cc-gtgtcccgg--cccggc-----cgcgggg-ag-c---------c--cc------acttcttcgccgtgggctacgtggacg------------acacgcagttcg------------tgcggttcgacagcgacgccgcgagtccgag---------------------ga------tggagccgcgggcgcggt-----------------ggatggagcaggaggggcc-ggagtattgggaggag--gagacacggagatccaaggcccaggcacagactcac-cgagtgagcctg------cggaacctgcgcggctactacaaccagagcgagg--ccg-
>Sala-G_03:01
gctcccactccatgaggtatttcgaaacct-cc-gtgtcccgg--cccggc-----cgcgggg-ag-c---------c--cc------gcttcatcaccgtgggctacgtggacg------------acacgcagttcg------------tgcggttcgacagcgacgccgcgagtccgag---------------------ga------tggagccgcggacgccgt-----------------ggatggagcaggaggggcc-ggagtattgggaggag--gagacacggaaagccaaggccgccgcacagactttc-cgagtggacctg------cagaccgcgctgggctactacaaccagagcgagg--ccg-
>Atbe-B_01
gctcccactccatgaggtatttctacacct-cc-gtgtcccgg--cccggg-----cgcgggg-ag-c---------c--cc------gcttcatcgccgtgggctacgtggacg------------acacgcagttcg------------tgcggttcgacagcgacgccgcgattccgag---------------------ga------tggagccgcgggcgctgt-----------------ggatggagcaggaggggcc-ggagtattgggaggag--cagacacggagagtcaaggccgccgcacagactgac-cgagtggacctg------cagaccctgcgcggctactacaaccagagcgagg--ccg-
>Pipi-G_03:01
gctcccactccttgaggtatttcgagacct-ct-gtgtcccgg--cccggc-----cgcgggg-ag-c---------c--cc------gcttcatcgccgtgggctacgtggacg------------acacgcagttcg------------tgcggttcgacagcgacgccgcgattccgag---------------------ga------tggagccgcaggcggcgt-----------------ggatggagcaggaggggcc-ggagtactgggaggag--cagacacggagagccaaggcccacgcacagactttc-cgagtgaacctg------cggaccctgcgcggctactacaaccagagcgagg--ccg-
>Popy-E_01:01
gctcccactccttgaagtatttccacactt-cc-gtgtcccgg--cccggc-----cgcgggg-ag-c---------c--cc------gcttcatctctgtgggctacgtggacg------------acacccagttcg------------tgcgctttgacaacgacgccgcgagtccgag---------------------ga------tggtgccgcgggcgcagt-----------------ggatggagcaggaggggcc-agagtattgggaccgg--gagacacggagcgccagggacaccgcacagactttc-cgagtgaacctg------cggaccctgcgcggctactacaatcagaccgagg--ccg-
>Gogo-E_01:01:01
gctcccactccttgaagtatttccacactt-cc-gtgtcccgg--cctggc-----cgcgggg-ag-c---------c--cc------gcttcatctctgtgggctacgtggacg------------acacccagttcg------------tgcgcttcgacaacgaagccgcgagtccgag---------------------ga------tggtgccgcgggcgccgt-----------------ggatggagcaggaggggtc-agagtattgggaccgg--gagacacggagcgccagggacaccgcacagattttc-cgagtgaacctg------cggaccctgcgcgggtactacaatcagagcgagg--ccg-
>Patr-E_01:01:01:01
gctcccactccttgaagtatttccacactt-cc-gtgtcccgg--cccggc-----cgcgggg-ag-c---------c--cc------gcttcatctctgtgggctacgtggacg------------acacccagttcg------------tgcgcttcgacaacgacgccgcgagtccgag---------------------ga------tggtgccgcgggcgccgt-----------------ggatggagcaggaggggtc-agagtattgggaccgg--gagacacggagcgccagggacaccgcacagattttc-cgagtgaacctg------cggaccctgcgcgggtactacaatcagagcgagg--ccg-
>Pipi-E_03:01
--------------------------------------------------------------------------------------------------------------------------------------------------------------------------------------------------------------------------------------------------------------------------------------------------------gccagggacaccgcacagactttc-cgagtgaacctg------cggaccctgcgcggctactacaaccagagcgagg--ccg-
>Ceat-E_02:01
gctcccactccttgaagtatttccacactt-cc-gtgtcccgg--cccggc-----cgcgggg-gg-c---------c--cc------gcttcatctccgtgggctacgtggacg------------acacccagttcg------------tgcggtatgacagcgacgccgcgagtccgag---------------------ga------tggagccgcgggcgctgt-----------------ggatagagcaggaggggcc-ggagtattgggaccag--gagacacggagcgccaaggacaccgcacagactttc-cgagtgaacctg------gataccctgcgcggctactacaaccagagcgagg--ccg-
>Pacy-E_02:01
gctcccactccttgaagtatttccacactt-cc-gtgtcccgg--cccggc-----cgcgggg-gg-c---------c--cc------gcttcatctccgtgggctacgtggacg------------acacccagttcg------------tgcggtatgacagcgacgccgcgagtccgag---------------------ga------tggagccgcgggcgctgt-----------------ggatggagcaggaggggcc-ggagtattgggaccag--gagacacgaagcgccagggacaccgcacagactttc-cgagtgaacctg------gataccctgcgcggctactacaaccagagcgagg--ccg-
>Mafa-E_02:01:02:01
gctcccactccttgaagtatttccacactt-cc-gtgtcccgg--cccggc-----cgcgggg-gg-c---------c--cc------gcttcatctccgtgggctacgtggacg------------acacccagttcg------------tgcggtatgacagcgacgccgcgagtcagag---------------------ga------tggagccgcgggcgccgt-----------------gggtggagcaggaggggcc-ggagtattgggaccag--gagacacggagcgccagggacaccgcacagactttc-cgagtgaacctg------gagaccctgcgcggctactacaaccagagcgagg--ccg-
>Mamu-E_02:01:02
gctcccactccttgaagtatttccacactt-cc-gtgtcccgg--cccggc-----cgcgggg-gg-c---------c--cc------gcttcatctccgtgggctacgtggacg------------acacccagttcg------------tgcggtatgacagcgacgccgcgagtccgag---------------------ga------tggagccgcgggcgccgt-----------------gggtggagcaggaggggcc-ggagtattgggaccag--gagacacggagcgccagggacaccgcacagactttc-cgagtgaacctg------gagaccctgcgcggctactacaaccagagcgagg--ccg-
>Chsa-E_02:01:01
gctcccactccttgaagtatttccacactt-cc-gtgtcccgg--cccggc-----cgcgggg-ag-c---------c--cc------gcttcatctccgtgggctacgtggacg------------acacccagttcg------------tgcggttcgacagcgatgccgcgagtccgag---------------------ga------tgcagccgcgggcgccgt-----------------gggtggagcaggaggggcc-ggagtattgggaccag--gagacacggagcgccagggacaccgcacagactttc-cgagtgaacctg------aataccctgcgcggctactacaaccagagcgagg--ccg-
>Mane-E_02:01
gctcccactccttgaagtatttccacactt-cc-gtgtcccgg--cccggc-----cgcgggg-ag-c---------c--cc------gcttcatctccgtgggctacgtggacg------------acacccagttcg------------tgcggtacgacagcgatgccgcgagtccgag---------------------ga------tggagccgcgggcgccgt-----------------gggtggagcaggaggggcc-ggagtattgggaccag--gagacacggagcgccagggacaccgcacagactttc-cgagtgaacctg------aagaccctgcgcggctactacaaccagagcgagg--ccg-
>Saoe-E_03:01
gctcccactccttgaggtatttccacacct-cc-gtgtcccgg--cccggc-----cgcgggg-ag-c---------c--tc------acttcatctccgtgggctacgtggacg------------acacgcagttcg------------tgcggttcgacagcgacgccgcgattcccag---------------------ga------tggagccgcgggcgccgt-----------------ggatagagcaggaggggcc-ggagtattgggaccgg--gagacacagagcgccagggacacagcacagagtttc-cgagtgaacctg------cggaccctgctccgctactacaatcagagcgagg--ctg-
>Caja-E_03:01:02
gctcccactccttgaggtatttccacacct-cc-gtgtcccgg--cccggc-----cgcgggg-ag-c---------c--tc------acttcatctccgtgggatacgtggacg------------acacgcagttcg------------tacggttcgacagcgacgccgcgattcccag---------------------ga------tggagccgcgggcgccgt-----------------ggatggagcagcagggaca-ggagtattgggaccgg--gagacacggagcgccagggacaccgcacagagtttc-cgagtgaacctg------cggaccctgctccgctactacaaccagagcgagg--ccg-
>Atbe-E_03:01
--------------------------------------------------------------------------------------------------------------------------------------------------------------------------------------------------------------------------------------------------------------------------------------------------------gccagggacaccgcacagagtttc-cgagtgaacctg------cggaccctgctccgctactacaaccagagcgagg--ccg-
>Atfu-E_03:02
--------------------------------------------------------------------------------------------------------------------------------------------------------------------------------------------------------------------------------------------------------------------------------------------------------gccagggacaccgcacagagtttc-cgagtgaacctg------cggaccctgctccgctactacaaccagagcgagg--ccg-
>Aotr-E_03:01
--------------------------------------------------------------------------------------------------------------------------------------------------------------------------------------------------------------------------------------------------------------------------------------------------------gccagggacaccgcacagagtttc-cgagtgaacctg------cggaccctgctccgctactacaaccagagtgagg--ccg-
>Patr-G_01:01
----------------------------cg-cc-gtgtcccgg--cccggc-----cgcgggg-ag-c---------c--cc------gcttcatcgccatgggctacgtggacg------------acacgcagttcg------------tgtggttcgacagcgactcggcgtgtccgag---------------------ga------tggagccgcgggcgccgt-----------------gggtggagcaggaggggcc-ggagtattgggaagag--gagacacggaacatcaaggcccacgcacagactgac-agaaaaaacctg------cagaacctgcgcggctactacaaccagagcgagg--ccg-
>Papa-G_01:01
----------------------------cg-cc-gtgtcccgg--cccggc-----cgcgggg-ag-c---------c--cc------gcttcatcgccatgggctacgtggacg------------acacgcagttcg------------tgtggttcgacagcgactcggcgtgtccgag---------------------ga------tggagccgcgggcgccgt-----------------gggtggagcaggaggggcc-ggagtattgggaagag--gagacacggaacaccaaggcccacgcacagactgac-agaataaacctg------cagaccctgcgcggctactacaaccagagcgagg--cc--
>Math-I_01:01
gctcgcactccttgaggtatttcggcacca-ca-gtgtcccgg--cccggc-----cgcgggg-ag-c---------c--cc------gcttcatcgccgtgggctacgtggacg------------acacgcagttcg------------tgcggttcgacagcgacgccgagagtccgag---------------------ga------tggagccgcgggcgccgt-----------------ggatggagcaggaggggcc-ggagtattgggaagag--gagacacggatcgccaaggcccgcgcacagactgac-ctagggaccctg------cggaccgcgctccgctactacaaccagagcgagg--ggg-
>Ceat-I_01:01
gctcgcactccttgaggtatttcggcacca-ca-gtgtcccgg--cccggc-----cgcgggg-ag-c---------c--cc------gcttcatcgccgtgggctacgtggacg------------acacgcagttcg------------tgcggttcgacagcgacgccgagagtccgag---------------------ga------tggagccgcgggcgccgt-----------------gggtggagcaggaggggcc-ggagtattgggaagag--gagacacggatcgccaaggcccgcgcagagactgag-cgagggaccctg------cggaccgcgctccgctactacaaccagagcgagg--ggg-
>Malo-I_01:01
tctcccactccttgaggtatttcggcacca-ca-gtgtcccgg--cccggc-----cgcgggg-ag-c---------c--gc------gcttcatcgccgtgggctacgtggacg------------acacgcagttcg------------tgcggttcgacagcgacgccgagagtccgag---------------------ga------tggagccgcgggcgccgt-----------------ggatggagcaggaggggcc-ggagtattgggaagag--gagacacggatcgccaaagcccgcgcacagactgag-cgagggaacctg------cggaccgcgctccgctactacaaccagagcgagg--ggg-
>Maar-I_01:01
gctcgcactccttgaggtatttcggcacca-ca-gtgtcccgg--cccggc-----cgcgggg-ag-c---------c--gc------gcttcatcgccgtgggctacgtggacg------------acacgcagttcg------------tgcggttcgacagcgacgccgagagtccgag---------------------ga------tggagccgcgggcgccgt-----------------ggatggagcaggaggggcc-ggagtattgggaagag--gagacacggatcgccaaggcccgcgcacagactgag-cgagggaacctg------cggaccgcgctccgctactacaaccagagcgagg--ggg-
>Mafa-I_01:01:04:01
gctcgcactccttgaggtatttcggcacca-ca-gtgtcccgg--cccggc-----cgcgggg-ag-c---------c--gc------gcttcatcgccgtgggctacgtggacg------------acacgcagttcg------------tgcggttcgacagcgacgccgagagtccgag---------------------ga------tggagccgcgggcgccgt-----------------ggatggagcaggaggggcc-ggagtattgggaagag--gagacacggatcgccaaggcccgcgcacagactgag-cgagggaacctg------cggaccgcgctccgctactacaaccagagcgagg--ggg-
>Mane-I_01:01:01
gctcgcactccttgaggtatttcggcacca-ca-gtgtcccgg--cccggc-----cgcgggg-ag-c---------c--gc------gcttcatcgccgtgggctacgtggacg------------acacgcagttcg------------tgcggttcgacagcgacgccgagagtccgag---------------------ga------tggagccgcgggcgccgt-----------------ggatggagcaggaggggcc-ggagtattgggaagag--gagacacggatcgccaaggcccgcgcacagactgag-cgagggaacctg------cggaccgcgctccgctactacaaccagagcgagg--ggg-
>Maas-I_01:01
gctcgcactccttgaggtatttcggcacca-ca-gtgtcccgg--cccggc-----cgcgggg-ag-c---------c--gc------gcttcatcgccgtgggctacgtggacg------------acacgcagttcg------------tgcggttcgacagcgacgccgagagtccgag---------------------ga------tggagccgcgggcgccgt-----------------ggatggagcaggaggggcc-ggagtattgggaagag--gagacacggatcgccaaggcccgcgcacagactgag-cgagggaacctg------cggaccgcgctccgctactacaaccagagcgagg--cgg-
>Mamu-I_01:01:01:01
gctcgcactccttgaggtatttcggcacca-ca-gtgtcccgg--cccggc-----cgcgggg-ag-c---------c--gc------gcttcatcgccgtgggctacgtggacg------------acacgcagttcg------------tgcggttcgacagcgacgccgagagtccgag---------------------ga------tggagccgcgggcgccgt-----------------ggatggagcaggaggggcc-ggagtattgggaagag--gagacacggatcgccaaggcccgcgcacagactgag-cgagggaacctg------cggaccgcgctccgctactacaaccagagcgagg--cgg-
>Malo-B_013:01
gcttgcactccttgaggtatttccacaccg-cc-gtgtcccgg--cccggc-----cgcgggg-ag-c---------c--cc------gcttcatctccgtgggctacgtggacg------------acacgcagttcg------------tgcggttcgacagcgacgccgagagtccgag---------------------ga------tggagccgcgggcgccgt-----------------gggtggagcaggaggggcc-ggagtattgggaagag--gagacacggagcgccaaggcccacgcacagactgac-cgagtggacctg------gggaccctgcgcggctactacaaccagagcgagg--ggg-
>Cemi-B_01:01
gctcgcactccttgaggtatttctacacca-cc-gtgtcccgg--cccggc-----cgcgggg-ag-c---------c--cc------gcttcatctccgtgggctacgtggacg------------acacgcagttcg------------tgcggttcgacagcgacgccgagagtccgag---------------------ag------aggagccgcgggcgccgt-----------------gggtggagcaggaggggcc-ggagtattgggaggtg--aacacacggagactcaaggcccgcgcacagactgac-cgagtggacctg------gggaccctgcgcggctactacaaccagagcgagg--ccg-
>Mafa-A2_01:01:01:01
gctcgcactccatgaggtatttctacacct-cc-atgtcccgg--cccggc-----cgcgggc-ag-c---------c--cc------gcttcatctccgtgggctacgtggacg------------acacgcagttcg------------tgcggttcgacagcgacgccgagagtccgag---------------------ag------aggagccgcgggcgccgt-----------------ggatggagcaggaggggcc-ggagtattgggaagag--cagacacggagagtcaagggccacgcacagactttc-cgagtgagcctg------gggaacctgcgcggctactacaaccagagcgagg--ccg-
>Mamu-A2_01:02:01:01
gctcgcactccatgaggtatttctacacct-cc-atgtcccgg--cccggc-----cgcgggc-ag-c---------c--cc------gcttcatctccgtgggctacgtggacg------------acacgcagttcg------------tgcggttcgacagcgacgccgagagtccgag---------------------ag------aggagccgcgggcgccgt-----------------ggatggagcaggaggggcc-ggagtattgggaagag--cagacacggagagtcaagggccacgcacagactttc-cgagtgagcctg------gggaacctgcgcggctactacaaccagagcgagg--ccg-
>Mane-A2_01:01
gctcgcactccatgaggtatttctacacct-cc-atgtcccgg--cccggc-----cgcgggc-ag-c---------c--cc------gcttcatctccgtgggctacgtggacg------------acacgcagttcg------------tgcggttcgacagcgacgccgagagtccgag---------------------ag------aggagccgcgggcgccgt-----------------gggtggagcaggaggggcc-ggagtattgggaagag--cagacacggagagtcaagggccacgcacagactttc-cgagtgagcctg------gggaacctgcgcggctactacaaccagagcgagg--ccg-
>Mafa-B10Ps_01:01:01:01
gctcgcactccttgaggtatttctacaccg-cc-gtgtcccgg--cccggc-----cgcgggg-ag-c---------c--cc------gcttcatctccgtgggctacgtggacg------------acacgcagttcg------------tgcggttcgacagcgacgccgcgagtccgag---------------------ga------tggagccgcgggcgccct-----------------ggatagagcaggaggggcc-ggagtattgggaagag--cagacagggctcgccaagaacatcacacagtccttc-cgagtgggcctg------gggaccctgcgcggctactacaaccagagcgagg--ccg-
>Mafa-B02Ps_01:01:01:01
gctcgcactccttgaggtatttcggcacct-cc-gtgtcccgg--cccggc-----cgctggg-ag-c---------c--cc------gcttcatcgccgtgggctacgtggacg------------acacgcagttcg------------tgcggttcgacagcgacgccgagagtccgag---------------------ga------tggagccgcgggcgccgt-----------------ggatggagcaggaggggcc-ggaatattgggaagag--gagacacggagagccaaggagaccgcacagtctttc-cgagtgagcctg------gggaaccggcgcggctactacaaccagagcgagg--ccg-
>Mamu-B02Ps_01:01:01:01
gctcgcactccatgaggtatttcggcaccg-cc-gtgtcccgg--cccggc-----cgcgggg-ag-c---------c--cc------gcttcatctacgtgggctacgtggacg------------acacgcagttcg------------tgcggttcgacagcgacgccgagagtccgag---------------------ga------tggagccgcgggcgccgt-----------------ggatggagcaggaggggcc-ggagtattgggaagag--gagacacggatcgccaaggagaccgcacagactttc-cgagtgagcctg------gggaacctgcgcggctactacaaccagagcgagg--ccg-
>Mane-B20_01:01
gctcgcactccttgaggtatttctacacca-cc-gtgtcccgg--cccggc-----cgcgggg-ag-c---------c--cc------gcttcatctacgtgggctacgtggacg------------acacgcagttcg------------tgcggttcgacagcgacgccgagagtccgag---------------------ga------tggagccgcgggcgccgt-----------------ggatggagcaggaggggcc-ggagtattgggaagag--cagacacggatcgccaaggagaccgcacagactttc-cgagtgagcctg------gggaacctgcgcggctactacaaccagagcgagg--ccg-
>Patr-classI_NC_036885.1:29461746-29465183
---------------------------------------------------------------------------------------------------------------------------------------------------------------------------------------------------------------------------------------------------------------------------------------------------------------------------------------------------------------------------------------atg-
