# Supplementary material for: The primate Major Histocompatibility Complex as a case study of gene family evolution
Source: eLife. 2025 Dec 3;14:RP103545. doi: 10.7554/eLife.103545 (PMC12674619; doi:10.7554/eLife.103545)
Supplement: Supplementary file 6. [file elife-103545-supp6.zip › classI_exon3_alignment.fasta]

>Patr-classI_NC_036885.1:29461746-29465183
ggtctcacaccc-tccaatgggtacacagctgcgacgtggactcggactgcagcctcctcagtgggtatgaaca-tac-cctatgac-----ggcgccagttacctcgtcctaaaccaggaactgcgctctctgactgcagcgga-----caaggcggctcagatgccctggcg--------gaggaacag------------gc------agag------------ctg------------------ctcaaaacctacc------tgcaggg------aag-----------------------------------------------------------------------------------
>Epfu-classI_XM_028138976.1
ggtctcacacca-tccaatggttgtctggctgcgacgtgggacctgacgggatcctcctccgcgggtatgagcaatacgcctacgat-----ggcaccgactacatcgccctgaacgaggacctgacctcctggaccgcggccga-----caaggcggctcagatcacaaagcgcaagtgg-gaggcggcggg---tgtg---gc------agag------------gag------------------gccaggagctacc------tggaggg------cccctgcctggagtggctccgcctttttctggacaaagggaagg----agaccctgctgcgcgcag--------------------
>Ocpr-classI_XM_012930691.1
gctctcacacac-tccagaagatgtatggctgcgaggttgggacagatcggcgcctcctcctcgggtactggcagtgggcctatgat-----ggcgctgactacattgccctgaatgaggacctgcgcacctggactgcagccga-----catggcagctcagatcaccaagcacaaatgg-gaagtgacagg---tgaa---gc------tgaa------------aga------------------tacagatcttacc------tggaggg------ggagtgcatgaagtcgctgcacagattcctggagttggggaagg----agaccctgcagtgttcag--------------------
>Tuch-classI_XM_027766362.1
gctctcacacct-tccagagcatgtacggctgcgaggtggggtctgacgggcgcctcctccgcgggtaccgtcagtacgccttcaat-----ggccgggactacatcgccctgaacgaggacctgcgctcctggaccgcggccga-----caaggtggcccagctcacccagcgcaagtgg-gaggcggctgg---tggg---gc------agaa------------cta------------------cgcagggcctacc------tggagga------ggagtgcgtgcagtggctgggcatctacctggagaacgggaagg----agacgctgcagcgcgcag--------------------
>Casy-classI_NW_007260546.1:91244-94747
ggccgcataccc-tccagaggctatctggctgcgacgtggggccggacgggcgcctcctccgcgggtacagtcagttcgcctacgac-----ggcgccgactacatcgccctgaacgaggaccggcgctcctggacggcggcgga-----cacggcggctgggaccatccagcgcaagtgg-gaggaggcccg---tgag---gc------ggat------------cac------------------tggaaggcctacc------tggaggg------ccggtgtgtggagttgctgctcagatacctggagaacgggaagg----agacgctgcagcgcgtcg--------------------
>Puco-classI_XM_025917265.1
ggtcacacagca-tccagagaatgcatggctgtgacatcgggcctgacggacgcctcctccgcgggtacagtcagttggcctacgac-----ggcgcggattacatcgccctgaacgaggacctgcgctcctggacggcggcgga-----caccgcggcgcagatcacacgccgcaagtgg-gaggtggccgg---tgag---gc------ggcg------------cgc------------------tataggaagtacc------tggagga------cacgtgcttggcggggctccgcaggtacctggagatggggaagg----agacgctgctgcgtgcag--------------------
>Maja-classI_XM_037026680.1
ggtctcacaccc-tccagtggatgaacggctgcgacatggggccggacgggcgcctcctccgcgggtacagacagttcgcctacgac-----ggcgccgattacatcgccctgaacgaggacctgcgctcctggaccgcggcgga-----cacggcggcgcagatcacccggcgcaagtgg-gaggctgccgg---tgcg---gc------ggag------------cac------------------gtcaggaactacg------cggaggg------caggtgcctggagtggctgcgcaggtacctggagatcgggaagg----agacgctgcagcgcgcag--------------------
>Nyco-classI_XM_053602626.1
ggtctcacacct-accagaggatgtatggctgcgacgtggcgccggacggacaccttcttcgcgggtactatcaggacgcctacgat-----ggcgccgactacagggccctgaacgaggacctgcgctcctggaccgcggcgga-----cacaacggctcagatcacccagcgcaagtgg-gaggcagaggg---tgcg---gc------ggagcgttatgcggagcac------------------tggagggtctacc------tggaggg------caggtgcgtggagtcgctgcgcagacacctggagtacgggaagg----acacgctgcagagcgcgg--------------------
>Chdi-classI_XM_037843125.1
ggtctcacacta-tccaggtcatgttcggctgcgacgtggggccggacgggcgcctcctccgcgggtaccgtcagtacgcctacgac-----ggcgccgattacatcgccctgaacgaggatctgcgctcctacacggcggcgga-----cacggcggctcagatcacccaccgcaagtgg-gaggcggccgg---ggag---gc------ggag------------gaa------------------gacagggcctacc------tggaggg------ggagtgcgtggaggggctcctaggatacttggagaacgggaagg----agacgctgcagcgcacag--------------------
>Gava-classI_XM_008594446.1
ggtctcacacca-tccaggtgatgtacggctgcgacgtggggccagacgggcgcttcctccgcgggtactggcaggaagcctacgac-----ggcgcggattacatcgccctgaacgaggacctgcgctcctggaccgcggccga-----cgcggcggctcagatcacccggcgcaagtgg-gaggcggccgg---tgag---gc------ggag------------caa------------------gagcgggcctacc------tggaggg------cccctgcgtgcagtgtctccgcagatacctggagaacgggaagg----aagcgctgcagcgcgcag--------------------
>Mimu-classI_NC_033679.1:988885-991883
gctctcacacca-tccagtggatgtacggctgccacgtggggccagacggtctcctcctacgcgggtatgaacagttcgcctacgac-----ggcgctgactacatcgccctgaacgaggacctgcgctcctggaccgcggcgga-----cacggccgctcagatctccaagcagaagttc-gagacggccgg---tgcg---gc------ggag------------cac------------------cacaggacctacg------tggaggg------aacgtgcgtgtactggctccgcagatacctggagcacgggaagg----acacgctgctgcgcgcgg--------------------
>Leca-classI_NC_059129.1:41195708-41197898
ggtctcacacca-tccagtggatgtctggctgcgacgtggggccggacggtcgcctcctccgcgggtacttgcagttcgcctacgac-----ggcgccgactacctgtccctgaacgaggacctgcgctcctggaccgcggcgga-----cacggcggctcggatctccaagcgcaagtgg-gaggcggccgg---tgag---gc------ggag------------cac------------------cagagggcctacc------tggagga------ggagtgcgtggactggctccgcagatacctggagcacgggaagg----acgcgctgctgcgcgcgg--------------------
>Prco-classI_XM_012653645.1
ggtctcacaccg-tccagaggatgtacggctgcgacgtggggccggacggtcgcctcctccgcgggtaccggcagtacgcctacgac-----ggcgccgactacctcgccctgaacgaggacctgcgctcctggaccgcggcgga-----cacggcggctcagatcaccaagcgcaagtgg-gaggcggccgg---tgcg---gc------ggag------------gac------------------agcaggaactacc------tggaggg------aaagtgcgtggactggctgcgcagatacctggagctcgggaagg----acacgctgcagcgcgcgg--------------------
>Cocr-classI_XM_004695753.2
ggtctcacaccc-tgcagaggatgtgtggctgcaaggaggggcccgacgggagcctcctccgtgggtacgagcagttcgcctatgat-----ggcgccgattacatcgccctgaacccggacctgcgctcctggacccccgcgga-----cccggtggcccagatcacccagcaccagtgg-gaggcgtcagg---gagg---gc------ggag------------cgc------------------gtcagtgacattc------tgcaggg------caggtgccctatgtggctccgcagactcctggagcgggggaagg----aggtgctgcagcgcacag--------------------
>Oraf-classI_XM_007958308.2
ggtctcacacct-accagggggtatcaggatgctacttggggccggatgggcgcctcctccgcgtgtaccggcagcacgcgtatgat-----ggcaaggattacatctccctgaatgaggatctgcgctcctggactgcggcgga-----cgtggccgctcagattacccagcgcaagtgg-gaggaggaggg---ggag---gc------ggag------------cgc------------------tttgtggccttcc------tagaagg------ggaatgcgtggagtggctcctccaatacctggagaaggggaagg----agaagctgcagtccgcag--------------------
>Chsa-classI_XM_038005630.1
ggtctcacaccg-tccagtggacgtatagcagcgaagtggggccagatgggcgctttctccgcgggtatcaccggtatgcctacgat-----ggcgaggattacatcgccctgaatgaggacctgagctcctggactgcgatgaa-----ccccgtggctcagatcaccgagcgcaagtgg-aactctgacga---gacatttgc------ccag------------caa------------------cacggggcctacc------tgaaggt------cacgtgcgtggagttgatccgcagacacctggagaaagggaagg----agacgctgcagcgccagg--------------------
>Ceim-classI_XR_005197163.1
ggtctcacaccc-tccaggagatgtagggctgcgacctggagtccgaaggacgccttctccacgggtatcacgagttcgcctacgac-----ggcaaggattacctcgccctgaacaaggacctgcgctcctggaccgccgcgga-----cctggcggctcagatcacccagcgcaagtgg-gaggcggacaa---tgtg---gc------ggag------------aag------------------atgagcgcctagc------ttcagag------caggtgcctggggtggatccgcagacaccaggagaacgggaagg----agacactgtagcgcgccg--------------------
>Sabo-classI_XR_005578830.1
ggtctcacaccc-tccaggagttgtatagctgcgacctggggtccaatgggcgtttcctctgggggtatgaccagcacgcctacaacggcaaggcaaggattacatcgccctgaaggaggacctgcgctcctggatagctgcaga-----aagggcagctcagatcaccaaacgcaagtgg-gaggcggcc-g---taga---aa------ggag------------agg------------------acaagagcctacc------tggaggg------tggatgcctggagtcgctccgcagacacctggagaacaggaaggaaggagacgctgcagcac------------------------
>Sabo-classI_XM_039466142.1
ggcctcacaccc-tccagacgacctatggctgcgacctggggcctgatgggcgcctcctccgcggctattaccaacatgcctatgac-----ggcaaggattacatcgccctgaacgaggacctgcactcttggacagcggctga-----cacggctgctcagatcacccagcgcaagttg-gtgggcgccca---tgag---gc------ggag------------ggg------------------ctcagggcctacc------tggaggg------cacatgcctgaagtggctccgcagatacctggccaagggaaagg----agacactgctgcatacgg--------------------
>Aona-classI_XM_021666265.1
ggtctcacacac-tccagacgacctatggctgcgacctggggcctgatgggcgcctcctccgcgggtattaccaacatgcctatgac-----ggcaatgattacatcgccctgaacgaggacctgcgctcttggacagcagctga-----cacggctgctcagattacccagcgcaagttg-gaggccgccca---tgag---ac------agag------------ggg------------------ctcagggcctacc------tggaggg------cacatgcctgaagtggctccgcagatacctggccaaggggaagg----agacactgcagcataccg--------------------
>Aona-classI_XR_002477710.1
ggtctcacacac-tccagaagacctatggctgcgacctggggcctgatgggcgcctcctccgcgggtattaccaacatgcctatgat-----ggcaaggattacatcgccctgaacgaggacctgcgctcttggacagaggctga-----cacggctgctcagattactcagcgcaagttg-gaggccgccca---tgag---ac------ggag------------ggg------------------ctcagggcctacc------tggaggg------cacctgcctgaagtggctccgcagatacctggccaaggggaagg----agacactgcagcataccg--------------------
>Gogo-classI_XR_004070698.1
ggtctaacaccc-tccagataatacatggctgcgacttggggctggaagggcgcctcctccgcgggtatgaacagcacgccaacgct-----ggcaaggattacatagcccggaactaggacctgcgctcctggaccgcggcgga-----catggcggctcagatcaccaagcgcaagtgg-gaggcaaaaga---attt---gc------agag------------cag------------------atcagggcctacc------tggaggg------cacgtgcgtggagaggcc-cacagacacctggagaacgggaagg----agacgctgcagcgcgcgg--------------------
>Patr-classI_NC_036885.1:29429415-29435632
ggtctaacaccc-tccagataatgtatggctgcgacttggggctggaagggcgcctcctccgcgggtatgaacagcacgccaacgat-----ggcaaggattacatatcccggaactaggacctgcgctcctggaccgcggcgga-----catggcggctcagatcaccaagcgcaagtgg-gaggcagaaga---attt---gc------agag------------cag------------------atcagggcctacc------tggaggg------cacgtgcgtggagaggct-cgcagacacctgtagaacgggaagg----agacgctgcagc--------------------------
>Ceat-classI_XM_012040026.1
ggtctcacacct-tccagataaaggatggctgagacttggggctggaggggctcctcctccgcggttatgaacagcacaccaaagat-----ggcaaggattacatcgcactgaacggggacctgcgctcctggaccacagcaga-----cacggctgctcagatcaccaagcgcaagtgg-gaggcagggga---attt---gc------aaag------------cag------------------gtcagggcctacc------tggaggg------ccggtgcgtggggtggctccgcagacaccaggaaaacaggaagg----agacgctgcagcgtgcgg--------------------
>Saap-classI_XM_032271860.1
ggtctgacaccc-tccagtggatacacagctgcgacctggggccggatggtcgcttcctccgcgggtatgaacagtttgcctatgac-----ggcaaggattatatcgccctgaatgaggacctgcgctcctggaccgccgcagc-----cactgcggctcagatcacccagcgcaagtgg-gaggcgaacaa---atac---tc------agag------------cag------------------gtcaggacctacc------tgggggg------cacgtgcgtggagtggctccgcagacaactggagaaccggaagg----agacgctgcgtcacgcgg--------------------
>Aona-classI_XM_021666271.1
ggtctcacacct-tccaggtgttgtttggctgcgacctggggcccaatgggcgcctcctccgcgggtactgccgcatagcctacgac-----ggcaaggatcacgtcgccctgaacgaggatctgcactcctggacagccgcgga-----cacggcggctcaggtcacccagcgcaagttg-gaggcagagaa---acat---gc------agag------------cgg------------------ttgagggcacagc------tggaggg------ggagtgcgtggagaggctcaaaagattcttggagaacgggaagg----agacgctggagcgcgcgg--------------------
>Ceim-classI_XM_017521325.2
ggtctcacaccc-tccagatactgtatggctgcgacctggggcccgatgcgcgcctcctccgcgggtactacagcatagcctacgac-----ggcaaggatcacgtcgccctgaacgaggacctgcgctcctggacagccgcaga-----cacggcggctcaggtcacccagcgcaagttg-gaggcagagaa---atat---gc------agag------------cag------------------ttgagggcagagc------tggaggg------ggagttcgtggagaggctcaaaagattcttggtgaacgggaagg----agacgctgcagcgcgcag--------------------
>Sabo-classI_XM_039467219.1
ggtctcacaccc-tccagacgttgtttggctgcaacctggggcccgaggggcgcctcctccgcgggtactgccgcatagcctacgac-----ggcaaggatcacatcgccctgaacgaggacctccgctcctggacagccgcgga-----cacggtggctcaggccacccagcgcaagttg-gaggcagagaa---atat---gc------agag------------cag------------------ttgcgggcacagc------tggaggg------gtactgcgtggagatgctcaaaagattcttggagaacgggaagg----aggcactgcagcgcgcgg--------------------
>Nole-classI_NC_044402.1:51279315-51282313
gttctcacaaca-tccagaggatgcatggctgcgatgtggggcctgacaggcgcctcctccgcaggtatgaacagttcgcctacgat-----ggcaaggattacatcgccctgaacgaggacctgcgctcctggaccgccgcgaa-----cacaggggctcagatctcccagcgcaagtgg-gaagcggacaa---atac---tc------agag------------cag------------------atcagggcctacc------tg-aggg------caagtgcatggagtggctccgcagacacctggagaacgggaagg----agacgctgcagcgcgtgg--------------------
>Gogo-classI_XR_004070699.1
gttctcacacca-tccagaggatgcatggctgcgacgt-aggcccgacaggcgcctcctccgcaggtatgaacagttcgcctacgat-----ggcaaggattacatcgccctgaacgaggacctgcgctcctggaccgccgcgaa-----cacagccgctcagatctcccagcacaagtgg-gaagcggacaa---atac---tc------agag------------cag------------------gtcagagcctact------tg-aggg------caagtgcatggagtggctccgcagacacctggagaa--ggaagg----agacgctgcagcgcgcgg--------------------
>Patr-classI_NC_036885.1:29767835-29770833
gttctcacacca-tccagaggaagcatggctgcgacgt-gggcccgacaggcgcctcctccgcaggtatgaacagttcgcctacgat-----ggcaaggattacatcgccctgagcgaggacctgcgctcctggaccgcggcgaa-----cacagcggctcagatctcccagcacaagtgg-gaagcggacaa---atac---tc------agag------------cag------------------gtcagggcctacc------tg-aggg------caagtgcatggagttgctccgcagacacctggagaacgggaagg----agacgctgcagcgcgcgg--------------------
>Pite-classI_NC_045438.1:138723532-138727305
gttctcacacca-tttagaggatgcatggctgctatgtggggcccgacgggcgcctcctccgcaggtatgaacagttcgcttacgat-----ggcaaggattacatcgccctgaacgaggacctgcgctcctggaccgccgcgaa-----cgcagcggctcagatctcaccgtgcaagtgg-gaggcggacaa---atac---tt------agag------------cag------------------gctggggcctacc------tg-agggcgaggacgagtgcatggagtggccccgcagacacctggagaacgggaagg----agacgctgcagcgcgcgg--------------------
>Thge-classI_NC_037671.1:c860875-857090
gttctcacacca-ttcagaggatgcatggctgctacgtggggcccgacgggcgccgcctccgcgggtatgaatagttcgcttgcgat-----ggcaaggattacatcgccctgaacgaggacctgcgctcctggaccgccgcgaa-----cacagcggctcagatctccccatgcaagtgg-gaagcggacaa---atac---tc------agag------------cag------------------gctggggcctacc------tg-agggcgagggcgagtgcatggagtggctccgcggacacctggagagcaggaagg----agacgctgcagcactcggataccaggg-----------
>Sabo-classI_XM_039467363.1
gttctcacactt-tccagaggatgtacggctgcgaagtggggccagatgggcgcttcctccgcgggtatgacaagagagcctacgac-----ggcaaggatcacatcgccctgaacgaggacctgcgctcctggactgctgcagc-----catggaggctcagatcagccagcgctggttg-gaggcgaacaa---tgcg---gc------tgag------------agg------------------atgagagcctacc------tggaggg------cgagtgcgtggagttgctccacagacacctccagaatgggaagg----agatgctgcagcgcgcgg--------------------
>Ceim-classI_XM_017522785.2
ggtctcacacct-accagaggatatatggctgcgaagtggggccagatgggcgcttcctccgtgggtatgacaagagagcctacgac-----ggcaaggatcacatcgctctgaacgaggacctgcgctcctggactgcaacagt-----cacggaggctcagatcagccagcgccagttg-gaggcgaacaa---tgtg---gc------tgag------------agg------------------atgagagcctacc------tggagga------cgagtgcccggagtggctccgcagacacctggaggaagggaagg----agacgctgcagcgcgcgg--------------------
>Aona-classI_XM_021671476.1
ggtctcacacct-accagggactgtttggctgctacctggggccccacgggcgcctcctccgcgggtattaccagttcgcctatgac-----ggcaaggattacatcgccctgaatgaggacctacgctcctggtccgccgcgga-----ccacgtggctcagatcacccagcacgagttc-gaggcacagaa---acac---gc------ggag------------gag------------------gtcaggacccatc------tggaggg------cacgtgtgtggagcggctccgcagatacctggagaacgggaagg----agacgctgcagcgcgcgg--------------------
>Sabo-classI_XM_039467415.1
ggtctcacacct-accagggagtgtttggctgcgacctgggggcccacgggcgcctcctccgcgggtattaccagttcgcctacgac-----ggcaaggattacatcgccctgaatgaggacctgcgctcctggtccgccgcgga-----cctggcggctcagatcaccaagcgcaagtgg-gaaggacagaa---acac---gc------ggag------------gag------------------gtcagggcctacc------tggaggg------caagtgtgtggagcggctccgcagatacctgaagaaagggaatg----agacactgcagcgcgcgg--------------------
>Ceim-classI_XM_037732051.1
ggtctcacacct-accagggagtgtttggctgcgacctggggccccacgggcgcctcctccgcgggtattaccagttcgcctatgac-----ggcaaggattacatctccctgaatgaggacctgcgctcctggaccgccgcgga-----cctggcggctcagatcacccaacacaagtgg-gaagcacagaa---acac---gc------ggag------------gag------------------atcagggcctacc------tggaggg------cacgtgtgtggagcggctccgcagatacctgaagaacgggaagg----aggcgctgcagcgcgcgg--------------------
>Chsa-classI_XM_007973295.2
ggtctcacaccc-tccagggaatgaacggctgcgacatggggcccgacggacgcctcctccgcgggtatcaccagcacgcctacgac-----ggcaaggattacatctccctgaatgaggacctgcgctcctggaccgctgcgga-----catggtagctcgggtcacccaaagcttctat-gaggcagatgg---atat---gc------agag------------gag------------------ttcaggacctacc------tggaggg------cgagtgcctggagttgctccgcagatacctggagaactggaagg----agacgctacagcgcgcag--------------------
>Thge-classI_NW_020263390.1:c4500-1320
ggtctcacaccc-tccagggaatgaatggctgcgacatggggcccgacggacgcctcctccgcgggtatcaccagcacgcctacgac-----ggcaaggattacatctccctgaacgaggacctgcgctcctggactgccgcgga-----cacggtagctcggatcacccagcgcttctat-gaggcagatga---atat---gc------agag------------gag------------------ttcaggacctacc------tggaggg------cgagtgcctggagttgctccgcagatacctggagaacgggaagg----agacgctacagcgcgcag--------------------
>Trfr-classI_XM_033219647.1
ggtctcacaccc-tccagggaatgaatggctgcgacatggggtccgacggacgcctcctccgcgggtatcaccagcacgcctacgac-----ggcaaggattacatctccctgaacgaggacctgcgctcctggaccgccgcgga-----cacggtagctaggatcacccagcgcttctat-gaggcagagga---atat---gc------agag------------gag------------------ttcaggacctacc------tggaggg------cgagtgcctggagttgctccgcagatacctggagaacgggaagg----agacgctacagcgcgcag--------------------
>Pite-classI_XM_023191602.3
ggtctcacaccc-tccagggaatgaatggctgcgacatggggcccgacggacgcctcctccgcgggtatcaccagcacgcctacgac-----ggcaaggattacatctccctgaacgaggacctgcgctcctggaccgccgcgga-----cacggtagctaggatcacccagcgcttctat-gaggcagagga---atat---gc------agag------------gag------------------ttcaggacctacc------tggaggg------cgagtgcctggagttgctccgcagatacctggagaacgggaagg----agacgctacagcgcgcag--------------------
>Hymo-classI_NW_022611662.1:28355530-28358783
ggtctcacaccc-tccagggaatgaatggctgcgacatggggcccgacggacgcctcctccgcgggtatcaccagcacgcgtacgac-----ggcagggattacatctccctgaacgaggacctgcgctcctggaccgcggcaga-----caccgtggctcagatcacccagcgcttctat-gaggcagagga---atat---gc------agag------------gag------------------ttcaggacctacc------tggaggg------cgagtgcctggagttgctccgcagatacctggagaacgggaagg----agacgctacagcgcgcag--------------------
>Nole-classI_NC_044402.1:50911178-50915301
ggtctcacaccc-tccagggaatgaatggctgcgacatggggcccgacggacgcctcctccgcgggtatcaccagcacgcgtacgac-----ggcagggattacatctccctgaacgaggacctgcgctcctggaccgcggcgga-----caccgtggctcagatcacccagcgcttctat-gaggcagagga---atat---gc------agag------------gag------------------ttcaggacctacc------tggaggg------cgagtgcctggagttgctccgcagatacctggagaacgggaagg----agacgctacagcgcgcag--------------------
>Aona-classI_XM_012440735.2
ggtctcacacgc-tccagggaatgtttggctgcgatgtgggacccgatggacacttcctccgcgggtatcaccagcacgcctacgac-----ggcaaggattacatctccctgaatgaggacctgcgctcctggaccgcggcgga-----ctctgtgactcagatcacccagcgcaagtgg-gaggcacagaa---atat---gc------agag------------gaa------------------ttcagcacctacc------tgaaggg------cgagtgcgtggagcggctccacagatacctggagaacgggaagg----agacgctgcagcgcccgg--------------------
>Ceim-classI_XM_037732055.1
ggtctcacaccc-tccagggcactaatggctgcgatgtgggacccgatggacgcttcctccgcgggtatcaccagcacgcctacgac-----ggcaaggactacatctccctgaacgaggacctgcgctcctggaccgcggcgga-----cacagcggctcagatcacccagcgcatgtat-gaggcagaaaa---atat---gc------agag------------gag------------------ttcagcacctacc------tgaaggg------cgggtgcgtggagtggctccacagatacctggagaacgggaagg----agacgctgcagcgcgcgg--------------------
>Sabo-classI_XM_039467282.1
ggtctcacaccc-tccagggaacgaatggctgtgacgtggggcccgatggacgcttcctccgcgggtatcaccagcacgcctacgac-----ggcaaggactacatctccctgaacgaggacctgcgctcctggaccgcggcgga-----cgtggccgctcagatcacccagcgcaagtgg-gaggcagagaa---ctat---gc------cgag------------gag------------------ttcagcacctacc------tgaaggg------cgggtgcgtggagtggctccacagatacctggagaacgggaagg----agacgctgcagcgcgcgg--------------------
>Gogo-classI_XM_031012335.1
ggtctcacacca-tctagaggatgtctgtctgcgacgtggggtcggacgggcgcctactccgcgggtatcaccagctcgcttacgat-----gtcaaggattacatcgtcctgaacgaggacctgtgctccttgacagccgcaga-----cacggcggctcagatcacccagctcaagtgg-gaggcggcccg---gggg---gc------ggaggaacatgcagagctg------------------ctcaaaacctacc------tgcccgg------aaggtgggcggagtggctcagcaaagcccttaagaatgagacgg----agaggctgcaatgcgcag--------------------
>Patr-classI_NC_036885.1:29310624-29321590
ggtctcacacca-tctagaggatgtctgtctgcgacgtggggtcggacgggcgcctactccgcgggtatcaccagctcgcttacgat-----ggcaaggattacatcgtcctgaacgaggacctgtgctccttgacagccgcaga-----cacggcggctcagatcacccagcttaagtgg-gaggcggcccg---gggg---gt------ggag-------------------------------------------------------------------------------------------------------------------------------------------------------
>Otga-classI_XM_023512790.1
ggtctcacacca-tcctgttgatgttcggctgcgacgtggggccggacgggcgtctcctccgcgggtacttgcagtccgcctacgac-----ggcacagactacatcgccctgaaccaggacctgcgctcctggactgctgcgga-----cactgcggctcagataacccagcgcaagtgg-gaggcggcgga---cgtg---gc------agag------------cag------------------atccgggcctccc------tgggagc------cgagtgcgtggagccgctaggcagacacctagagaagggaaagg----acacgcagcagagtgcgg--------------------
>Patr-classI_NC_036885.1:29963832-29968621
ggtctcacaccc-tgcagtggatgcatggctgcgacctggggcccgacgggcgcttcctccgcgggtatgaacagttcgcctacgac-----ggcaaggattatctcaccctgaatgaggacctgcgctcctggaccgcggtgga-----cacggcggctcagatctccgagcgaaagtca-aatgatgcctg---tgag---gc------ggag------------cac------------------cagagagcctacc------tggaaga------cacatgcgtggagtggctccacaaatacctggagaaggggaagg----agacgctgcttcacctgg--------------------
>Gogo-classI_XM_004043573.2
ggtctcacaccc-tgcagtggatgcatggctgcgacctggggcccgacgggcgcttcctccgcgggtatgaacagttcgcctacgac-----ggcaaggattatctcaccctgaatgaggacctgcgctcctggaccgcggtgga-----cacggcggctcagatctccgagcgaaagtca-aatgatgcctg---tgag---gc------ggag------------cac------------------cagagagcctacc------tggaaga------cacatgcgtggagtggctccgcaaatacctggagaaggggaagg----agacgctgcttcacctgg--------------------
>Hymo-classI_NW_022611662.1:28976310-28979930
ggtctcacacct-tacagtggatgcatggctgcgacctggggcccgacgggagcttcctccgcgggtatgaacagttcgcctacgac-----ggcaaggattatctcaccctgaatgaagacctgagctcctggaccgcggtgga-----cccggcggctcagatctccgagcgaaagtca-aatgatgcctg---tgag---gc------ggag------------cac------------------cagagaacctacc------tggaaga------cacatgcgtggagtggctccgcaaatacctggaaaaggggaagg----agacgctgcagcgctcgg--------------------
>Nole-classI_NC_044402.1:51501223-51505984
ggtctcacaccc-tgcagtggatgcatggctgcgacctggggtccgacgggagcttcctccgcgggtatgaacagttcgcctacgac-----ggcaaggattatctcaccctgaatgaagacctgcgctcctggaccgcagtgga-----cccggcggctcagatctccgagcgaaagtca-aatgatgcctg---tgag---gc------ggag------------cac------------------cagagagcctacc------tggaaga------cacatgcgtggagtggctccgcaaatacctggagaaggggaagg----agacgctgctgcgctcgg--------------------
>Thge-classI_XM_025381447.1
ggtctcacaccc-tccagtggatgcatggctgcgacctggggccggacgggcgcttcctccgcgggtatgaacagttcgcctacgac-----gggaaggattatctcaccctgaatgaggacctgcgctcctggtccgcggtgga-----cacggcggctcaaatctccgagcgaaagtca-aatgatggctc---tgag---gc------ggag------------cac------------------cagagagcctacc------tggaaga------cacatgcgtggagtggctccgcagatacctggagaatgggaagg----agacgctgcagcgctcgg--------------------
>Paan-classI_NC_044981.1:30135749-30140492
ggtctcataccc-tccagtggatgcatggctgcgacctggggccggacgggcgcttcctccgcgggtatgaacagttcgcctacgac-----ggcaaggattatctcaccctgaatgaggacctgcgctcctggtccgcggtgga-----cacggcggctcaaatctccgagcaaaagtca-aatgatggctc---tgag---gc------ggag------------cac------------------cagagagcctacc------tggaaga------cacatgcgtggagtggctccgcagatacctggagaatgggaagg----agacgctgcagcgctcgg--------------------
>Trfr-classI_NW_022681455.1:30493868-30498979
tgtctcataccc-tccagtggatgcatggctgcgacctggggcccgacgggcgcttcctccgcgggtatgaacagttcgcctacgac-----ggcaaggattatctcaccctgaatgaggacctgcgttcctggtccgcggtaga-----cacggcagctcagatttccgagcgaaagtca-aatgatggctc---tgag---ac------ggag------------cac------------------cagagagtctacc------tggaaga------cacatgcgtggagtggctccgcaaatacctggagaagggaaagg----agacgctgcagtaccgga--------------------
>Coan-classI_NW_012115577.1:c1127163-1122585
ggtctcataccc-tccagtggatgcacggctgcgacctggggccggacgggcgcttcctccgcgggtatgaacagttcgcctacgac-----ggcaaggattatctcaccctgaatgaggacctgcgctcctggtccgcggtgga-----cacggcggctcagatttccgagcgaaagtca-aatgatggctc---tgag---gc------ggag------------cac------------------cagagagtctacc------tggaaga------cacatgcgtggagtggctccgcaaatacctggagaaggggaagg----agacgctgcagcacccga--------------------
>Pite-classI_XM_026448881.2
ggtctcataccc-tccagtggatgcacggctgcgacctggggccggacgggcgtttcctccgcgggtatgaacagttcgcctacgac-----ggcaaggattatctcaccctgaatgaggacctgcgctcctggtccgcggtgga-----cacggcggctcaaatctccgagcaaaagtca-aatgatggccc---tgag---ac------ggag------------cac------------------cagagagtctacc------tggaaga------cacatgcgtggagtggctccgcaaatacctggagaaggggaagg----agacgctgcaggacctga--------------------
>Rhro-classI_NC_044552.1:23783050-23787722
cgtctcataccc-tccagtggatgcatggctgcgacctggggccggacgggcgcttcctccgagggtatgaacagttcgcctacgac-----ggcaaggattatctcaccctgaatgaggacctgcgctcctggtccgcggtgga-----cacggcggctcaaatctccgagcaaaagtca-aatgatggctc---tgag---ac------ggag------------cac------------------cagagagtctacc------tggaaga------cacatgcgtggagtggctccgcaaatacctggagaagggaaagg----agacgctgcagtacctga--------------------
>Ceim-classI_XM_017510528.2
ggtctcacaccc-tccagtggatgcatggctgcgacctggggtccgacgggcgcttcctccgcgggtatgaacagttcgcctacgac-----ggcaacgattacctcaccttaaacgaggacctgcgttcctggaccgcggccga-----caccgcggctcagatctccaagcgcaagtca-gaggaggccgg---tgag---gc------ggag------------cac------------------caaagagcctacc------tggagga------cacgtgcgtggagtggcttctcagacacctggagaacgggaagg----agacgctgcagcgcgcgg--------------------
>Sabo-classI_XM_010332637.2
ggtctcacaccc-tccagtggatgcatggatgcgacctggggcccgacgggcgcttcctccgtgggtatgaacagttcgcctacgac-----ggcagcgattacctcaccttgaacgaggacctgcgctcctggaccgcggcgga-----caccgcggctcagatctcccagcgcaagtca-gaggagaccgg---tgag---gc------ggac------------cac------------------caaagagcctacc------tggagga------cacgtgcgtggagtggctgggcagatacctggagaacgggaagg----agacgctgctgcgtgcgg--------------------
>Aona-classI_XR_002477708.1
ggtctcacacca-tccaggggatgattggctgcgatgtggggccggaccggagcttcctccgcgggtatctccactttgcctacgac-----ggcaaggattatatctccatgaacgaggacctgcactcctggaccgccgcgga-----cacggcggctcagatcacaaagcgcaaattc-aaggcggccaa---cgtg---gc------taag------------caa------------------tccagagcttacc------tgaaggg------cgagtgcgtggagtggctctgcagacacctggagaacgggaaag----agacgctgcagcgcgcgg--------------------
>Aona-classI_XM_012440907.1
ggtctcacacca-tccaggggatgattggctgcgatgtggggccggatgggagcttcctccgcggttatctccagttcgcctacgac-----ggcaaggattacatctctctgaacgaggacctgcgctcctggaccgccgcgga-----cacggcggctgagatcacccagcgcaagttc-aaggcggccaa---tgtg---gc------tgag------------caa------------------tcgagagcctacc------tggaggg------cgagtgcgtagagtggctccgcagacacctggagaacgggaagg----agacgctgcagcgcgcgg--------------------
>Poab-classI_XM_024248513.1
gttctcacaccc-tccagtggatgattggctgcgacctggggcccgacgggcgcctcctccgcgggtatgaacagtatgcctacgat-----ggcaaggattacctcgccctgaacaaggacctgcgctcctggaccgcagcgga-----cactgcggctcagatctccaagcgcaagtgt-gaggcgggcaa---tgtg---gc------tgaa------------caa------------------aggagagcctacc------tggaggg------cacgtgcgtggagtggctccacagatacctggagaacgggaagg----agatgctgcagcgcgcgg--------------------
>Gogo-classI_XM_031012340.1
gttctcacaccc-tccagtggatgattggctgcgacctggggtccgacggacgcctcctccgcgggtatgaacagtatgcctacgat-----ggcaaggattacctcgccctgaacgaggacctgcgctcctggaccgcagcgga-----cactgcggctcagatctccaagcgcaagtgt-gaggcggccaa---tgtg---gc------tgaa------------caa------------------aggagagcctacc------tggaggg------cacgtgcgtggagtggctccacagatacctggagaacgggaagg----agatgctgcagcgcgcgg--------------------
>Papa-classI_XM_034961686.1
gttctcacaccc-tccagtggatgattggctgcgacctggggtccgacggacgcctcctccgcgggtatgaacagtatgcctacgat-----ggcaaggattacctcgccctgaacgaggacctgcgctcctggaccgcagcgga-----cactgcggctcagatctccaagcgcaagtgt-gaggcggccaa---tgcg---gc------tgaa------------caa------------------aggagagcctacc------tggaggg------cacgtgcgtggagtggctccacagatacctggagaacgggaagg----agatgctgcagcgcgcgg--------------------
>Trfr-classI_NW_022681455.1:29852960-29896742
ggtctcacacac-tccagtggatgattagttgcgacctggggcccgatgggcgcctactccgcaggtatgaacagttcgcctacgat-----ggcaaggattacctcgtcctgaacgaggacctgtgctcctgaaccacagcaga-----cactatggctcagatcgccaagcgcaagtgt-gaggcggccaa---agtg---ac------tgaa------------cga------------------agaagagcctacc------tggaggg------cgcgtgcgtggagtggctccacagatacctggagaatgggaagg----agatgctgcatcgttcgg--------------------
>Rhro-classI_NC_044552.1:22988394-23052941
ggtctcacaccc-tccagtggatgattagttgcgacctggggcccgacgggcgcctactccgcaggtatgaacagttcgcctacgat-----ggcaaggattacctcgccctgaacgaggacctgtgctcctgaaccacagcaga-----cactatggctcagatctccaagcgcaagtgt-gaggcggccaa---agtg---ac------tgaa------------cga------------------agaagagcctacc------tggaggg------cacgtgcgtggagtggctccacagatacctggagaatgggaagg----agatgctgcatcgttcgg--------------------
>Pite-classI_XR_004228967.1
ggtctcacaccc-tccagtggatgattggttgcgacctggggcccgacgggcgcctcctctgcaggtatgaacagttcgcctacgat-----ggcaaggattacctcgccctgaactaggacctgtgctcctgaaccgcagcgga-----cac--tggctcagatctccaagcgcaagtgt-gaggcggccaa---agtg---ac------tgaa------------cga------------------aggagagcctacc------tggaggg------cacgtgcgtggagtggttccacagatacctggagaatgggaagg----agatgctgcagcttgcgg--------------------
>Thge-classI_NC_037671.1:c32877590-32799762
ggtctcacaccc-tccagtggatgattggttgcgacctggggcccgatgggcgcctcctctgcaggtgtgaacagttcgcctacgat-----ggcaaggattacctcgccctgaacgaggacctgtgctcctgaaccgcagcgga-----cactgtggctcacatctccaagcgcaagtgt-gaggcggccaa---agcg---cc------tgaa------------cga------------------aggagagcctacc------tggaggg------cacgtgagtggagtggctccacagatacctggagaatgggaagg----agatgctgcagcgtgcgg--------------------
>Chsa-classI_XR_005239751.1
ggtctcacaccc-tccaggtaatgtttggctgcgacctggggcccgacggatgcctcctccgctggtatgaacagtatgcctacgac-----ggcaaggattatatcgccctgaacgaggacctgagctcctggac--------a-----cgcagcagctcagaccaacctgcgcaagtgg-gaggccgccaa---tgtg---gc------tgag------------caa------------------aggagagcctatc------tggagga------caactgcgtagagtggctccgcagacacctgtaaaaggggaagg----agacgctgcagcgcgcgggtaccaggggccatggg---
>Poab-classI_XM_024248521.1
ggtatcacatcc-tccagggaatgtttggctgcgacctggggcccgatgggcgtctcctccgcgggtatgagcagtatgcctacgac-----ggcaagggttacatcgccctgaacgaggacctgcgctcctggaccgccgcgga-----caccgcggctcagatcacccagcgcaagtgg-gaggtggctaa---tgtg---gc------tgag------------caa------------------aggagagcctacc------tggtgag------cacctgcgtggagtggctctgcagacacctggagaaagggaaag----agacgctgcagcgcgcgg--------------------
>Nole-classI_NC_044402.1:51043273-51505984
ggtctcacatcc-tccagggaatgtttggctgcgacgtggggcccgacgggcgtctcctccgcgggtatgagcagtatgcctacgac-----ggcaacgattacatcgccctgaacgaggacatgcgctcctggaccgccgcgga-----caccgcggctcagatcacccagcgcaagtgg-gaggcggctaa---tgtg---gc------tgag------------caa------------------aggagagcctacc------tggaggg------cacctgcgtggagtggctccgcagacacctggagaatgggaagg----agacgctgcagcgcgcgg--------------------
>Papa-classI_NC_048245.1:29781095-29784840
cgtatcacatcc-tccagggaatgtttggctgtgacctggggcccgacgggcgtctcctccgcgggtatgagcagtatgcctacgac-----ggcaaggattacatcgccctgaacgaggacctgcgctcctggaccgccgcgga-----taccgcggctcagatcacccagcgcaagttacgaggcggctaa---tgtg---gc------tgag------------caa------------------aggagagcctacc------tggaggg------cacctgcatggagtggctccgcagacacctggagaacgggaagg----agacgctgcagcgc------------------------
>Thge-classI_NC_037671.1:c32829436-32825944
ggtctcacaccc-tccaggtaatgtttgactgtgacgtggggcccgacgggcgcctcctccactagtatgaacagtatgccttcgac-----ggcaaggattacatcgccctgaacgagaacctgcgctcctggactgccgcgga-----cacggcggctcagatcacccagcgcaagtgg-gaggcggccaa---tgtg---gc------tgag------------cga------------------aggagagcctatc------tggaggg------cacctgcgcggagtggctccgcagatacctggagaacgggaagg----agacgctgcagcgcgcgg--------------------
>Ceim-classI_XM_037735653.1
ggtctcacaccc-tccaggatttgtacggctgcgacgtggggccggacgggcgcttcctccgcgggtattaccggttagcctacgat-----ggcaaggattacatctcgctgaacgaggacctgcgctcctggaccgccgcgga-----cacagcggctcagaacacccagcgcaagtgg-gaggcagccaa---tgtg---gc------tgag------------caa------------------aagagagcctacc------tggaggg------cacctgtgtggagtggctcctcagacacctggagaacggaaagg----agacgcttcagcgcgcgg--------------------
>Ceim-classI_XM_017510508.2
ggtctcacacgc-tccaggctacgtttggctgcgacctggggccaaaccggcgcctcctctgcgggcatgaacggttcgcctacgac-----ggcaaggatcacatcgccctgaacgaggacctgcgctcctggaccgccgcgga-----cgcgccggctcagatcacccagcgcaagttc-gaggaggccaa---tgtg---gc------agag------------gag------------------atgagagcctacc------tggaggg------cgagtgcctggagtggctccacagacacctggagaacgggaagg----agacgctgctgcgcgccg--------------------
>Caja-classI_XM_017968896.3
ggtctcacacgt-ttcaggcgctgtacggctgcgacctggggccagacgggcgcttcctccgcgggtattaccggtacgcctacgat-----ggcaaggattacatctcgctgaacgaggacctgcgctcctggaccgccgcgga-----cacggtggctcagaacacccagcgcaggtgg-gaggcggccaa---tgag---gc------ggag------------gtg------------------cagagagcctacg------tggaagg------ccggtgcctggagtgcctccgcagatacctggagaaggggaagg----agacgctgcagcgcgcgg--------------------
>Chsa-classI_XR_005242984.1
ggcctcacacag-tccagaagatgtacggctgcgacctggggccagatgggcccttcctccgcgggtccgaccagttcgcctacgat-----ggcaaggattacctcgccctgaacgaggacctgcgctcctggaccgcagcgga-----caccacggctcagatctccctgcgcaagtgg-gaggtgacccg---tgag---gc------ggag------------agg------------------gtgagagcctacc------tggagga------caggtgcctggagtggctccgcagatacctggagaacgggaagg----agacgctgcagcgcgcgg--------------------
>Trfr-classI_XR_004439192.1
ggtctcacacca-tccaggagacgtatggctgcgacctggggccagatgggcgcttcctccgcgggtacgaccagttagcctacgat-----ggcaaggattacctcgccctgaactaggacctgcgctcctggaccgcagcgga-----caccgcggctcagatctcccggcgcaagtgg-gaggtgacccg---tgag---ac------ggag------------agg------------------gtgagagcctacc------tggagga------caggtacctggagtggctccacagatacctggagaacgggaagg----agacgctgcagcgcgcgg--------------------
>Saap-classI_XM_032268946.1
ggtctcacaccc-tccagttgatgtacggctgcgacctggggcccgaccggagcctcctccgcgggtatctccagttcgcctacgac-----gccaaggattacatctccctgaaccatgacctacgcttctggaccgccgcgga-----cacagcggctcagatcacgcagcgcaagtgg-gaggcggccaa---tgtg---gc------ggag------------cag------------------tggagagcctaca------tggaggg------cgagtgcctggagtggctccgcagacacctgaagaacgggaagg----agatgctgcagcgcgcgg--------------------
>Aona-classI_XM_021666277.1
ggtctcacacct-accagaggatgtatggctgcgacctcgggcctgatgggcgcctcctccgcgggtatgacaagcgcgcctacgac-----ggcaaggattacctcgccctgaacgaggacctgcgctcctggaccgcggcaga-----cagggcggctcaggtcacccagcgcaagttc-gaagccgccca---tgag---gc------agag------------aag------------------atgaaagcctacc------tggagga------cacgtgcgtggagtcgctccgcagatacctggagaacggaaagg----agaggctgcagcgtgcag--------------------
>Sabo-classI_XM_039462568.1
ggtctcacacct-accagaggatgtatggctgcgacctggggcctgatgggcgcctcctccgcgggtatgacaagcgcgcctacgac-----ggcaaggattacctcgccctgaacgaggacctgcgctcctggaccgcggcgga-----cagggcggctcaggtcacccagcgcaagttc-gaggcggccca---tgag---gc------ggag------------aag------------------atgaaagcttacc------tggaggg------cacgtgcgtggagtcgctccgcagatacctggagaacgggaagg----aaaggctgcagcgtgcag--------------------
>Ceim-classI_XM_037735656.1
ggtctcacacct-accagaggatgtatggctgcgacttggggcctgatgggcgcctcctccgcgggtatgacaagcgtgcctacgac-----ggcaaggattacctcgccctgaacgaagacctgcgctcctggactgcggcgga-----cagggcggctcaggtcacccagcgtaagttc-gaggcggccca---tgag---gc------ggag------------aag------------------atgaaagcctacc------tggaggg------cacgtgcgtggagttgctccgcagatacctggagaacgggaagg----agaggctgcagcgtgcag--------------------
>Aona-classI_XM_021669925.1
agtctcacacca-tccagacgatgtccggctgcgacgtggggccggatgggcgcttcctccgtgggtattaccaggacgcctacgac-----ggcaaggattacatctcgctaaacgaggacctgcgctcttggaccgccgcgga-----cacggcggctcagatcaccaagcgcaagtgg-gaggcggccaa---tgag---gc------ggag------------cga------------------cggagagcctacc------tggaggg------cacgtgcgtggagtggctcctcagacacctggagaacgggaagg----agacgctgcagcgcgcgg--------------------
>Aona-classI_XR_002477817.1
ggtctcacacaa-tccagaggatgtacggctgcgacttggggcccgagcagcgcttcctgcgtgggtatgaacagcacgcctacgac-----ggcaaggattacatcgccctgaacgaggacctgcgctcctggaccgccgcgga-----cacggcggctcagatcaccaagcgcaagtgg-gaggcgtccaa---tgcg---gt------ggag------------caa------------------tacagagcctacc------tggaggg------cacgtgcgtggagtggctccgcagatatctgaaaaacgggaagg----agacgctgcagcgcg-----------------------
>Poab-classI_XM_024248520.1
gttctcacacca-tccagaggatgtatggctgcgaagtggggtcccacgggcgcttcctccgcgggtaccggcaggacgcctacgac-----ggcaaggattacatcgccctaaacgaggacctgcgctcttggaccgcggcgga-----cattgcagctcagatcatcaagcgcaagtgg-gaggcggccgg---tgtg---gg------ggag------------cag------------------gagagagcctacc------tggaggg------cacgtgcgtggagtggctccgcagacacctgaagaacgggaagg----agacgctgcagcgcacgg--------------------
>Nole-classI_NC_044402.1:50978167-50981653
gttctcacacca-tccagataatgtatggctgcgacatggggtccgacgggcgcttcctccgcgggtaccggcaggacgcctacgac-----ggcaaggattacatctccctgaacgaggacctgcgctcttggaccgcggcgga-----cacggcggctcagatcaccaagcacaagtgg-gaggcggccgg---tgag---gc------ggag------------cag------------------cggagagcctact------tggaggg------gacgtgcgtggagtggctccgcagatacctggagaacgggaagg----agatgctgcagcgcgcgg--------------------
>Coan-classI_XM_011944978.1
gcactcacacct-tccagtggatgtacggctgcgaccttgggcccgacgggcgcctcctccgctggtaccggcagttcgcctacgac-----ggcaaggattacatcgccctgaacgaggacctgcgctcctggaccgccgcaga-----cacgacggctcagataacgcagcgcaagtgg-gaggcggcccg---tgca---gc------agag------------aag------------------ctgagagcctacc------tggaggg------cgagtgcctggagtggctccgtagatacctggagaatgggaagg----agacactgcagcacgcgg--------------------
>Thge-classI_XM_025382041.1
ggtctcacacct-tccagtggatgtacggctgcgaccttgggcccgacgggcgcctcctccgcgggtaccggcagttcgcctacgac-----ggcagggattacatcgccctgaacgaggacctgcgctcctggaccgccgcaga-----cacgacggctcagataacgcagcgcaagtgg-gaggcggcccg---tgcg---gc------ggag------------aag------------------ctgagagcctacc------tggaggg------cgagtgcctggagtggctccgtagatatctggagaacgggaagg----agacgctgcagcacgcgg--------------------
>Thge-classI_XM_025382032.1
ggtctcacacct-tccagaggatgcatggctgcgacctggggcctgacgggcgcctcctccgcgggtatcaccagttagcctacgat-----ggcaaggattacatctccctgaacggggacctgagctcctggaccgccgcgga-----tatggcagctcaggtcacacagcgcaagtgg-gaggcggcccg---tgaa---gc------tgag------------cag------------------cggagagcctacc------tggaggg------cgagtgcctggagtcgctccgcagatacctggagaaccggaagg----agacgctgcagcgcgtgg--------------------
>Trfr-classI_XM_033219641.1
ggtctcacagat-tccagaggatgcatggctgcgacctggggcctgacgggcgcctcctccgcgggtatcaccagttagcctatgat-----ggcaaggattacatctccctgaacggggacctgagctcctggaccgccgcgga-----tatggcggctcaggtcacacagcgcaagtgg-gaggcggcccg---tgaa---gc------tgag------------cag------------------tggagagcctacc------tggaggg------cgagtgcctggagtcgctctgcagatacctggagaatgggaagg----agacgctgcagcgcgcgg--------------------
>Rhro-classI_XM_030928258.1
ggtctcacacat-tccagaggatgcatggctgcgacctggggcctgacgggcgcctcctccgcgggtatcaccagttagcctatgat-----ggcaaggattacatcgccctgaacggggacctgagctcctggaccgccgcgga-----tatggcggctcaggtcacacagcgcaagtgg-gaggcggcccg---tgaa---gc------tgag------------cag------------------cggagagcctacc------tggaggg------cgagtgcctggagtccctccgcagatacctggagaatgggaagg----agacgctgcagcgctcgg--------------------
>Rhro-classI_XM_030928090.1
ggtctcacacca-tccagaacatgtacggctgcgacctggggcccgacggacgcctcctccgcgggtatgaccagcacgcctacgac-----ggcagggattacatcgccctgaacgaggacctgcgctcctggacggccgcgga-----catggcggctcagaacacccagcggaagtgg-gagacggaagg---ttgg---gc------ggag------------cgg------------------tacagagcctacc------tggaggg------cgagtgcgtggagtggctccgcagatacctggagaacgggaagg----agacgctgcagcgcgcag--------------------
>Trfr-classI_XM_033219642.1
ggtctcacacct-accagaacatgtacggctgcgacctggggcccgacgggcgcctcctccgcgggtatgaccagtacgcctacgac-----ggcagggattacatcgccctgaacgaggacctgcgctcctggaccgccgcgga-----catggcggctcagaacacccagcggaagtgg-gaggcgaaagg---ttgg---gc------ggag------------cgg------------------gacagagcctacc------tggaggg------gatgtgcgtggagtggcttcgcagatacctggagaacgggaagg----agacgctgcagcgcgcag--------------------
>Thge-classI_XM_025382010.1
ggtctcacaccc-tccagacgatgtacggctgcgacctggggcccgacgggcgcctcctccgcgggtatcaccagtacgcctacgac-----ggcaaggattacatcgccctgaacgaggacctgcgctcctggacggccgcgga-----cttggcggctcagaacacccagcggaagtgg-gaggcggcggg---tgac---gc------ggag------------cag------------------tggagagcctacc------tggaggg------cctgtgtgtggagtggctccgcagatacctggagaacgggaagg----agacgctgcagcgcgcgg--------------------
>Coan-classI_XM_011944974.1
ggtctcacacca-tccagagggtgtttggctgcgacctggggcccgacgggcgcctcctcggcagatataaccagcacgcctacgac-----ggcaaggattacatcgccctgaacgaggacctgcgctcctggactgcggcgga-----tactgtggctcagatcacccagggcaagtgg-gaggcgtgcgg---tgag---gt------ggag------------gag------------------tggagcatctacc------tggaggg------caagtgcctggagtggctccgcagatacctggagaaagggaagg----agacgctgcagcgcatgg--------------------
>Rhro-classI_XM_030929583.1
ggtctcacacca-tccagagggtgtttggctgcgacctggggcccgacgggcgcctcctccgcggatataaccagcacgcctacgat-----ggcaaggattacatcgccctgaaccaggacctgcgctcctggaccgcggcgga-----cactgcggctcagatcacccagcgcaagtgg-gaggcatgcgg---tgag---gc------ggag------------gag------------------tggagcgtctacc------tggaggg------cgagtgcctggagtggctccgcagatacttggagaaagggaagg----agacgctacagcgcgcgg--------------------
>Thge-classI_XM_025374439.1
ggtctcacacca-tccagagggtgtttggctgcgacctggggcccgacgggcgcctcctccgcggatataaccagcacgcctacgat-----ggcaaggattacatcgccctgaacgaggacctgcgctcctggaccgcagcgga-----cactgcggctcagatcacccagcgcaagtgg-gaggcgtgcgg---tgag---gc------ggag------------gag------------------tggagcgtctacc------tggaggg------cgagtgcctggagtggctccgcagatacctggagaacgggaagg----agacgctgcagcgcgcgg--------------------
>Sabo-classI_XM_039467247.1
agtctcacacca-tccagataatgtccggctgcgaggtggggcccgaggggcgcttcctccgagggtatgaacagcgcgcctacgac-----ggcaaggattacatcgccctgaacgaagacctgcgatcctggaccgccgcgga-----catggtggctcagatcaccaagcgcaagtgg-gaggaggccag---tgtg---gc------cgag------------caa------------------aggagagcctacc------tggaggg------cacgtgcgtggagtggctccgcagacacctggagaacgggaagg----agacgctgcagcgcgcgg--------------------
>Sabo-classI_XR_005578794.1
ggtctcacacct-accagaggatgtacggctgcgacctggggccggacgggcgcctcctccgcgggtataaccagttcgcctacgac-----ggcgaggactacatcgccctgaacgaggacctgcgctcctggaccgccgcgga-----cacggcggctcagatcacccagcgcaagtgg-gaggcggccag---tgag---gc------tgag------------agg------------------atgagagcccacc------tggaggg------cgagtgtgtggagtggctccgcagacacctggagaacgggaagg----agacgctgcagcgcgctg--------------------
>Thge-classI_XM_025382062.1
ggtctcacaccc-tccagtggatgttcggctgcgacctgggacccgacgggcgcctcctccgcggttatcaccaattcgcctacgac-----ggcaaggattacatcgccctgaacgaggacctgcgctcctggaccgcagggga-----catggcggctcagaacacccagcgcaagtgg-gaggcggcccg---cgag---gc------agag------------cag------------------tggagagcccacc------tggaggg------gacgtgcgtggagtggctccgcagacacctggagaacgggaagg----agacgctgcagcgcgcgg--------------------
>Rhro-classI_XR_004056711.1
ggtctcacacat-tccagtggatgtatggctgcgacctggggcccgacgggcgcctcctccgcgggtatcaccagttcgcctacgac-----ggcaaggattacatcgccctgaacggagacttgcgttcctggaccgcggcaga-----cacggcggctcagatcacccagcgcaagtgg-gaggcggcccg---cgag---gc------actg------------cag------------------tggagagcccacc------tggaggg------gacgtgcgtggagtggctccgcagacacctggagaacgggaagg----agacactgcagcgctcgg--------------------
>Thge-classI_XR_003118984.1
ggtctcacacct-accagtggatgtacggctgcgacctgggacccgacgggcgcctcctccgcgggtatcaccagttcgcctacgac-----ggcaaggattacatcgctctgaacggggacctgcgctcctgaacagcggcaga-----cacggcggctcagatcacccagcacaagtgg-gaggcggcccg---cgag---gc------agag------------cag------------------tggagagcccacc------tggaggg------gacgtgcgtggagtggctcctcagacacctggagaacgggaagg----agacactgcagcgcgcag--------------------
>Pite-classI_XR_004228961.1
ggtctcacaccc-tccagtggatgtacggctgcgacttggggcccaacgggcgcctcctccgcgggtatcaccagttcgcctacgac-----ggcaaggattacatcgccctgaacggggacctgcgctcctggaccgcggcaga-----cacggcggctcagatcacccagcgcaagtgg-gaggcggcccg---caag---gc------acag------------cag------------------tggagagcccacc------tggaagg------gacgtgcgtggagtggctccgcagacacctggagaacgggaagg----agacgctgcagcgcgcgg--------------------
>Ceat-classI_XR_001011296.1
ggtctcacaccc-tccagtggatatacggctgcgacctggggcccgacgggcgcctcctccgcgggtatcaccagttcgcctacgac-----ggcaaggattacatcgctctgaacggggacttgcgctcctgaaccgcggcaga-----cagggcggctcagatcacccagcgcaagtgg-gaggcggcccg---cgtg---gc------agag------------cag------------------cggagagcccacc------tggaggg------cgagtgcgtgcagtggctccggagacagctgaagaacgggaagg----agacgctgcagcgcgcag--------------------
>Chsa-classI_XR_005242982.1
ggtctcacaccc-tccagagtatgtgcggctgcgacctggggctcgacgggcgcctcctccgcgggtatctacagtacgcctacgac-----ggcagggattacatcgccctgaatgaggacctgcgctcctggaccgctgcgga-----tgaggcggctcagaacacccagcgcaagtgg-gaggcggccgg---ttgg---gc------ggaa------------cag------------------ataagagcccacc------tggaggg------gacgtgcgtggagtggctccgcagacacctggagaacgggaagg----agatgctgcagcgcgcgg--------------------
>Aona-classI_XM_021673517.1
gatctcacacct-tccagacgatgtatggctgcgacgtggggccggacgggcgcctcctccgcgggtatcgccagcacgcctacgac-----ggcaaggactacctcgccctgaacgaggacctgcgctcctggaccgccgcgga-----cgtgacggctcagatcacccagcgcaagtgg-gaggaggccaa---tgtg---gc------ggag------------cag------------------cggagagactacc------tggaggg------cgagtgcctggagtggctccgcagacacctggagaacgggaagg----agacgctgcagcacgcgg--------------------
>Sabo-classI_XM_039467205.1
ggtctcacacct-tccagtggatgtacggctgcgacctggggccggacgggcgcctcctccgcgggtatgaccagttcgcctacgac-----ggcaaggactacatcgccctgaacgaggacctgcgctcctggaccgccgcgga-----cacggcggctcagatcaccaagcgcaagtgg-gaggcggccag---tgtg---gc------ggag------------caa------------------gagagagcctacc------tggaggg------caggtgcctggagtggctccgcagatacctggagaacgggaagg----agacgctgcagcgcgcgg--------------------
>Rhro-classI_XM_030929542.1
ggtctcacaccc-tccagaggatgtctggctgcgacctgggacccgacgggcgcctcctccgcgggtattaccagcgcgcctacgac-----ggcaaggattacatcgccctgaacgaggacctgcgctcctggaccgccgcgga-----catggcggctcagaacacgcagcggaagtgg-gaggcggccgg---tgtg---gc------agag------------agc------------------cggagagcctacc------tggaggg------cgagtgcgtggagtggctccgcagatacctggagaacgggaagg----agacgctgcagcgcgcgg--------------------
>Nole-classI_NC_044402.1:c52320979-52317632
ggtctcacacca-tccagacgatgtatggctgcgacgtggggcccgacgggcgcctcctccgcgggtatcgccaggacgcctacgac-----ggcaaggattacatcgccctgaacgaggacctgagctcctggaccgccgcgga-----catggcggctcagatcacccagcgcaagtgg-gaggcggcccg---tgag---gc------ggag------------cag------------------tggagagcctacc------tggaggg------ccggtgcctggagtggctccgcagatacctggagaacgggaagg----agacgctgcagcgcgagg--------------------
>Pite-classI_XR_002729026.3
ggtctcacacca-tccagacgatgtacggctgcgatctggggcccgacgggcgcctcctccgcgggtattaccagtacgcctacgac-----ggcagggattacatcgccctgaaccgggacctgcgctcctggaccgccgcgga-----cagggcggctcagaacacccagcggaagtgg-gaggcggacca---ttat---gc------ggag------------cag------------------ctgagagcctacc------tggaggg------gacgtgcgtggagtggctccgcagatacctggagaacgggaagg----agacgctgcagcgcgcgg--------------------
>Coan-classI_XM_011945062.1
----------------------------------------------------------------------------------------------------------------------------------------------------------------------------------------------------------------------------------------------------------------------------ggaggg------gacgtgcctggagtggctccgcagatacctggagaacgggaagg----agacactgcagcgtgcgg--------------------
>Thge-classI_XM_025374425.1
ggtctcacaccg-tccagaagatgtacggctgcgacctggggcccgacgggcgcctcctccgcgggtatgaacagttcgcctacgac-----ggcagggattacatcaccctgaacgaggacctgcgctcctggaccgctgcgga-----catggcggctcagaacacccagcgcaagtgg-gaggcggcccg---tgcg---gc------ggag------------cag------------------gacagaacctacc------tggaggg------cgagtgcctggagtggctccgcagatacctggagaacgggaagg----agacgctgcagcgcgcgg--------------------
>Ceat-classI_XM_012040025.1
ggtctcacaccg-tccagaagatgtacggctgcgacctggggcccgacgggcgcctcctccacgggtatgaacagttcgcctacgac-----ggcagggattacatcgccctgaacgaggacctgcgctcctggatggccgcgga-----catggcggctcagaacacccagcgcaagtgg-gaggcggcgga---tgcg---gc------ggag------------cag------------------cacagaacctacc------tggaggg------cgagtgcctggagtggctccgcagatacctggagaacgggaagg----agacgctgcagcgcgcgg--------------------
>Coan-classI_XR_001002086.1
ggtctcacacca-tccaggagatgtacggctgcgacctggggcccgacgggcgcctcctccgcgggtatgaacagcacgcctacgac-----ggcagggattacatcgccctgaacgaggacctgcgctcctggaccgccgcgga-----catggcggctcggttcacccagcggaagtgg-gaggcggcccg---tgcg---gc------ggag------------cag------------------cacagaacctacc------tggaggg------cacgtgcgtggagtggctccgcagatacctggagaacgggaagg----agacgctgcagcgcgcgg--------------------
>Rhro-classI_XM_030928089.1
ggtctcacacca-tccaggagatgtacggctgcgacctggggcccgacgggcgcctcctccgcgggtatgaacagttcgcctacgac-----ggcagggattacatcgccctgaacgaggacctgcgctcctggacggccgcgga-----catggcggctcagaacacccagcggaagtgg-gaggcggcccg---tgcg---gc------ggag------------cag------------------cacagaacctacc------tggaggg------gacgtgcgtggagtggctccgcagatacctggagaacgggaagg----agacgctgcagcgcgcgg--------------------
>Trfr-classI_XR_004439183.1
ggtctcacacca-tccaggagatgtacggctgcgacctggggcccgacgggcgcctcctccgcgggtatgaacagtacgcctacgac-----ggcagggattacatcgccctgaacgaggacctgcgctcctggacggccgcgga-----catggcggctcagaacacccagcggaagtgg-gaggcggcccg---tgcg---gc------ggag------------cag------------------cacagaacctacc------tggaggg------gacgtgcgtggagtggctccgcagatacctggagaacgggaagg----agacgctgcagcgcgcgg--------------------
>Thge-classI_XR_003118986.1
ggtctcacacca-tccagtggatgtatggctgcgacctggggcccgacgggcgcctcctccgcgggtatgaacagttcgcctacgac-----ggcaaggattacatcgccctgaacgaggacctgcgctcctggaccgccgcgga-----catggcggctcagaacacccagcgcaagtgg-gaggcggcccg---tgcg---gc------agag------------cgg------------------cagagagcctacc------tggaggg------gacgtgcgtggagtggctccgcagatacctggagaacgggaagg----agacgctgcagcgcacgg--------------------
>Rano-A_av1
gctctcacacca-tccaggagatgtatggctgtgacgtggggtcggacgggagcctcctccgcggatataggcaggacgcctacgat-----ggccgcgattacatcgccctgaacgaagacctgaagacgtggacggcggcgga-----ctttgcggcacagatcacccggaacaagtgg-gagcgggctcg---ttat---gc------agag------------aga------------------ctcagggcctacc------tggaggg------cacgtgtgtggagtggctcagcagatacctggagctcgggaagg----agacactgctgcgctcag--------------------
>SLA-1_01:01
ggtctcacacct-accagagcatgtacggctgctacttgggaccagacgggctcctcctccgcgggtacagacagtacgcctacgac-----ggcgccgattacatcgccctgaacgaggacctgcgctcctggaccgcggcgga-----cacggcggctcagatcaccaagcgcaagtgg-gagacggccaa---tgtg---gc------ggag------------cgt------------------aggaggagctacc------tgcaggg------actgtgtgtggagtcgctccgcgaatacctggagatggggaagg----acacgctgcagcgcgcag--------------------
>Mamu-K_01:02:01:01
ggtctaacacac-tccagataaagtatgggtgagacttggggctggaagggcacttcctccgcggttatgaacagcacgccaaagat-----ggcaaggattacatcgcacttaaccggggcttgtgctcctggaccgcagctga-----cacgc------------------gcaagtgg-gaggcagagga---attt---gc------aaag------------cag------------------gtcagggcctacc------tggaggg------catgtgcgtggggtggctccgcagacaccaggagaacgggaagg----agacgctgcagcgcgtgg--------------------
>Caja-PS2_01:02
ggtctcacacct-accagaggatgtatggctgcgacccggggccagacgggcgcctcctccgcgggtataaccagttcgcgtac-ac-----agcaaggattatatcgccctgaacgaggacttgcgctcctggaccgccgcgga-----cccagcggctcatatcgcccagcgcaagtgg-gaggcggccag---tgag---gc------ggag------------cga------------------aatagagcctacc------tggaggg------caggtgcgtggaatggctctgcagatatccggacaacgggaagg----agacactgcagtgcgcag--------------------
>Hosa-U_01:01:01:01
------------------------------------------------------------------------------------------------aagattacatcgccctaaacgaggacctgagctcttggaccgcggcggc-----catggcggctcagattacccagcgcaagtgg-gaggcggccca---tgag---gc------ggag------------cag------------------cagagagcctacc------tggaggg------cacgtgcgtggagtggctccgcagatacctggagaacgggaagg----agacgctgcagcgcactggtaccagggg----------
>Gogo-B_07:01
ggtctcacactc-tccagaggatgtatggctgcgacctggggcccgatgggcgcctcctccgcgggtatagccagtccgcctacgac-----ggcaaggattacatcgccctaaacgaggacctaagctcctggaccgccgcgga-----cactgcggctcagatcacccagcgcaagcgg-gaggcggccgg---tgag---gc------ggag------------aag------------------tggagagcctatc------tggaggg------catgtgcgtggagtggctccgcagatacctggagaacgggaagg----agacgctgcagcgcgcgg--------------------
>Gogo-A_05:01
gttctcacacca-tccagaggatgtatggctgcgacgtggggtcggacgggcgcttcctccgcgggtaccagcaggacgcctacgac-----ggcaaggattacatcgcctcgaacgaggacctgcgctcttggaccgcggcgga-----catggcagctgagattaccaagcgcaagtgg-gaggcggccca---tttt---gc------ggag------------cag------------------ttgagagcctacc------tggaggg------cacgtgcgtggagtggctccgcagatacctggagaacgggaagg----agacgctgcagcgcacgg--------------------
>Popy-B_03:01
ggtctcacacct-ggcagaggatgtatggctgctacgtggggcccgacgggcgcctcctccgcgggtatgaccagtacgcctacgac-----ggcaaggattacatcgccctgaacgaggacctgagctcctggaccgctgcgga-----caccgcggctcagatcacccagcgcaagtgg-gaggcgcgccg---ttgg---gc------ggag------------cag------------------ttgagagcctacc------tggaggg------ccggtgcgtgcagtggctccgcagatacctggagaacgggaagg----agacgctgcagcgcgcgg--------------------
>Popy-B_08:01
ggtctcacacct-ggcagaggatgtatggctgcgacgtggggcccgacgggcgccttctccgtgggtattgccagttcgcctacgac-----ggcaaggattacatcgccctgaacgaggacctgagctcttggaccgccgcgga-----caccgcggctcagatcacccagcgcaagtgg-gaggcggcccg---tgag---gc------ggag------------cag------------------ttgagagcctacc------tggaggg------cctgtgcgtggagtcgctccgcagatacctggagaacgggaagg----agacattgcagcgcgcgg--------------------
>Mamu-B_098:01:01:01
ggtctcacaccc-tccagacaatgtctggctgcgacctggggcccgacgggcgcctcctccgcgggtattaccagcaagcctacgac-----ggcagggattacatcgccctgaacgaggacctgcgctcctggaccgctgcgga-----tgaggcggctcagaacacccagcgcaagtgg-gaggcggccgg---tgtg---gc------ggag------------cag------------------tggagagcctacc------tggaggg------agagtgcctggagtgtctccgcagatacctggagaacgggaagg----agactctgcagcgcgcgg--------------------
>Mamu-A4_14:03:01:01
ggtctcacacct-tccagaggatggttggctgcgacctgggacccgacgggcgcctccaacgcgggtatgaacagttcgcctacgac-----ggcagggattacatcgccctgaacgaggacctgcgctcctggttcgcggcgga-----tgtggcggctcagaacacccagcggaagtgg-gaggcggcggg---tgtg---gc------ggag------------cag------------------gacagagtctacc------tggaggg------ccggtgcgtggagtggctccgcagatacctggagaacgggaagg----agacgctgcagcgcgcgg--------------------
>Mamu-A2_05:01:01:01
ggtctcacacca-tccagacgatgtacggctgcgacctggggccggacgggcgcctcctccgcgggtatgaccagtccgcctacgac-----ggcagggattacatcgccctgaacgaggacctgcgctcctggaccgcggcgga-----catggcggctcagaacacccagcggaagtgg-gaggcggcggg---tgtg---gc------ggag------------cag------------------tggagagcctacc------tggaggg------cgagtgcctggagtcgctccgcagacacctggagaacgggaagg----agacgctgcagcgcgcgg--------------------
>Mamu-A2_01:01
ggtctcacacca-tccagaggatgtacggctgcgacctggggccggacgggcgcctcctccgcgggtatgaacagtccgcctacgac-----ggcagggattacatcgccctgaacgaggacctgcgctcctggaccgcggcgga-----catggcggctcagaacacccagcgcaagtgg-gaggcggcggg---tgtg---gc------ggag------------cag------------------cacagaacctacc------tggaggg------cgagtgcctggagtcgctccgcagatacctggagaacgggaagg----agacgctgcagcgcgcgg--------------------
>Caja-G5Ps_01
gtcttcccagcc-cac-----------------------------------catccctgttgtgggcat-----------cattgtt-----ggcctggctgtctttg----------gagctgtcgtcactgga--gctgtagt-----cactggagctgtggt-------cgcggctgt-gatg-------------------------tgga------------gga------------------agaagagctcag----------------------------------------------------------------------------------------------------------
>Hosa-W_01:01:01:01
ggtctcacaccc-ttcaatgggtacacagctgcgacgtggactcggactgcagtctcctcagtgggtatgaaca-tac-cctatcac-----ggcgccagttacctcgtccgaaaccaggaactgcgctcttggactgcagcgga-----caaggcggctcagatgccctggcggagg--------------a---acag---gc------agag------------ctg------------------ctcaaaacctacc------tgcaggg------aaggtgggcggagtggctcagcaaagtccttaagaatgggaagg----agaggctgcagtgcccag--------------------
>Mafa-W_01:07
ggtctcacacac-tccattgtatacacagctgcgacctggacccggactggagcctcctccgcggggatgaaca-cac-cctacgac-----tacgccagttacctcctcataaaccagcaactgcgctcttggacagcaccgga-----caaggcggctcagatgctctggcggaga--------------a---acac---gc------agag------------ctg------------------ctcaaaacctacc------tgcaggg------aaggtgggcggagcggctcagcaaaggccttaagaatgggaagg----agacgctgcagtgcgcgg--------------------
>Hosa-A_01:01:01:01
gttctcacacca-tccagataatgtatggctgcgacgtggggccggacgggcgcttcctccgcgggtaccggcaggacgcctacgac-----ggcaaggattacatcgccctgaacgaggacctgcgctcttggaccgcggcgga-----catggcagctcagatcaccaagcgcaagtgg-gaggcggtcca---tgcg---gc------ggag------------cag------------------cggagagtctacc------tggaggg------ccggtgcgtggacgggctccgcagatacctggagaacgggaagg----agacgctgcagcgcacgg--------------------
>Mafa-A8_01:01
ggtctcacactg-tccagtggatgtatagcagcgaagtggggccagatgggggctttctccgcgggtatcacctgtatgcctacgat-----ggcgaggatcacatcgccctgaatgaggacctgagctcctggaccgcgatgaa-----ccccgtggctcagatcacccagcgcaagtgg-aactctgacga---gacaattgc------ccag------------caa------------------cacggggcctacc------tgaaggt------cacgtgcgtggagttgatccgcagacacctggagaaagggaagg----agacgctgcagcggcagg--------------------
>Sage-PS2_01
ggtctcacacct-accagaggatgtatggctgcgacccggggccagatgggcgcctcttccgcgggtataaccagttctcctacaag------gcagggattacatcgccttgaacgaggacttgctcttctggactgccgcgga-----cgcagcggctcatatcgcccagcgcaagtcg-gaggcggccag---tgag---gc------ggag------------caa------------------aagagagcctccc------tggaggg------caggtgagtggagtggctccgcagatacctggacaaggggaagg----agacgcttcagagcgagg--------------------
>Samy-PS2_01
ggtctcacacct-accagaggatgtatggctgcgacccggggccagatgggcgcctctcccgcgggtataaccagttctcctacaag------gcagggattacatcgccttgaacgaggacttgctctttggactcgccgcgga-----cgcagcggctcatatcgcccagcgcaagtcg-gaggcggccag---tgag---gc------ggag------------caa------------------aagagagcctccc------tggaggg------caggtgaggtggatggctccgcagatacctggacaaggggaagg----agacgcttcagagcgagg--------------------
>Caja-B6_01:01
ggtctcacaccc-tccaggtgttgtatggctgcgacctggggcccgatgggcgcctccttctcgggtactaccgcatagcctacgac-----ggcaaggatcacgtcaccctgaacgaggacctgcgctcctggacagctgcgga-----cacggtggctgagttcacccagcgcaagttg-gaggcggagaa---gtat---gc------agag------------cag------------------ttgagggcagagc------tgcaggg------ggagtgcgtggagaggctcaaaagattcttggagaatgggaagg----agaagctgcagcgcgcag--------------------
>Caja-B3_01:01
ggtctcacaccc-tccaggtgttgtttggctgcgacctggggcccgatgggcgcctccttctcgggtactgccgcatagcctacgac-----ggcaaggatcacgtcgccctgaacgaggacctgcgctcctggacagccgcgga-----catggtggctgagttcacccagcgcaagttg-gaggcggagaa---ctat---gc------agag------------cag------------------ttgagggcacagc------tggaggg------agagtgcgtggagatgctcaaaagatacttggagaacgggaagg----agacgctgcagcgcgcag--------------------
>Caja-B_01:01
ggtctcacaccc-tccaggtgttgtttggctgcgacctgtggcccgatgggcacctccttctcgggtactgccgcatagcctacgac-----ggcaaggatcacgtcgccctgaacgaggacctgcgctcctggacagccgcgga-----cacggtggctgagttcacccagcgcaagttg-gaggaggagaa---gtat---gc------agag------------cag------------------ttgagggcacagc------tggaggg------agagtgcgtggagatgctcaaaagatacttggagaacgggaagg----agacgctgcagcgcgcaa--------------------
>Caja-B7_01:01
ggtctcacaccc-tccaggtgttgtttggctgcgacctgtggcccgatgggcacctccttctcgggtactgccgcatagcctacgac-----ggcaaggatcacgtcgccctgaacgaggacctgcgctcctggacagccgcgga-----cacggtggctgagttcacccagcgcaagttg-gaggcggagaa---gtat---gc------agag------------cag------------------ttgagggcacagc------tggaggg------agagtgcgtggagatgctcaaaagatacttggagaacgggaagg----agacgctgcagcgcgcag--------------------
>Caja-F3_01
-gtctcacacct-tccaaaggatgattggctgcgacctggggtcagacaggcccctcctccgagggtatgaacagttcgtctatcac-----ctcgagaattacaacgccctgaatgaggacctgcgctcctgggccgccgcgta-----catggcggctcagatcactcaccgcaagtgg-gaggcgaacaa---atac---tc------agag------------cag------------------gtcagggactacc------tggaggg------caagtgtgtggagtggctcctcagatacctgaagaactggaagg----agacgctgcggcgcag----------------------
>Mamu-F_02:01
ggtctcacaccc-tccagggaatgaacggctgcgacatggggcccgacggacgcctcctccgcgggtatcaccagcacgcctacgac-----ggcaaggattacatctccctgaacgaggacctgcgctcctggaccgccgcgga-----cacggtagctcggatcacccagcgcttctat-gaggcagagga---atat---gc------agag------------gag------------------ttcaggatctacc------tggaggg------cgagtgcctggagttgctccgcagatacctggagaacgggaagg----agacgctacagcgcgcag--------------------
>Mane-F_02:01:01
ggtctcacaccc-tccagggaatgaacggctgcgacatggggcccgacggacgcctcctccgcgggtatcaccagcacgcctacgac-----ggcaaggattacatctccctgaacgaggacctgcgctcctggaccgccgcgga-----cacggtagctcggatcacccagcgcttctat-gaggcagagga---atat---gc------agag------------gag------------------ttcaggacctacc------tggaggg------cgagtgcctggagttgctccgcagatacctggagaacgggaagg----agacgctacagcgcgcag--------------------
>Mafa-F_02:02:01
ggtctcacaccc-tccagggaatgaatggctgcgacatggggcccgacggacgcctcctccgcgggtatcaccagcacgcctacgac-----ggcaaggattacatctccctgaacgaggacctgcgctcctggaccgccgcgga-----cacggtagctcggatcacccagcgcttctat-gaggcagagga---atat---gc------agag------------gag------------------ttcaggacctacc------tggaggg------cgagtgcctggagttgctccgcagatacctggagaacgggaagg----agacgctacagcgcgcag--------------------
>Ceat-F_02:01
ggtctcacaccc-tccagggaatgaatggctgcgacatggggcccgacggacgcctcctccgcgggtatcaccagcacgcctacgac-----ggcaaggattacatctccctgaacgaggacctgcgctcctggactgccgcgga-----cacggtagctcggatcacccagcgcttctat-gaggcagatga---atat---gc------agag------------gag------------------ttcaggacctacc------tggaggg------cgagtgcctggagttgctccgcagatacctggagaacgggaagg----agacgctacagcgcgcag--------------------
>Paan-F_02:01:01
ggtctcacaccc-tccagggaatgaatggctgcgacatggggcccgacggacgcctcctccgcgggtatcaccagcacgcctacgac-----ggcaaggattacatctccctgaacgaggacctgcgctcctggaccgccgcgga-----cacggtagctcggatcacccagcgcttctat-gaggcagatga---atat---gc------agag------------gag------------------ttcaggacctacc------tggaggg------cgagtgcctggagttgctccgcagatacctggagaacgggaagg----agacgctacagcgcgcag--------------------
>Gogo-F_01:01
ggtctcacaccc-tccagggaatgaatggctgcgacatggggcccgacggacgcctccttcgcgggtatcaccagcacgcgtacgac-----ggcaaggattacatctccctgaacgaggacctgcgctcctggaccgcggcgga-----caccgtggctcagatcacccagcgcttctat-gaggcagagga---atat---gc------agag------------gag------------------ttcaggacctacc------tggaggg------cgagtgcctggagttgctccgcagatacttggagaacgggaagg----agacgctacagcgcgcag--------------------
>Patr-F_01:01:01
ggtctcacaccc-tccagggaatgaatggctgcgacatggggcccgacggacgcctccttcgcgggtatcaccagcacgcgtacgac-----ggcaaggattacatctccctgaacgaggacctgcgctcctggaccgcggcgga-----caccgtggctcagatcacccagcgcttctat-gaggcagagga---atat---gc------agag------------gag------------------ttcaggacctacc------tggaggg------cgagtgcctggagttgctccgcagatacttggagaacgggaagg----agacgctacagcgcgcag--------------------
>Poab-F_01:01:01
gatctcacaccc-tccagggaatgaatggctgcgacatggggcccgacggacgcctcctccgcgggtatcaccagcacgcgtacgac-----ggcaaggattacatctccctgaacgaggacctgcgctcctggaccgcggcgga-----caccgtggctcagatcacccagcgcttctat-gaggcagagga---atat---gc------agag------------gag------------------ttcaggatctacc------tggaggg------cgagtgcctagagttgctccgcagatacctggagaacgggaagg----agacgctacagcgcgcag--------------------
>Popy-F_01:01
gatctcacaccc-tccagggaatgaatggctgcgacatggggcccgacggacgcctcctccgcgggtatcaccagcacgcgtacgac-----ggcaaggattacatctccctgaacgaggacctgcgctcctggaccgcggcgga-----caccgtggctcagatcacccagcgcttctat-gaggcagagga---atat---gc------agag------------gag------------------ttcaggatctacc------tggaggg------cgagtgcctagagttgctccgcagatacctggagaacgggaagg----agacgctacagcgcgcag--------------------
>Caja-F1_01
ggtctca--ccc-tccagggaatgaatggctgagatgtgggacccgatggacacttcctccgcgggtatcaccagcacgcctacgac-----ggcaaggactacatctccctgaacaaggacctgcgctcctggaccacggcgga-----agtggcggctcagatcacgcagcgcaagtgg-gaggcagagaa---atat---gc------agag------------gaa------------------ttcagcacctacc------tggaggg------cgagtgcgtggagtggctccacaggtacctggagaacgggaagg----agacgccgtagcgcgccg--------------------
>Hosa-F_01:01:01:01
ggtctcacaccc-tccagggaatgaatggctgcgacatggggcccgacggacgcctcctccgcgggtatcaccagcacgcgtacgac-----ggcaaggattacatctccctgaacgaggacctgcgctcctggaccgcggcgga-----caccgtggctcagatcacccagcgcttctat-gaggcagagga---atat---gc------agag------------gag------------------ttcaggacctacc------tggaggg------cgagtgcctggagttgctccgcagatacttggagaatgggaagg----agacgctacagcgcgcag--------------------
>Caja-F2_01
ggtctca--ccc-tccagtgaatgaatggctgcgatgtgggacccgatggacgcttccttcgcgggtatcaccagcacgcctacgac-----ggcaaggactacatctccctgaacgaggacctgcactcctggaccgcggcgga-----cacagcagctcagatcacccagcgcaagtgg-gaggcagagaa---atat---gc------agag------------gag------------------ttcagcaccttcc------tgaaggg------cgggtgcgtggagtggctccacagatacctggagaacgggaatg----agatgctgcagcgcacgg--------------------
>Caja-F6_06:01
ggtctcacacgc-tccagggaatgaatggctgcgatgtgggacccgatggacgctttcttcgagggtatcaccagcacgcctacgac-----ggcaaggactatatctccctgaacgaggacctgcgctcctggaccgcggcgga-----cacagcagctcagatcacccagcgcaagtgg-gaggcagagaa---atat---gc------agag------------gag------------------ttcagcacctacc------tgaaggg------cggatgcatggagtggctccatagatacctggagaacgggaagg----agacgttgccacgcacgg--------------------
>Caja-F4_04:01
ggtctcacacgc-tccagggaatgaatggctgcgatgtgggaccggatggacgcttccttcgagggtatcaccagcacgcctacgac-----ggcaaggactacatctccctgaacgaggacctgcgctcctggaccgcggcgga-----cacagcagctcagatcacccagcgcaagtgg-gaggcagagaa---atat---gc------agag------------gag------------------ttcagcacctacc------tgaaggg------cgcatgcgtggagtggctccatagatacctggagaacgggaagg----agacgctgcagcgcacgg--------------------
>Caja-F5_01
ggtctcacacgc-tccagtgaatgaatggctgcgatgtgggaccggatggacgcttccttcgagggtatcaccagcacgcctatgac-----ggcaaggactacatctccctgaacgaggacctgcgttcctggaccgcggcgga-----cacagcagctcagatcaaccagcgcaagtgg-gaggcagagaa---atat---gc------agag------------gag------------------ttcagcacctacc------tgaaggg------cagatgcgtggagtggctccacagatacctggagaacgggaagg----agacgctgcagcgcacgg--------------------
>Aole-F_05:01
ggtctcacaccc-tccagggaatgaatggctgcgatgtgggacctgatggacgcttcctccgcggatatcaccagcacgcctacgac-----ggcaaggattacatctccctgaacgaggacctgcgctcctggaccgcggcgga-----cgtggcggctcagatcaccaagcgcaagtgg-gaggcagagaa---atat---gc------agag------------gag------------------ttcagcacctacc------tgaaggg------cgggtgcgtggagtggctccacagatatctggagaacgggaagg----agacgctgcagcgcgcgg--------------------
>Saoe-F_03:02
ggtctcacaccc-tccagggaacgaatggctgcgatgtgggacccgatggacgcttcctccgcggatatcaccagcacgcctacgac-----ggcaaggactacatctccctgaacgaggacctgcgctcctggaccgcggcaga-----cacagcggctcagatcacccagcgcatgtat-gagtcagagaa---atat---gc------agag------------gag------------------ttcagcacctacc------tgaaggg------cgggtgcgtggagtggctccacagatacctggagaacgggaagg----agacgctgcagcgcgctg--------------------
>Hosa-K_01:01:01:01
ggtctaacaccc-tccagataatgtatggctgcgacttggggctggaagggcgcctcctccgcgggtatgaacagcacgccaacgat-----ggcaaggattacatagcccggaactaggacctgcgctcctggaccgcggcgga-----catggcggctcagatcaccaagcgcaagtgg-gaggcagaaga---attt---gc------agag------------cag------------------atcagggcctacc------tggaggg------cacgtgcgtggagaggctc-gcagacacctggagaacgggaagg----agacgctgcagctcacgg--------------------
>Mafa-K_01:01
ggtctaacacac-tccagataaagtacggctgagacttggggctggaagggcacttcctccgcggttatgaacagcacgccaaagat-----ggcaaggattacatcgcacttaaccgggacttgtgctcctggaccgcagcaga-----cacggctgctcagatcaccaagcgcaagtgg-gaggcagagga---attt---gc------aaag------------cag------------------gtcagggcctacc------tggaggg------catgtgcgtggggtggctccacagacaccaggagaacgggaagg----agacgctgcagcgcgtgg--------------------
>Mamu-K_01:03:01:01
ggtctaacaccc-tccagataaagtatggctgagacttggggctggaagggcgcctcctctgcggttatgaacagcacgccaaagat-----ggcaaggattacatcgcactgaaccgggacctgcgctcctggaccgcagcaga-----cacggctgctcaaatcaccaagcgcaagtgg-gaggcagagga---attt---gc------aaag------------cag------------------gtcagggcctacc------tggaggg------catgtgcgtggggtggctccgcagacactaggagaacggggagg----agacgctgcagcgcgcgg--------------------
>Caja-B5_01:01Ps
ggtctcacaccc-tccagacgacctatggctgcgacctggggcctgatgggcgtctcttccgcgggtattaccaacatgcctatgac-----gacaaggattacatcgccctgaacgaggacctgcgctcttggacagcggctga-----cacggctgctcagattacccagcgcaagttg-taggccgtcca---tgag---gc------aaag------------ggg------------------ctcagggcctacc------tggaggg------cacatgcctgaagtggctccgcagatacctggccaaggggaagg----aga--ctgcagcatacgg--------------------
>Caja-G4Ps_01
gtttccacaccc-tccaggagaggtattgctgcaacctggggcccgaagggcgccttctccatgggtatcaccagttcgcctatgac-----ggcaaggattacctcgccctgaacgaggacctgcgttcctggaccaccacgga-----cctggcggctcagatcacccagcgcaagtgg-gaggcggccaa---tgtg---gc------agag------------aag------------------atgagagcctacc------tggaggg------caggtgcctggagtggatccgcagacacctggagaacaggaagg----agacactggagcgcacgg--------------------
>Caja-G14Ps_01
ggtcccacaccc-tccagaagatgtttggctgagacctggggcccgaagggcgccttctccacgggtatcaccagttcgcctatgac-----ggcgaggattacctcaccctgaacaaggacctg-----------------------------gcggctcagatcacccagagcaagtgg-gaggcggacaa---tgtg---gc------ggag------------aag------------------atgagagcctacc------tggaggg------ctggtgcctggagtggatccgcagacaccaggagaactggaagg----agacattggagcgcgcgg--------------------
>Caja-G8Ps_01
ggtcccacaccc-tctgggagatgtaatgctagaacctggggccggaagggccccttctccacggatatcaccagttcccctatgac-----tgcaaggattacctcgcccggaacgaggacctgcgctcctggaccaccgcgga-----cctggcggctcagatcaccaagtgcaagtgg-gaggcagacaa---tgtg---gc------agag------------aag------------------atgagcgcctacc------tggaggg------caggtgcctggagtggatctgcagacacctggagaactggaagg----agacactggagcgtgcgggtactaggggcaacagggcg
>Saoe-N4_01
ggtcccacaccc-tccgggagatgtattgctagaacctggggccggaagggctccttctccacgggtatcaccagttcgcctatgac-----ggcaaggattaagtcgccccgaacgaggacctgcgctcctggaccatcgcgga-----cctggcggctcagatcacccagctcaagtgg-gaggtagacaa---tgtg---gc------ggag------------aag------------------gt--------------------------------------------------------------------------------------------------------------------
>Aotr-PS2_01
ggtctcacacct-accaggggatgtgtggctgcgacccggggccagacgggcgcctcctccgcggatataaccagttcgccgacgat-----ggcaaggattacatcgccctgaacgaggacttgcgttcctgaaccgccgcgga-----cgcagcgcctcacaccgcccagcgcaagcgg-ggggcggccaa---tgag---gc------ggag------------caa------------------cagagagcccacc------tggaagg------caggtgcgtggagtggctctgcagatacctggacaacgggaagg----agacgcttcagcgcgcgg--------------------
>Caja-PS2_01
ggtctcacacct-accagaggatgtatggctgcgacccggggccagacgggcgcctcctccgcgggtataaccagttcgcgtac-ac-----agcaaggattatatcgccctgaacgaggacttgcgctcctggaccgccgcgga-----cccagcggctcatatcgcccagcgcaagtgg-gaggcggccag---tgag---gc------ggag------------cga------------------aatagagcctacc------tggaggg------caggtgcgtggaatggctctgcagatatccggacaacgggaagg----agacactgcagtgcgcag--------------------
>Hosa-V_01:01:01:01
ggtctcacacccatctagaggatgtctgtctgcgacgtggggtcggacgggcgcctactccgcgggtatcaccagcttgcttacgat-----ggcaaggattacatcgtcctgaacgaggacctgtgctccttgacagccgcaga-----cacggcggctcagatcacccagctcaagtgg-gaggcggcccg---gggg---gc------ggag--------------------------------------------------------------------------------gttc-------------------------------------------------------------------
>Mafa-V_01:04
ggtctcaca-ccatctagaggatgcctggctgcgacaaggggtccgacgggcgcctccttctggaatatcaccagctcgcctacgac-----gtcagggattacatcgcctggaaccagggcctgtgctccttgaccgccgcaga-----cacggcggctcagatcacccagctcaagtgg-gaagctgccgg---cgag---gc------ggag--------------------------------------------------------------------------------gttc-------------------------------------------------------------------
>Caja-B1_01:01
ggtctcacacct-tccagagaatgtatggctgcgaagtggggccagatgggcgcttcctccgcgggtacgacaagagagcctacgac-----ggtaaggatcacgtagccctgaacgaggacctgcgctcctggactgccgcagt-----cagggaggctcagatcagcctgggctggttg-gaggcgaacaa---tgtg---gc------tgag------------agg------------------atgagagcctacc------tggaggg------cgagtgcgtggagttgctccgcagacacctcgagaacgggaagg----agacgctgcagcgcgcgg--------------------
>Hosa-L_01:01:01:01
gttctcacacca-tccagaggaagcatggctgcgacgtggg-cccgacaggcgcctcctccgcaggtatgaacagttcgcctacgat-----ggcaaggattacatcgccctgaacgaggacctgcactcctggaccgccgcgaa-----cacagcggctcagatctcccagcacaagtgg-gaagcggacaa---atac---tc------agag------------cag------------------gtcagggcctacc------tg-aggg------caagtgcatggagtggctccgcagacacctggagaacgggaagg----agacgctgcagcacgcgg--------------------
>Mafa-L_01:01
gttctcacacca-ttcagaggatgcatggctgctacgtggggcccgacgggcgcctcctccgcgggtatgaacagttcgcttgcgat-----ggcaaggattacatcgccctgaacgaggacctgcgctcctggaccgccgcgaacacagcacagcggctcacatctccccatgcaagtgg-gaggaggacaa---atac---tc------agag------------cag------------------gctggggcctacccgagggcg-aggg------cgagtgcatagagtggctccgcagacacctggagagcaggaagg----agacgctgcagcacgcgg--------------------
>Caja-B2_01:01Ps
ggtctcacacca-tccaggggatgattggctgcgatgtggggccggatgggagcttcctcctcgggtatctccagttcgcctacgac-----ggcaaggattacatctctatgaactaggacctgcgctcctggaccgccgcgga-----cacggcggctcagaacacccagctcaagttc-aaggtggccaa---agtg---gc------tgag------------caa------------------tcgagagcctacc------tgaaggg------cgagtgcgtggagtggctccgcaggcacctggagaacgggaagg----agacgctgcagcgcgcgg--------------------
>Hosa-E_01:01:01:01
ggtctcacaccc-tgcagtggatgcatggctgcgagctggggcccgacaggcgcttcctccgcgggtatgaacagttcgcctacgac-----ggcaaggattatctcaccctgaatgaggacctgcgctcctggaccgcggtgga-----cacggcggctcagatctccgagcaaaagtca-aatgatgcctc---tgag---gc------ggag------------cac------------------cagagagcctacc------tggaaga------cacatgcgtggagtggctccacaaatacctggagaaggggaagg----agacgctgcttcacctgg--------------------
>Gogo-E_01:01:01
ggtctcacaccc-tgcagtggatgcatggctgcgacctggggcccgacgggcgcttcctccgcgggtatgaacagttcgcctacgac-----ggcaaggattatctcaccctgaatgaggacctgcgctcctggaccgcggtgga-----cacggcggctcagatctccgagcgaaagtca-aatgatgcctg---tgag---gc------ggag------------cac------------------cagagagcctacc------tggaaga------cacatgcgtggagtggctccgcaaatacctggagaaggggaagg----agacgctgcttcacctgg--------------------
>Popy-E_01:01
ggtctcacaccc-tgcagtggatgcatggctgcgacctggggcccgacgggcgcttcctccgcgggtatgaacagttcgcctacgac-----ggcaaggattatctcaccctgaatgaggacctgcgctcctggaccgcggtgga-----cacggcggctcagatctccgagcgaaagtca-aatgatgcctg---tgag---gc------ggag------------cac------------------cagagagcctacc------tggaaga------cacatgcgtggagtggctccgcaaatacctggagaaggggaagg----agacgctgcttcacctgg--------------------
>Patr-E_01:01:01:01
ggtctcacaccc-tgcagtggatgcatggctgcgacctggggcccgacgggcgcttcctccgcgggtatgaacagttcgcctacgac-----ggcaaggattatctcaccctgaatgaggacctgcgctcctggaccgcggtgga-----cacggcggctcagatctccgagcgaaagtca-aatgatgcctg---tgag---gc------ggag------------cac------------------cagagagcctacc------tggaaga------cacatgcgtggagtggctccacaaatacctggagaaggggaagg----agacgctgcttcacctgg--------------------
>Mane-E_02:01
ggtctcataccc-tccagtggatgcatggctgcgacctggggcccgacgggcgcttcctccgcggatatgaacagttcgcctacgac-----ggcaaggattatctcaccctgaatgaggacctgcgctcctggtccgcggtgga-----cacggcggctcagatttccgagcgaaagtca-aatgatggctc---tgag---gc------ggag------------cac------------------cagagagcctacc------tggaaga------cacatgcgtggagtggctccgcagataccttgagaatgggaagg----agacgctgcagcgcccgg--------------------
>Mafa-E_02:01:02:01
ggtctcataccc-tccagtggatgcatggctgcgacctggggtccgacgggcgcttcctccgcgggtatgaacagttcgcctacgac-----ggcaaggattatctcaccctgaatgaggacctgcgctcctggtccgcggtgga-----cacggcggctcaaatctccgagcaaaagtca-aatgatggctc---tgag---gc------tgag------------cac------------------cagagagcctacc------tggaaga------cacatgcgtggagtggctccacagatacctggagaatgggaagg----agacgctgcagcgctcag--------------------
>Ceat-E_02:01
ggtctcataccc-tccagtggatgcatggctgcgacctggggccggacgggcgcttcctccgcgggtatgaacagttcgcctacgac-----ggcaaggattatctcaccctgaatgaggacctgcgctcctggtccgcggtgga-----cacggcggctcaaatgtctgagcaaaagtca-aatgatggttc---tgag---gc------ggag------------cac------------------cagagagcctacc------tggaaga------cacatgcgtggagtggctccgcagatacctggagaatgggaagg----agacgctgcagcgctcgg--------------------
>Chsa-E_02:01:01
ggtctcataccc-tccagtggatgcatggctgcgacctggggcccgacgggcgcttcctccgcgggtatgaacagtttgcctacgac-----ggcaaggattatctcaccctgaatgaggacctgcgctcctggtccgcggtgga-----cacggcggctcaaatctccgagcaaaagtca-aatgatggctc---tgag---gc------ggag------------cac------------------cagagagcctacc------tggaaga------cacatgcgtggagtggctccgcagatacctggagaatgggaagg----agacgctgcagcgctcgg--------------------
>Mamu-E_02:01:02
ggtctcataccc-tccagtggatgcatggctgcgacctggggccggacgggcgcttcctccgcgggtatgaacagttcgcctacgac-----ggcaaggattatctcaccctgaatgaggacctgcgctcctggtccgcggtgga-----cacggcggctcaaatctccgagcaaaagtca-aatgatggctc---tgag---gc------tgag------------cac------------------cagagagcctacc------tggaaga------cacatgcgtggagtggctccacagatacctggagaatgggaagg----agacgctgcagcgctcgg--------------------
>Pacy-E_02:01
ggtctcataccc-tccagtggatgcatggctgcgacctggggccggacgggcgcttcctccgcgggtatgaacagttcgcctacgac-----ggcaaggattatctcaccctgaatgaggacctgcgctcctggtccgcggtgga-----cacggcggctcaaatctccgagcaaaagtca-aatgatggctc---tgag---gc------ggag------------cac------------------cagagagcctacc------tggaaga------cacatgcgtggagtggctccgcagatacctggagaatgggaagg----agacgctgcagcgctcgg--------------------
>Aotr-E_03:01
ggtctcacaccc-tccagtggatgcacggctgcgacgtggggcccgacgggcgccttttccgcgggtatgaacagttcgcctacgac-----ggcaccgattacctcgccttgaacgaggacctgcgctcctggaccgcggcgga-----caccgcggctcagatctcccagcgcaaggca-gaggaggcctg---tgag---gc------agaa------------cac------------------caaagagcctact------tggaggg------caagtgcgtggagtggctccgcagatacctggagaacgggaagg----agacgctgcagcgtgcgg--------------------
>Pipi-E_03:01
ggtctcacactc-tccagtggatgcatggctgcgacgtggggcccgacgggcgcttcctccgcgggtatgaacagttcgcctacgac-----ggcagcgattacctcaccttgaacgaggacctgcgctcctggaccgcggcgga-----caccgcggctcagatctccaagcggaagtca-gaggaggcctc---tgag---gc------ggag------------cac------------------caaagagcctacc------tggaggg------cacgtgcgtggagtggctccacagacacctggagaacgggaagg----agacgctgcagcgtgcgg--------------------
>Caja-E_03:01:02
ggtctcacaccc-tccagtggctgcatggctgcgacgtggggccagacgggcgcttcctccgcgggtatgaacagttcgcctacgat-----ggcaaggattacctcaccttgaacgaggacctgcgctcctggaccgcagcgga-----caccgcggctcagatctcccagcgcaagtca-gaggaggcctg---tgag---gc------ggag------------cac------------------caaagggcctacc------tggagga------cacgtgcgtggagtggctccgcagatacctggagaacgggaagg----agacgctgcagcgtgcgg--------------------
>Saoe-E_03:01
ggtctcacaccc-tccagtggctgcatggctgcgacctggggccagacgggcgcttcctccgtgggtatgaacagttcgcctacgat-----ggcaaggattacctcaccttgaacgaggacctgcgctcctggaccgcagcgga-----caccgcggctcagatctcccagcgcaagtca-gaggaggcctg---tgag---gc------ggag------------cac------------------caaagggcctacc------tggagga------cacgtgcgtggagtggctccgcagatacctggagaacggaaagg----agacgctgcagcgtgcgg--------------------
>Atbe-E_03:01
ggtctcacaccc-tccagtggatgcatggctgcgacgtggggcccgacgggcgcttcctcagcgggtatgaacagttcgcctacgac-----ggcacggattacctcaccttgaacgaggacctgcgctcctggaccgcggcgga-----caccgcggctcagatctcccagcgcaaggca-gaggaggcctg---tgag---gc------ggag------------cac------------------caaagagcctacc------tggagga------cgcgtgcgtggagtggctcctcacatacctggagaacgggaagg----agacgttgcagcgtgcgg--------------------
>Atfu-E_03:02
ggtctcacaccc-tccagtggatgcatggctgcgacgtggggcccgacgggcgcttcctccgcgggtatgaacagttcgcctacgac-----ggcacggattacctcaccctgaacgaggacctgcgctcctggaccgcggcgga-----caccgcggctcagatctcccagcgcaaggca-gaggaggcctg---tgag---gc------ggag------------cac------------------caaagagcctacc------tggagga------cacgtgcgtggagtggctcctcacatacctggagaacgggaagg----agacgttgcagcgtgcgg--------------------
>Hosa-J_01:01:01:01
ggtatcacatcc-tccagggaatgtttggctgcgacctggggcccgacgggcgtctcctccgcgggtatgagcagtatgcctacgac-----ggcaaggattacatcgccctgaacgaggacctgcgctcctggaccgccgcgga-----taccgcggctcagattacccagcgcaagtat-gaggcggccaa---tgtg---gc------tgag------------caa------------------aggagagcctacc------tggaggg------cacctgcatggagtggctccgcagacacctggagaacgggaagg----agacgctgcagcgcgcgg--------------------
>Mafa-J_01:01:01:01
ggtctcgcaccc-tgcaggaaatgtttggctgcgacgtggggcccgacgggcgcctcctccgctggtatgaacagtatgccttcgac-----ggcaaggattacatcgccctgaaccaggacctgcgctcctggaccgccgcgga-----cacggcggctcagatcacccagcgcatgtgg-gaggcggccaa---tgtg---gc------tgag------------caa------------------aggagagcctatc------tggaggg------cacctgcgtggagtggctccgcagacacctggagaccgggaagg----agacgctgcagcgcgcgg--------------------
>Mamu-J_01:01:01:01
ggtctcgcaccc-tgcaggaaatgtttggctgcg--gtggggcccgacgggcgcctcctccgctggtatgaacagtacgccttcgac-----ggcaaggattacatcgccctgaaccaggacctgcgctcctggaccgccgcgga-----cacggcggctcagatcacccagcgcaagtgg-gaggcggccaa---tgtg---gc------tgag------------caa------------------aggagagcctatc------tggaggg------cacctgcgtggagtggctccgcagacacctggagaccgggaagg----agacgctgcagcgcgcgg--------------------
>Hosa-G_01:01:01:01
gttctcacaccc-tccagtggatgattggctgcgacctggggtccgacggacgcctcctccgcgggtatgaacagtatgcctacgat-----ggcaaggattacctcgccctgaacgaggacctgcgctcctggaccgcagcgga-----cactgcggctcagatctccaagcgcaagtgt-gaggcggccaa---tgtg---gc------tgaa------------caa------------------aggagagcctacc------tggaggg------cacgtgcgtggagtggctccacagatacctggagaacgggaagg----agatgctgcagcgcgcgg--------------------
>Chae-G_02:01
ggtctcacaccc-tccagtggatgattggttgcgacctggggcccgacgggcgcctcctccgcaggtgtgaacagttcgcctacgat-----ggcaaggattacctcgccctgaacgaggacctgtgctcctgaaccgcagcgga-----cactgtggctcagatctccaagcgcaagcgt-gaggcggccaa---agtg---ac------tgaa------------cga------------------aggagagcctacc------tggaggg------tgcgtgagtggagtggctccacagatacctggagaatgggaagg----aga-----------------------------------
>Mafa-G_02:10:01:01
ggtctcacaccc-tccagtggatgattggttgcgacctggggcccgacgggcgcctcttcc---ggtgtgaacctttcgcctatgat-----ggcaaggattacctcgccctgaaggaggacctgtgctcctgaaccgcagcaga-----cactgtggctcagatctccaagcgcaagtgt-gaggcggccaa---agtg---ac------tgaa------------cga------------------aggagagcctacc------tggaggg------cacgtgagtggagtggctccacagatacctggagaatgggaagg----agatgctgcagcgtgcgg--------------------
>Mamu-G_02:05:01:01
ggtctcacaccc-tccagtggatgattggttgcgacctggggcccgacgggcgactcctcttccggtgtgaacagttcgcctacgat-----ggcaaggattacctcgccctgaacgaggacctgtgctcctgaaccgcagcgga-----ccctgtggctcagatctccaagcgcaagtgt-gaggcggccaa---agcg---ac------tgaa------------cga------------------aggagagcctacc------tggaggg------cacgtgagtggagtggctccacagatacctggagaatgggaagg----agatgctgcatcgtgcgg--------------------
>Caja-B8_01:01Ps
ggtctcg--ccc-tccaggagatgtatggctgcgacctggggtccgacgggcgcctcctcctggggtatgactagcacgcctacgac-----ggcaaggattacatcgccctgaaccaggacctgagctcctgtatctctgtgga-----catggcggttcagatcaccaagcgcaagtga-gaggcggcccg---tggg---gc------ggag------------agg------------------acgagagcctacc------tggaggg------caggtgcctggagtggctccacagatacctggagaatggaaagg----agatgctgcagtgcgcgg--------------------
>Atfu-G_06:01
ggtctcacatct-tccagagcctgcatggctgcgacctggggccggatgggcgccttctccgcgtgtatcaccagttcgcctacgac-----ggcaaggattacatcgccctgaacgaggacctgcgctcccggaccgccgcgga-----tgtggtggctcagatcacacagcgcaagtgg-caggcgaaaaa---tgag---gc------tgag------------aat------------------attagaccctacc------tggaggg------cacgtgcgtggagcggctccgcaaatacctgaacaacgggaagg----agacgctgcagcgcgcgg--------------------
>Caja-B4_01:01
ggtctcacaccc-tccagttgatgtaccgctgctacctggggcccgactggagcctcctccgtgggtatctccagttcgcctacgac-----gccaaggattatatctccctgaaccatgacctgagctcctggaccgccgcgga-----cacagcggctcagatcacgcagcgcaagtgg-gaggcggccaa---tgtg---gc------ggag------------gag------------------tggagagcctaca------tggaggg------cacgtgcctggagtggctccgcagacacctgaagaacgggaagg----agacgctgcagcgtgcgg--------------------
>Mafa-B19Ps_01:01:01:01
ggcctcacacct-tccaggagatgtacggctgcgacctggggccagatgggcgcttcctccgtggggatgaccagttagcctacgac-----ggcagggattacctcgccctgaacgaggacctgcgctcctggaccgcagcgga-----caccgcggctcagatctcccggcgcaagtgg-gaggtgacccg---tgag---gc------ggag------------agg------------------gtgagagcctacc------tggagga------caggtgcctggagtggctccgcagatacctggagaacaggaagg----agacgctgcagcgcgcgg--------------------
>Caja-B9_01:01Ps
agtctcacacag-tccagataatgtacggctgcgacgtggggcccgaggggcgcttcctccgtgggtaccggcaggacgcctacgat-----ggcaaggattacatcgccctgaacgaggacctgcgctcctggaccgccgcgga-----catggcggctcagatcatcaagaacaagctg-gaggcggccaa---tgag---gc------tgag------------agg------------------atgacagcctacc------tggaggg------cacctgcgtgaagtggctcctgagacacctgcagaacgggaagg----agacgctgcagcgggcgg--------------------
>Safu-PS1_01
agtctcacacca-tccagcggatgtctggctgcgacctggggccggacgggcgcctcctccgtgggtataaccagcacccctaggac-----tgcaaggactacatcgccctgaacgaggacctgcgctccgggatggccgccga-----cgtggcggctcagatcacccagtgcaagtgg-gaggcggccaa---tgtg---gc------tgag------------gag------------------tggagagcctacc------tggaggg------caggtgcctggagtcactcctcagatacctggagaacgggaagg----agacactgcagggcccgg--------------------
>Sage-PS1_01
ggtctcacacca-cccaggggatgtctggctgcgacctggggccggacgggcccctcctccgtgggtataaccagcacccctagggc-----ggcaaggactacatcgccctgaacgaggacctgcgctcctggacgaccgccga-----cgtggcggttcagatcacccagtgcaagtgg-gaggcggccaa---tgtg---gc------tgag------------gag------------------tggagagcctacc------tggaggg------caggtgcctggagtcactcctcagatacctggagaacgggaagg----agacgcttcagcgcctgg--------------------
>Samy-PS1_01
ggtctcacacca-gtcagcggatgtctggctgcgacctggggccggacgggcgcctcctccgtgggtataaccagcacccctaggac-----ggcaaggactacatcgccctgaacgaggacctgcgctcctggacgaccgccga-----cgtggcggttcagatcacccagtgcaagtgg-gaggcggccaa---tgtg---gc------tgag------------gag------------------tggagagcctacc------tggaggg------caggtgcctggagtcactcctcaggtacctggagaacgggaagg----agacgcttcagcgcctgg--------------------
>Saoe-PS1_01
ggtctcacacca-gccagcggatgtctggctgcgacctggggccggacgggcgcctcctccgtgggtataaccagcacccctaggac-----ggcaaggactacatcgccctgaacgaggacctgcgctcctggacggccgccga-----cgtggcggttcagatcacccagtgcaagtgg-gaggcggccaa---tgtg---gc------tgag------------gag------------------tggagagcctacc------tggaggg------caggtgcctggagtcactcctcagatacctggagaacgggaagg----agacgctgcagcgcctgg--------------------
>Mafa-B11L_01:01
ggtctcacacct-tccagaggatgcatggctgcgacctggggccagacgggcgcctcctccgcgggtatcaccagttagcctatgat-----ggcaaggattacatcgccctgaacggggacctgagctcctggagcgccgcgga-----tatggcggctcaggtcacacagcgcaagtgg-gaggcggccgg---tgaa---gc------tgag------------cag------------------cggagagcctacc------tggaggg------cgagtgcctggagtcgatccgcagatacctggagaacgggaagg----agacactgcagcgcgtgg--------------------
>Mamu-B11L_01:04:01:01
ggtctcacacct-tccagaggatgcatggctgcgacctggggccagacgggcgcctcctccgcgggtatcaccagttagcctatgat-----ggcaaggattacatcgccctgaacggggacctgagctcctggagcgccgcgga-----tatggcggctcaggtcacacagcgcaagtgg-gaggcggccgg---tgaa---gc------tgag------------cag------------------cggagagcctacc------tggaggg------cgagtgcctggagtcgctccgcagatacctggagaacgggaagg----agacgctgcagcgcgtgg--------------------
>Caja-G10Ps_01
ggtctcacacct-tccagaagatgtatggctgcgacctggggccggacgggcgcctcctttgcgggtataaccagtttgcctacgaa-----ggcaaggattacctcgccctgaacgaggacctgcgctcctggacggcagccga-----cgcgacggatcagatcacccagcgcaagtgg-aaggcggccaa---tgcg---gc------tgag------------gag------------------atgagagcctacc------tggaggg------caggtgcctggagtcgctcctcagatacctggagaacaggaagg----agacgctgcagcgcgcgg--------------------
>Caja-G9Ps_01
ggtctcacacct-tccagaagatgtatggctgcgacctggggccggacgggcgcctcctttgcgggtataaccagtttgcctacgaa-----ggcaaggattacatctccctgaacgaggacctgcgctcctggacggcagccta-----cgcggcggatcagatcacccagcgcaagtgg-aaggcggccaa---tgcg---gc------tgag------------gag------------------atgagagcctacc------tggaggg------caggtgcctggagtcgctcctcagatacctggagaacaggaagg----agacgctgcagcgcgcgg--------------------
>Popy-Ap_01:01
gttctcacacca-tccagacgaggtatggctgcgaagtggggtcggacgggcgcctcctc-gcgggtatgaacagcttgcctacgac-----ggcaagaattacatcgtcctgaacgaggacctgcgctcttggaccgcggcgga-----catggcgactcagatcacccagagcaagtgg-gaggcggcccg---tgtg---gc------ggag------------cag------------------cagaaagcctacc------tggaggg------cgagtgcgtggagtggctccgcagatacctggagaacgggaagg----agactctacagcgcacgg--------------------
>Mafa-B14Ps_175:01:01:01
ggtttcacaccc-tccagtggatgtacggctgcgacctggggcccgaagggcgcctactcctaggatatcaccggttcgcctacgat-----ggcagtgattacatcgccctgaacctggacctgcgctcctggaccgcggcaga-----cacggcggctcagaacacccagcgcaagtgg-gaggcggcccg---cgag---gc------agag------------cag------------------tggagagcccacc------tgcaggg------gacgtgcgtggcgtggctccgcagacacctggagaacgggaagg----agacactgcagcgtgccg--------------------
>Mamu-B14Ps_175:01:01:01
ggtttcacaccc-tccagtggatgtacggctgcgacctggggcccgaagggcgcctactcctaggatatcaccggttcgcctacgat-----ggcagtgattacatcgccctgaacctggacctgcgctcctggaccgcggcaga-----cacggcggctcagaacacccagcgcaagtgg-gaggcggcccg---cgag---gc------agag------------cag------------------tggagagcccacc------tgcaggg------gacgtgcgtggagtggctccgcagacacctggagaacgggaagg----agacactgcagcgtgccg--------------------
>Aotr-G_03:01
ggtctcacacct-tccagaggatgtatggctgcgacttggggccggacgggcgcctcctccgcgggtattaccagctcgcctacgac-----ggcaaggactacatggtcctgaacgaggacctgcgctcttggaccgctgcgga-----cgtggcggctcagatcaccaagcgcaagtgg-gaggcggccaa---tgag---gt------ggac------------cag------------------tggagagcctacc------tggaggg------cacgtgcgtggagtggctccgcagacacctggagaatgggaagg----agacgctgcagcgcgcgg--------------------
>Caja-G6Ps_01
ggtctca---ct-gccacaggatgtatggctgcgacctggggcctgcctgacgcctactcagcaggtataaccagtacgcctatgat-----ggcaaggactacatcggcctgaacgaggacctgcgctcctggacggccgcgga-----cgtgggggctcagatcacccagcgcaagtgg-gaggcggccaa---tgag---gc------tgag------------agg------------------atgagagcctacc------tggaggg------aaggtgcctggagtcgctcctcagatacctggagaacgggaagg----aggc------gcgcgcgg--------------------
>Caja-G2Ps_01
ggtctcacacct-accagaggatgtatggatgcgacctggggcctgcctgacgcctcctccgcgggtataaccagcacgcctatgat-----ggcaaggactacatcgccttgaacgaggacctgcgctccgggacggccgcgga-----cttggcggctcagatcacccagcgcaagtgg-gaggcagccaa---tgag---gc------tgag------------agg------------------atgagagcctacc------tggaggg------caggtgcctggagtcgctcctcatatacctggagaacaggaagg----agacgctgcagcacacgg--------------------
>Caja-G11Ps_01
ggtctcacacct-accagaggatgtatggctgcgacctggggcctgcctgacgcctcctccgtgggtataaccagtacgcctttgat-----ggcaaggactacatcgccctgaacgaggacctgcgctccgggacggccgcgga-----cgtggcggctcagatcacccagcgcaagtgg-gaggcggctaa---tgag---gc------tgag------------agg------------------atgaaagcctacc------tggaggg------caggtgcctggagtctctcctcagatacctggagaacgggaagg----agacgctgcagcgcgcgg--------------------
>Saoe-G_03:08
ggtttcacacca-tccagtggatgtatggctgcgacctggggccggacgggcgcctcctccgcgggtatcaccagtacgcctacgac-----tgcaaggactacatcgccctgaacgaggacctgcgctcctggacggccgcgga-----tgcggcggctcagatcacccagcgcaagtgg-gcggaggccaa---tgcg---gc------tgag------------ggg------------------atgagagcctacc------tggaagg------cacgtgcgtggagtggctccgcagacacctggagaacgggaagg----agatgctgcagcgcgcgg--------------------
>Safu-PS2_01
ggtcttacacct-accagaggatgtatgcctgcgacctggtgccagacgggcgcctcttctgcgggtataaccagt---tctacaag------gcaaggattacatcgccctgaacgaggacttgctcttctggaccgccgcgga-----cgcagcggctcatatcgcccagcgcaagcag-ggggcggccag---tgag---gcggccagtgag------------gtggccagtgaggcagagcaaaagagagcctccc------tggaggg------caggtgagtggagtggctccgcagatacctggacaacgggaaag----agaagctgcagcgcacgg--------------------
>Saoe-N1_01
ggtctcacacct-accagaggatgtatggctgcgacctggggcctgccggacgcctcctccgcgggtatagccagtacgcctttgat-----ggcaaggactacatcgccctgaacgaggacctg--------------cgcgga-----cgtggcggctcagatcacccagcgcaagtgg-aaggcagccaa---cgag---gc------tgag------------agg------------------atgaaagcctacg------tggaggg------caggtgcctggagtcgctcctcagatacctggagaac-------------------------------------------------
>Saoe-N3_01
agtctcttacca-tccagataacgtacggctgcgacgtggggccg-aggggcgcttcctccgtgggtaccgacaggacgcctacgat-----ggcaaggattacaccgccctgaacaaggacctgcgctcctggaccgccgcgga-----catggcggctcagatcagcaaacgcaagcga-gaggcggccaa---tgag---gc------tgag------------agg------------------atgacagcctact------tggaggg------cacctgcgtggagtggcacctgagacacctggagaac-------------------------------------------------
>Paan-B_01:01
ggtctcacacct-accagtggatggctggctgcgacgtgggacccgacgggcgcctcctccgcgggtatcaccagcgcgcctacgac-----ggcaaggattacatcgccctgaacgaggacctgcgctcctggaccgccgcgga-----cgtggcggctcagaaaactcagcgcaagtgg-gaggcggcccg---tttg---gc------agag------------cag------------------tggagagcctacc------tggaggg------cgagtgcgtggagtggctccgcagatacctggagaacgggaagg----agatgctgcagcggacgg--------------------
>Pacy-B_01:01
ggtctcacacct-accagtggatggctggctgcgacgtgggacccgacgggcgcctcctccgcgggtatcaccagcgcgcctacgac-----ggcaaggattacatcgccctgaacgaggacctgcgctcctggaccgccgcgga-----cgtggcggctcagaaaactcagcgcaagtgg-gaggcggcccg---tttg---gc------agag------------cag------------------tggagagcctacc------tggaggg------cgagtgcgtggagtggctccgcagatacctggagaacgggaagg----agatgctgcagcggacgg--------------------
>Sasc-G_04:01
ggtctcacacag-tccagaagatgttgggctgcgacctggggccggacgggcgcctcctccgcgggtattaccaggacgcctacgac-----ggcaaggactacatcgccctgaacgacgacctgcgctcctggaccgccgcgga-----catggcggctcagatcaccaagcgcaagtgg-gaggcggccaa---tgtg---gc------agaa------------caa------------------cagagagcctacc------tagagga------cgagtgcctggagtggctccgcagatacctggagaacgggaagg----agacgctgcagcgcgcgg--------------------
>Mane-B17_01:01:01
ggtctcacacct-tccagtggatgtatggctgcgaccttgggcccgacgggcgcctcctccgcgggtaccggcagttcgcctacgac-----ggcagggattacatcgccctgaacgaggacctgcgctcctggaccgccgcaga-----cactacggctcagataacgcagcgcaagtgg-gaggcggcccg---tgcg---gc------ggag------------aag------------------ctgagagcctact------tggaggg------cgagtgcctggagtggctccgtagatacctggagaacgggaagg----agacgctgcagcacgcgg--------------------
>Mafa-B17_01:05:01:01
ggtctcacacct-tccagtggatgtacggctgcgaccttgggcccgacgggcgcctcctccgcgggtaccggcagttcgcctacgac-----ggcagggattacatcgccctgaacgaggacctgcgctcctggaccgccgcaga-----cacgacggctcagataacgcagcgcaagtgg-gaggcggcccg---tgcg---gc------ggcg------------aag------------------ctgagagcctact------tggaggg------cgagtgcctggagtggctccgtagatacctggagaacgggaagg----agacgctgcagcacgcgg--------------------
>Mamu-B17_01:10:01:01
ggtctcacacct-tccagtggatgtacggctgcgaccttgggcccgacgggcgcctcctccgcgggtaccggcagttcgcctacgac-----ggcagggattacatcgccctgaacgaggacctgcgctcctggaccgccgcaga-----cacgacggctcagataacgcagcgcaagtgg-gaggcggcccg---tgcg---gc------ggag------------aag------------------ctgagagcctact------tggaggg------cgagtgcctggagtggctccgtagatacctggagaacgggaagg----agacgctgcagcacgcgg--------------------
>Malo-B_013:01
ggtctcacacca-tccagtggatgtctggctgcgacctgggacccgacgggcgcctcctccgcgggtaccggcaggacgcctacgac-----ggcaaggattacatcgccctgaacgaggacctgcgctcctggacggccgcgga-----catagcggctcagaacacccagcgcaagtgg-gagggggaccg---ttat---gc------ggag------------cgg------------------ttcagagcctacc------tggaggg------gacgtgcgtggagtggctccgcagatacctggagaacgggaagg----agacgctgcagcgcgcgg--------------------
>Paha-B_02:01
ggtctcacacct-tccagagtatgtatggctgcgacctggggcccgactggcgcctcctccgcgggtattaccagtccgcctacgac-----ggcagggattacatcgccctgaacgaggacctgctctcctggacctccgcgga-----cgtggcggctcagaacacccagcgcgagtgg-gaggcggaccg---ttat---gc------agag------------cag------------------tggagagcctacc------tggaggg------cgagtgcgtggagtcgctccgcagatacctggagaacgggaagg----agacgctgcagcgcgcgg--------------------
>Atbe-B_01
ggtctcacacca-tccagacaatgtacggctgcgacgtggggcccgaggggcgcttcctccgtgggtaccggcaagacgcctacgat-----ggcaaggattacatcgccctgaacgaggacctgcgctcctggaccgccgcgga-----catggcggctcagaacaccaagcgcaagtgg-gaggcggccaa---cgtg---gc------tgag------------caa------------------ttgagagcctacc------tggaggg------caagtgccaggagtcgctccgcagatacctggagaacgggaagg----agacgctgcagcgcgcgg--------------------
>Atfu-B_01:01
ggtctcacacca-tccagttaatgttcggctgcgacgtggggcccgaggggcgcttcctccgtgggtaccggcaagacgcctacgat-----ggcaaggattacatcgccctgaacgaggacctgcgctcctggaccgccgcgga-----cgtggcggctcagaacaccaagcgcaagtgg-gaggcggccaa---tgtg---gc------ggag------------caa------------------ttgagagcctacc------tggaggg------cgagtgcctggagtggctccgcagatacctggaaaacgggaagg----agacgctgcagcgcgcgg--------------------
>Ceat-B_02:01
ggtctcacactg-tccagaggatgtacggctgcgacctggggcccgacgggcacctcctccgcgggtatcaccagttagcctacgac-----ggcaaggattacatcgccctgaacgaggacctgcgctcctggaccgccgcgga-----catggcggctcggttcacccagcgcaagtgg-gaggcggcccg---tgcg---gc------agag------------cgg------------------cagagagcctacc------tggaggg------gacgtgcgtgcagtggctccgcagatacctggagaacgggaagg----agacgctgcagcgcgcgg--------------------
>Maar-B_007:01
ggtctcacaccc-tccagtggatgtacggctgtgacctggggcccgacgggcgcctcctccgcgggtatgaacagttcgcttacgac-----ggcaaggattacatcgccctgaacgaggaccttcgctcctggaccgccgcgga-----catggcggctcggttcacccagcgcaagtgg-gaggcggcccg---tgcg---gc------ggag------------cag------------------ctgagagcctacc------tggaggg------caagtgcctggagtggctccgcagatacctggagaaccagaatg----agtcgctgctgcgcgcgg--------------------
>Maas-B_007:01
ggtctcacaccc-tccagtggatgtacggctgtgacctggggcccgacgggcgcctcctccgcgggtatgaacagttcgcttacgac-----ggcaaggattacatcgccctgaacgaggaccttcgctcctggaccgccgcgga-----catggcggctcggttcacccagcgcaagtgg-gaggcggcccg---tgcg---gc------ggag------------cag------------------ctgagagcctacc------tggaggg------caagtgcctggagtggctccgcagatacctggagaaccagaatg----agtcgctgctgcgcgcgg--------------------
>Math-B_007:01
ggtctcacaccc-tccagtggatgtacggctgtgacctggggcccgacgggcgcctcctccgcgggtatgaacagttcgcttacgac-----ggcaaggattacatcgccctgaacgaggaccttcgctcctggaccgccgcgga-----catggcggctcggttcacccagcgcaagtgg-gaggcagcccg---tgcg---gc------ggag------------cag------------------ctgagagcctacc------tggaggg------caagtgcctggagtggctccgcagatacctggagaaccagaatg----agtcgctgctgcgcacgg--------------------
>Chae-B_01:01
ggtctcacacct-tccagtggatgtacggctgcgacctgggacccgacgggcgtctcctccgcgggtatcaccagtccgcctacgac-----ggcaaggattacatcgccctgaacgaggacctgcgctcctggaccgcggcgga-----catggcggctgggttcacccagcgcaagtgg-gaggcagcccg---tgcg---gc------ggag------------cgg------------------ttcagagcctacc------tggaggg------cgagtgcctggagtggctccgcagacacctggagaacgggaagg----agacgctgcagcgcgcgg--------------------
>Chsa-B_01:01
ggtctcacacct-tccagtggatgtacggctgcgacctgggacccgacgggcgtctcctccgcgggtatcaccagtccgcctacgac-----ggcaaggattacatcgccctgaacgaggacctgcgctcctggaccgcggcgga-----catggcggctgggttcacccagcgcaagtgg-gaggcagcccg---tgcg---gc------ggag------------cgg------------------ttcagagcctacc------tggaggg------cgagtgcctggagtggctccgcagacacctggagaacgggaagg----agacgctgcagcgcgcgg--------------------
>Chpy-B_01:01
ggtctcacacct-tccagtggatgtacggctgcgacctgggacccgatgggcgtctcctccgcgggtatcaccagtccgcctacgac-----ggcaaggattacatcgccctgaacgaggacctgcgctcctggaccgcggcgga-----catggcggctgggttcacccagcgcaagtgg-gaggcagcccg---tgcg---gc------ggag------------cgg------------------ttcagagcctacc------tggaggg------cgagtgcctggagtggctccgcagacacctggagaacgggaagg----agacgctgcagcgcgcgg--------------------
>Chae-A_01:01
gatctcacacct-accagaggatgtatggctgcgacctggggcccgacgggcgcctcctccgcgggtatcaccagttagcctacgac-----ggcaaggattacatcgccctgaacgaggacctgcgctcctggaccgcggcgga-----tctggcggctcagaacacccagcggaagtgg-gaggcgtccgg---ttgg---gt------ggag------------cag------------------ttcagaacctacc------tggaggg------cgagtgcctggagtggctccgcagatacctggagaacgggaagg----agacgctgcagcgcgcgg--------------------
>Chsa-A_01:01
gatctcacacct-accagaggatgtatggctgcgacctggggcccgacgggcgcctcctccgcgggtatcaccagttagcctacgac-----ggcaaggattacatcgccctgaacgaggacctgcgctcctggaccgcggcgga-----tctggcggctcagaacacccagcggaagtgg-gaggcgtccgg---ttgg---gt------ggag------------cag------------------ttcagaacctacc------tggaggg------cgagtgcctggagtggctccgcagatacctggagaacgggaagg----agacgctgcagcgcgcgg--------------------
>Chpy-A_01:01
gatctcacacct-accagaggatgtatggctgcgacctggggcccgacgggcgcctcctccgcgggtatcaccagttagcctacgac-----ggcaaggattacatcgccctgaacgaggacctgcgctcctggaccgcggcgga-----tctggcggctcagaacacccagcggaagtgg-gaggcgtccgg---ttgg---gt------ggag------------cag------------------ttcagaacctacc------tggaggg------cgagtgcctggagtggctccgcagacacctggagaacgggaagg----agacgctgcagcgcgcgg--------------------
>Mane-B_004:01
ggtctcacacct-accagtggatgtacggctgcgacgtgggacccgacgggcgccgcctccgcgggtatgaccagttcgcctacgac-----ggcaaggattacatcgccctgaaccaggacctgcgctcctggaccgccgcgga-----cgtggcggctcagaacacccagcgcaagtgg-gaggcggccgg---tgag---gc------agag------------cag------------------cggagagcctatc------tggaggg------gacgtgcctggagtggctccgcagatacctggagaacgggaagg----agacgctgcagcgcgcga--------------------
>Maas-A1_023:01
ggtctcacacct-tccagaggatgtacggctgcgacctggggccggacgggcgcctcctccgcgggtataaccagttcgcctacgac-----ggcaaagattacatcgccctgaacgacgacctgcgctcctggacggccgcgga-----cttggcggctcagaacacccagcgcaagtgg-gaggcggcccg---cgag---gc------ggag------------cag------------------cggagagcctacc------tggaggg------ccggtgcgtggagtggctccgcagatacctggagaacgggaagg----agacgctgcagcgcgcgg--------------------
>Mafa-B02Ps_01:01:01:01
ggtctcacacac-tccagaggatgtacggctgcgacctgggacccgacgggcgcctcctccgcgggtattaccagtccgcctacgac-----ggcaaggattacatcgccctgaacgaggacctgcgctcctggaccgctgcgga-----tgaggcggctcagaacacccagcgcaagtgg-gaggcggccgg---tgtg---gc------agag------------cag------------------cggagagcctacc------tggaggg------caactgcgtggagtggctccgcagatacctggagaacgggaagg----agacgctgcagcgcgcgg--------------------
>Mamu-B02Ps_01:01:01:01
ggtctcacaccc-tccagaggatgtacggctgcgacctgggacccgacgggcgcctcctccgcgggtattaccaggacgcctacgac-----ggcaaggattacatcgccctgaaccaggacctgcgctcctggaccgctgcgga-----tgaggcggctcagaacacccagcgcaagtgg-gaggcggccgg---tgtg---gc------ggag------------cag------------------cggagagcctacc------tggaggg------caagtgcgtggagtggctccgcagatacctggagaacgggaagg----agacgctgcagcgcgcgg--------------------
>Mane-B20_01:01
ggtttcacaccc-tccagtggatgtacggctgcgacctgggacccgacgggcgcctcctccgcgggtattaccaggacgcctacgac-----ggcaaggattacatcgccctgaaccaggacctgcgctcctggaccgctgcgga-----tgaggcggctcagaacacccagcgcaagtgg-gaggcggccgg---tgtg---gc------ggag------------cag------------------cggagagcctacc------tggaggg------caagtgcgtggagtggctccgcagatacctggagaacgggaagg----agatgctgcagcgcgcgg--------------------
>Ceat-I_01:01
ggtctcacaccc-tccagaagatgtgtggctgcgacctggggccggacgggcgcctcctccgcgggtatcaccagtccgcctacgac-----ggcaaagattacatcgccctgaacgaggacctgcgctcctggaccgctgcgga-----tgaggcggctcagaacacccagcggaagtgg-gaggcggccgg---tgtg---gc------ggag------------cag------------------cggagagcctacc------tggaggg------ccggtgcgtggagtggctccgcagatacctggagaacgggaagg----agacgctgcagcgcgcgg--------------------
>Malo-I_01:01
ggtctcacaccc-tccagaagatgtgtggctgcgacctggggccggacgggcgcctcctccgcgggtattaccagtccgcctacgac-----ggcagggattacatcgccctgaacgaggacctgcgctcctggaccgctgcggg-----tgaggcggctcagaacacccagcgcaagtgg-gaggcggccgg---tgag---gc------agag------------cag------------------cggagagcctacc------tggaggg------ccggtgcgtggagtggctccgcagatacctggagaaggggaagg----agacgctgcaaatcgtcg--------------------
>Maar-I_01:01
ggtctcacaccc-tccagaagatgtgtggctgcgacctggggccggacgggcgcctcctccgcgggtattaccagtccgcctacgac-----ggcagggattacatcgccctgaacgaggacctgcgctcctggaccgctgcggg-----tgaggcggctcagaacacccagcgcaagtgg-gaggcggccgg---tgag---gc------agag------------cag------------------cggagagcctacc------tggaggg------ccggtgcgtggagtggctccgcagatacctggagaaggggaagg----agacgctgcagcgcgcgg--------------------
>Maas-I_01:01
ggtctcacaccc-tccagaagatgtgtggctgcgacctggggccggacgggcgcctcctccgcgggtattaccagtccgcctacgac-----ggcagggattacatcgccctgaacgaggacctgcgctcctggaccgctgcggg-----tgaggcggctcagaacacccagcgcaagtgg-gaggcggccgg---tgag---gc------agag------------cag------------------cggagagcctacc------tggaggg------ccggtgcgtggagtggctccgcagatacctggagaaggggaagg----agacgctgcagcgcgcgg--------------------
>Mamu-I_01:01:01:01
ggtctcacaccc-tccagaagatgtgtggctgcgacctggggccggacgggcgcctcctccgcgggtattaccagtccgcctacgac-----ggcagggattacatcgccctgaacgaggacctgcgctcctggaccgctgcggg-----tgaggcggctcagaacacccagcgcaagtgg-gaggcggccgg---tgag---gc------agag------------cag------------------cggagagcctacc------tggaggg------ccggtgcgtggagtggctccgcagatacctggagaaggggaagg----agacgctgcagcgcgcgg--------------------
>Mane-I_01:01:01
ggtctcacaccc-tccagaagatgtgtggctgcgacctggggccggacgggcgcctcctccgcgggtattaccagtccgcctacgac-----ggcagggattacatcgccctgaacgaggacctgcgctcctggaccgctgcggg-----tgaggcggctcagaacacccagcgcaagtgg-gaggcggccgg---tgag---gc------agag------------cag------------------cggagagcctacc------tggaggg------ccggtgcgtggagtggctccgcagatacctggagaaggggaagg----agacgctgcagcgcgcgg--------------------
>Mafa-I_01:01:04:01
ggtctcacaccc-tccagaagatgtgtggctgcgacctggggccagacgggcgcctactccgcgggtattaccagtccgcctacgac-----ggcagggattacatcgccctgaacgaggacctgcgctcctggaccgctgcggg-----tgaggcggctcagaacacccagcgcaagtgg-gaggcggccgg---tgag---gc------agag------------cag------------------cggagagcctacc------tggaggg------ccggtgcgtggagtggctccgcagatacctggagaaggggaagg----agacgctgcagcgcgcgg--------------------
>Math-I_01:01
ggtctcacaccc-tccagaagatgtgtggctgcgacctggggccagacgggcgcctcctccgcgggtattaccagtccgcctacgac-----ggcagggattacatcgccctgaacgaggacctgcgctcctggaccgctgcggg-----tgaggcggctcagaacacccagcgcaagtgg-gaggcggccgg---tgag---gc------agag------------cag------------------cggagagcctacc------tggaggg------ccggtgcgtggagtggctccgcagatacctggagaaggggaagg----agacgctgcagcgcgcgg--------------------
>Mafa-A5_30:01:01:01
ggtctcacacct-tccaggtaatgtacggctgcgacctggggcccgacgggcgcctcctccgcgggtatggccagttcgcctacgac-----ggcagggattacatcgccctgaacgaggacctgcgctcctggaccgcggcgga-----catggcggctcagaacacccagcggaagtgg-gaggcgtccgg---tcgg---gc------agag------------ctg------------------cacagagcatacc------tggaggg------cgagtgcctggagtggctccgcagatacctggagaacgggaagg----agacgctgcagcgcgcgg--------------------
>Mane-A5_30:01
ggtctcacacct-tccaggtaatgtacggctgcgacctggggcccgacgggcgcctcctccgcgggtatggccagttcgcctacgac-----ggcagggattacatcgccctgaacgaggacctgcgctcctggaccgcggcgga-----catggcggctcagaacacccagcggaagtgg-gaggcgtccgg---tcgg---gc------agag------------ctg------------------cacagagcatacc------tggaggg------cgagtgcctggagtggctccgcagatacctggagaacgggaagg----agacgctgcagcgcgcgg--------------------
>Mamu-A5_30:01:01
ggtctcacacct-tccaggtaatgtacggctgcgacctggggcccgacgggcgcctcctccgcgggtatggccagttcgcctacgat-----ggcagggattacatcgccctgaacgaggacctgcgctcctggaccgcggcgga-----catggcggctcagaacacccagcggaagtgg-gaggcgtccgg---tcgg---gc------agag------------ctg------------------cacagagcatacc------tggaggg------cgagtgcctggagtggctccgcagatacctggagaacgggaagg----agacgctgcagcgcgcgg--------------------
>Mane-A4_02:01
ggtctcacacca-tccagaggatggttggctgcgacctgggtcccgacgggcgcctcctccgcgggtatgaacagtacgcctacgac-----ggcagggattacatcgccctgaacgaggacctgcgctcctggaccgcggcgga-----tgtggcggctcagaacacccagcggaagtgg-gaggcggcggg---tgtg---gc------ggag------------cag------------------atgagagcctacc------tggaggg------gacgtgcctggagtggctcctcagacacctggagaacgggaagg----agacgctgcagcgcgcgg--------------------
>Mafa-A4_01:01:01:01
ggtctcacacct-tccagaggatggttggctgcgacctgggacccgacgggcgcctcctccgcgggtatgaacagttcgcctacgac-----ggcagggattacatcgccctgaacgaggacctgcgctcctggtccgcggcgga-----tgtggcggctcagaacacccagcggaagtgg-gaggcggcggg---tgtg---gc------ggag------------cag------------------gacagagtctacc------tggaggg------ccggtgcgtggagtggctccgcagatacctggagaacgggaagg----agacgctgcagcgcgcgg--------------------
>Mamu-A4_01:01:01:01
ggtctcacacct-tccagaggatggttggctgcgacctgggacccgacgggcgcctcctccgcgggtatgaacagttcgcctatgac-----ggcagggattacatctccctgaacgaggacctgcgctcctggtccgcggcgga-----tgtggcggctcagaacacccagcggaagtgg-gaggcggcggg---tgtg---gc------ggag------------cag------------------gacagagtctacc------tggaggg------ccggtgcgtggagtggctccgcagatacctggagaacgggaagg----agacgctgcagcgcgcgg--------------------
>Hosa-B_07:02:01:01
ggtctcacaccc-tccagagcatgtacggctgcgacgtggggccggacgggcgcctcctccgcgggcatgaccagtacgcctacgac-----ggcaaggattacatcgccctgaacgaggacctgcgctcctggaccgccgcgga-----cacggcggctcagatcacccagcgcaagtgg-gaggcggcccg---tgag---gc------ggag------------cag------------------cggagagcctacc------tggaggg------cgagtgcgtggagtggctccgcagatacctggagaacgggaagg----acaagctggagcgcgctg--------------------
>Cemi-B_01:01
ggtctcacacca-tccagatgatgtacggctgcgacctggggcccgacgggcgcctcctccgcgggtaccggcaggacgcctacgac-----ggcaaggattacatcgccctgaacgaggacctgcgctcctggaccgccgcgga-----catggcggctcagaacacccagcgcaagtgg-gaggcggccgg---agtg---gc------ggag------------cgg------------------ttcagagcctacc------tggaggg------cgagtgccaggagtggctccgcagatacctggagaacgggaagg----agatgctgcagcgagcgg--------------------
>Mafa-B_001:01:01:01
ggtctcacaccc-tccagatgatgcacggctgcgacctgggacccgacgggcgcctcctccgcgggtattaccagcgcgcctacgac-----ggcaaggattacatcgccctgaacgaggacctgcactcctggaccgccgcgga-----cttggcggctcagaacacccagcggaagtgg-gaggcggccgg---tgtg---gc------agag------------cag------------------cggagagcctacc------tggaggg------ccggtgcgtggagtggctccgcagatacctggagaaggggaagg----agacactgcagcgcgcgg--------------------
>Mamu-B_001:01:01:01
ggtctcacaccc-tccagatgatgcacggctgcgacctgggacccgacgggcgcctcctccgcgggtattaccagcgcgcctacgac-----ggcaaggattacatcgccctgaacgaggacctgcactcctggaccgccgcgga-----cttggcggctcagaacacccagcggaagtgg-gaggcggccgg---tgtg---gc------agag------------cag------------------cggagagcctacc------tggaggg------ccggtgcgtggagtggctccgcagatacctggagaaggggaagg----agacactgcagcgcgcgg--------------------
>Malo-A3_13:01
ggtctcacacct-tccagaggatggttggctgcgacctgggacccgacgggcgcctcctccgggggtatgaacagttcgcctacgac-----ggcagggattacatcgccctgaacgtggacctgcgctcctggaccgcggcgga-----tgtggcggctcagaacacccagcggaagtgg-gaggcggcgga---tgtg---gc------ggag------------agg------------------atgagagcctacc------tggaggg------ccgatgtgtggagtcgctccgcagatatctggagaacgggaagg----agacgctgcagagcgcgg--------------------
>Mafa-A1_001:01:02:01
ggtctcacaccc-tccagaggatggttggctgcgacctggggcccgacgggcgcctcctccgcgggtatgaacagtacgcctacgac-----ggcaaggattacatcgccctgaacgaggacctgcgctcctggaccgcggcgga-----cgtggcggctcagaacacccagcgcaagtgg-gaggcggcgga---tgtg---gc------ggag------------agc------------------atgagagcctacc------tggaggg------ccagtgcgtggagtggctccccagatacctggagaaggggaagg----agacgctgcagcgcacgg--------------------
>Mamu-A1_001:01:01:01
ggtctcacaccc-tccagaggatggttggctgcgacctggggcccgacgggcgcctcctccgcgggtatgaacagtacgcctacgac-----ggcaaggattacatcgccctgaacgaggacctgcgctcctggaccgcggcgga-----cgtggcggctcagaacacccagcgcaagtgg-gaggcggcgga---tgtg---gc------ggag------------agc------------------atgagagcctacc------tggaggg------ccagtgcgtggagtggctccccagatacctggagaaggggaagg----agacgctgcagcgcacgg--------------------
>Math-A1_001:01
ggtctcacaccc-tccagaggatggttggctgcgacctggggcccgacgggcgcctcctccgcgggtatgaacagtccgcctacgac-----ggcaaggattacatcgccctgaacgaggacctgcgctcctggaccgcggcgga-----cgtggcggctcagaacacccagcgcaagtgg-gaggcggcgga---tgtg---gc------ggag------------agc------------------atgagagcctacc------tggaggg------cgagtgcctggagtggctccccagatacctggagaaggggaagg----agacgctgcagcgcacgg--------------------
>Mamu-A3_13:01:01:01
ggtctcacacct-tccagaggatgtacggctgcgacctgggacccgacgggcgcctcctccgcgggtatgaacagttcgcctacgac-----ggcagggattacatcgccctgaacgaggacctgcgctcctggaccgcggcgga-----tgtggcggctcagaacacccagcggaagtgg-gaggcggcgga---tgtg---gc------ggag------------agg------------------atgagagcctacc------tggaggg------cgagtgcgtggagtggctccccagatacctggagaacgggaagg----agacgctgcagcgcgcgg--------------------
>Mafa-A3_13:02:01:01
ggtctcacacct-tccagaggatggttggctgcgacctgggacccgacgggcgcctcctccgcgggtatgaacagtacgcctacgac-----ggcagggattacatcgccctgaacgaggacctgcgctcctggaccgcggcgga-----catggcggctcagaacacccagcggaagtgg-gaggcggcgga---tgtg---gc------ggag------------agg------------------atgagagcctacc------tggaggg------cgagtgcgtggagtggctccctagatacctggagaacgggaagg----agacgctgcagcgcgcgg--------------------
>Mane-A3_13:01:01
ggtctcacacct-tccagaggatggttggctgcgacctgggacccgacgggcgcctcctccgcgggtatgaacagtacgcctacgac-----ggcagggattacatcgccctgaacgaggacctgcgctcctggaccgcggcgga-----catggcggctcagaacacccagcggaagtgg-gaggcggcgga---tgtg---gc------ggag------------agg------------------atgagagcctacc------tggaggg------cgagtgcgtggagtggctccctagatacctggagaacgggaagg----agacgctgcagcgcgcgg--------------------
>Malo-A1_003:01
ggtctcacacct-tccagaggatggttggctgcgacctgggacccgacgggcgcctcctccgcgggtatgaacagtacgcctacgac-----ggcagggattacttcgccctgaacgaggacctgcgctcctggacggccgcgga-----cacggcggctcagaacacccagcggaagtgg-gaggcggcggg---tgtg---gc------ggag------------agg------------------atgagagcctacc------tggaggg------cgagtgcgtggagtggctccgcagatacctggagaacgggaagg----agacgctgcagcgcgcgg--------------------
>Mane-A1_003:01
ggtctcacacct-tccagaggatggttggctgcgacctgggacccgacgggcgcctcctccgcgggtatgaacagtacgcctacgac-----ggcagggattacttcgccctgaacgaggacctgcgctcctggacggccgcgga-----cacggcggctcagaacacccagcggaagtgg-gaggcggcggg---tgtg---gc------ggag------------agg------------------atgagagcctacc------tggaggg------cgagtgcgtggagtggctccgcagatacctggagaacgggaagg----agacgctgcagcgcgcgg--------------------
>Paan-A_01:01
ggtctcacaccc-tccagaggatgcacggctgcgacctgggacccgacgggcgcctcctccgcgggtattaccagtccgcctacgac-----ggcaaggattacttcgccctgaacgaggacctgcgctcctggaccgccgcgga-----cttggcggctcagaacacccagcggaagtgg-gaggcggcgga---tgtg---gc------ggag------------cag------------------attagagcctacc------tggaggg------ccggtgtgtggagtggctccgcagatacctggagaacgggaagg----agacgctgcagcgcgcgg--------------------
>Pacy-A_01:01
ggtctcacaccc-tccagacgatgctcggctgcgacctgggacccgacgggcgcctcctccgcgggtattaccagtccgcctacgac-----ggcaaggattacttcgccctgaacgaggacctgcgctcctggaccgccgcgga-----cttggcggctcagaacacccagcggaagtgg-gaggcggcgga---tgtg---gc------ggag------------cag------------------attagagcctacc------tggaggg------ccggtgtgtggagtggctccgcagatacctggagaacgggaagg----agacgctgcagcgcgcgg--------------------
>Paha-A_01:01
ggtctcacaccc-tccagacgatgcacggctgcgacctgggacccgacgggcgcctcctccgcgggtattaccagtccgcctacgac-----ggcaaggattacttcgccctgaacgaggacctgcgctcctggaccgccgcgga-----cttggcggctcagaacacccagcggaagtgg-gaggcggcgga---tgtg---gc------ggag------------cag------------------attagagcctacc------tggaggg------ccggtgtgtggagtggctccgcagatacctggagaacgggaagg----agacgctgcagcgcgcgg--------------------
>Ceat-Aw2_01:01
ggtctcacaccc-tccaggtaatgtacggctgccacctggggcccgacgggcgcctcctccgcgggtatgaacagttcgcctacgac-----ggcaaggattacatcgccctgaacgaggacctgcgctcctggaccgcggcgga-----catggcggctcagaacacccagcgcaagtgg-gaggcggcgga---tgtg---gc------ggag------------cag------------------atgagagcctacc------tggaggg------cgagtgcctggagtggctccgcagacacctggagaacgggaagg----agacgctgcagcgcgcgg--------------------
>Maar-A1_011:01
ggtctcacacct-tccagaagatgtacggctgcgacctgggaccggacgggcgcctcctccgcgggtatgaacagttcgcctacgac-----ggcagggattacatcgccctgaacgaggacctgcgctcctggaccgccgcgga-----catggcggctcagaacacccagcggaagtgg-gaggcggcgga---tgtg---gc------ggag------------cag------------------atgagagcctacc------tggaggg------ccgatgtgtggagtcgctccgcagatacctggagaacgggaagg----agacgctgcagcgcgcgg--------------------
>Cemi-A_01:01
ggtctcacaccc-tccagataatgtacggctgcgacctggggccggacgggcgcctcctccgcgggtatgaacagtccgcctacgac-----ggcaaggattacatcgccctgaacgaggacctgcgctcctggaccgctgcgga-----catggcggctcagaacacccagcggaagtgg-gaggcggcggg---tgtg---gc------ggag------------cgg------------------catagagcctacc------tggaggg------cgagtgcctggagtggctccgcagacacctggagaacgggaagg----agacgctgcagcgcgcgg--------------------
>Mafa-AG4_08:01:01:01
ggtctcacacac-tccagaagatgtacggctgcgacctggggccggacgggcgcctcctccgcgggtatgaacagttcgcctacgac-----ggcagggattacatcgtcctgaacgaggacctgcgctcctggaccgctgcgga-----cttggcggctcagaacacccagcgaaagtgg-gaggcggcccg---tgcg---gc------ggag------------cag------------------cacagaacctacc------tggaggg------cgagtgcctggagtggctccgcagatacttggagaacgggaagg----agacgctgcagcgcgcgg--------------------
>Mamu-AG4_08:01:01:01
ggtctcacacac-tccagaagatgtacggctgcgacctggggccggacgggcgcctcctccgcgggtatgaacagttcgcctacgac-----ggcagggattacatcgtcctgaacgaggacctgcgctcctggaccgctgcgga-----cttggcggctcagaacacccagcggaagtgg-gaggcggcccg---tgcg---gc------ggag------------cag------------------cacagaacctacc------tggaggg------cgagtgtctggagtggctccgcagatacctggagaacgggaagg----agacgctgcagcgcgcgg--------------------
>Ceat-Aw1_01:01
ggtctcacaccc-tccagacgatgtacggctgcgacctggggcccgacgggcgcctcctccgcgggtatcaccagtctgcctacgac-----ggcagggattacatcgccctgaacgaggacctgcgctcctggaccgccgcgga-----catggcggctcagaacacccagcgcaagtgg-gaggcggcgga---tgtg---gc------ggag------------cag------------------aagagagcctacc------tggaggg------cgagtgcctggagtggctccgcagatacctggagaacgggaagg----agacgctgcagcgcgcgg--------------------
>Math-A2_24:01
ggtctcacacca-tccagacgatgtacggctgcgacctggggcccgacgggcgcctcctccgcgggtattaccagtacgcctacgac-----ggcagggattacatcgccctgaacgaggacctgcgctcctggaccgcggcgga-----catggcggctcagaacacccagcggaagtgg-gaggcggcggg---tgag---gc------ggag------------cgg------------------ttcagagcctacc------tggaggg------cgagtgcctggagtggctccgcagatacctggagaacgggaagg----agacgctgcagcgcgcgg--------------------
>Malo-A2_05:01
ggtctcacaccc-tccagacgatgtacggctgcgacctggggccggacgggcgcctcctccgcgggtatgaccagtccgcctacgac-----ggcagggattacatcgccctgaacgaggacctgcgctcctggaccgcggcgga-----catggcggctcagaacacccagcggaagtgg-gaggcggcggg---tgtg---gc------ggag------------cag------------------tggagagcctacc------tggaggg------cgagtgcctggagtcgctccgcagatacctggagaacgggaagg----agacgctgcagcgcgcgg--------------------
>Mamu-A7_01:02:01:01
ggtctcacacct-tccagacgatgtacggctgcgacctgggacccgacgggcgcctcctccgcgggtatgaacagttcgcctacgac-----ggcagggattacatcgccctgaacgaggacctgcgctcctggaccgccgcgga-----catggcggctcagaacacccagcgcaagtgg-gaggcggcggg---tgcg---gc------ggag------------cag------------------tggagagcctacc------tggaggg------cgagtgcctggagtggctccgcagatacctggagaacgggaagg----agacgctgcagcgcgcgg--------------------
>Mane-A7_01:01
ggtctcacacct-tccagacgatgtacggctgcgacctgggacccgacgggcgcctcctccgcgggtatgaacagttcgcctacgac-----ggcagggattacatcgccctgaacgaggacctgcgctcctggaccgccgcgga-----catggcggctcagaacacccagcggaagtgg-gaggcggcggg---tgtg---gc------ggag------------cag------------------tggagagcctacc------tggaggg------cgagtgcctggagtcgctccgcagatacctggagaacgggaagg----agacgctgcagcgcgcgg--------------------
>Mafa-AG5_06:02:01:01
ggtctcacacca-tccagaagatgtacggctgcgacctggggcccgacgggcgcctcctccgcgggcatgaacagttcgcctacgat-----ggcagggattacatcgccctgaacgaggacctgcgctcctggacggccgcgga-----catggcggctcagaacacccagcgcaagtgg-gaggcggagga---tgtg---gc------ggag------------cag------------------cacagaacctacc------tggaggg------cgagtgcctggagtcgctccgcagatacctggagaacgggaagg----agacgctgcagcgcgcgg--------------------
>Mamu-AG5_07:01:01:01
ggtctcacacca-tccagaagatgtacggctgcgacctggggcccgacgggcgccgcctccgcgggtatgaacagttcgcctacgat-----ggcagggattacatcgccctgaacggggacctgcgctcctggaccgccgcgga-----catggcggctcagaacacccagcgcaagtgg-gaggcagagga---tgta---gc------ggag------------cag------------------cacagaacctacc------tggaggg------cgagtgcctggagtcgctccgcagatacctggagaacgggaagg----agacgctgcagcgcgcgg--------------------
>Mane-A2_01:01
ggtctcacacca-tccagaggatgtacggctgcgacctggggccggacgggcgcctcctccgcgggtatgaccagtccgcctacgac-----ggcagggattacatcgccctgaacgaggacctgcgctcctggaccgcggcgga-----catggcggctcagaacacccagcgcaagtgg-gaggcggcggg---tgcg---gc------ggag------------cag------------------cacagaacctacc------tggaggg------cgagtgcctggagtcgctccgcagatacctggagaacgggaagg----agacgctgcagcgcgcgg--------------------
>Mafa-A2_01:01:01:01
ggtctcacacca-tccagaggatgtacggctgcgacctggggccggacgggcgcctcctccgcgggtatgaacagtccgcctacgac-----ggcagggattacatcgccctgaacgaggacctgcgctcctggaccgcggcgga-----catggcggctcagaacacccagcgcaagtgg-gaggcggcggg---tgtg---gc------ggag------------cag------------------cacagaacctacc------tggaggg------cgagtgcctggagtggctccgcagatacctggagaacgggaagg----agacgctgcagcgcgcgg--------------------
>Mamu-A2_01:02:01:01
ggtctcacacca-tccagaggatgtacggctgcgacctggggccggacgggcgcctcctccgcgggtatgaacagtccgcctacgac-----ggcagggattacatcgccctgaacgaggacctgcgctcctggaccgcggcgga-----catggcggctcagaacacccagcgcaagtgg-gaggcggcggg---tgtg---gc------ggag------------cag------------------cacagaacctacc------tggaggg------cgagtgcctggagtcgctccgcagatacctggagaacgggaagg----agacgctgcagcgcgcgg--------------------
>Mafa-AG1_05:02:03:01
ggtctcacacca-tccagaagatgtacggctgcgacctggggcccgacgggcgcctcctccgcgggtatgaacagttcgcctacgac-----ggcagggattacatcgccctgaacgaggacctgcgctcctggaccgccgcgga-----catggcggctcagttcacccagcggaagtgg-gaggcggcccg---tgcg---gc------ggag------------cag------------------cacagaacctacc------tggaggg------cgagtgcctggagtggctccgcagatacctggagaacgggaagg----agacgctgcagcgcgcgg--------------------
>Mamu-AG1_05:02:01:01
ggtctcacacca-tccagaagatgtacggctgcgacctggggcccgacgggcgcctcctccgcgggtatgaacagttcgcctacgac-----ggcagggattacatcgccctgaacgaggacctgcgctcctggaccgccgcgga-----catggcggctcagttcacccagcggaagtgg-gaggcggcccg---tgcg---gc------ggag------------cag------------------cacagaacctacc------tggaggg------cgagtgcctggagtggctccgcagatacctggagaacgggaagg----agacgctgcagcgcgcgg--------------------
>Mafa-AG6_04:01:01:01
ggtctcacaccg-tccagaagatgtacggctgcgacctggggcccgacgggcgcctcctccgcgggtatgaacagttcgcctacgac-----ggcagtgattacatcgccctgaacgaggacctgcgctcctggacggccgcgga-----catggcggctcagaacacccagcgcaagtgg-gaggcggcccg---tgcg---gc------ggag------------cag------------------cacagaacctacc------tggaggg------cgagtgcctggagtggctccgcagatacctggagaacgggaagg----agacgctgcagcgcgcgg--------------------
>Mamu-AG6_04:01:01:01
ggtctcacaccg-tccagaagatgtacggctgcgacctggggccagacgggcgcctcctccgcgggtatgaacagttcgcctacgac-----ggcagtgattacatcgccctgaacgaggacctgcgctcctggaccgccgcgga-----catggcggctcagaacacccagcgcaagtgg-gaggcggcccg---tgcg---gc------ggag------------cag------------------cacagaacctacc------tggaggg------cgagtgcctggagtggctccgcagatacctggagaaagggaagg----agacgctgcagcgcgcgg--------------------
>Chsa-AG_01:01
ggtctcacaccg-tccagaagatgtacggctgcgacctggggcccgacgggcgcctcctccgcgggtatgaacagttcgcctacgac-----ggcagggattacatcgccctgaacgaggacctgcgctcctggacggccgcgga-----cacggcggctcagaacacccagcggaagtgg-gaggcggcggg---tgtg---gc------ggag------------cag------------------cacagaacctacc------tggaggg------cgagtgcctggagtggctccgcagatacctggagaacgggaagg----agacgctgcagcgcgcgg--------------------
>Paan-AG_01:01:01
ggtctcacaccg-tccagaagatgtacggctgcgacctggggccggacgggcgcctcctccacgggtatgaacagttcgcctacgac-----ggcagggattacatcaccctgaacgaggacctgcgctcctggacggccgcgga-----catggcggctcagaacacccagcggaagtgg-gaggcggcggg---tgcg---gc------ggag------------cag------------------cacagaacctacc------tggaggg------cgagtgcctggagtggctccgcagatacctggagaacgggaagg----agacgctgcagcgcgcgg--------------------
>Mamu-AG3_02:01:01:01
ggtctcacacca-tccagaagatgtacggctgcgacctggggccagacgggcgcctcctccgcgggtatgaacagttcgcctacgac-----ggcagggattacatcgccctgaacgaggacctgcgctcctggacggccgcgga-----catggcggctcagaacacccagcgcaagtgg-gaggcggcggg---tgcg---gc------ggag------------cag------------------cacagaacctacc------tggaggg------cgagtgcctggagtggctccgcagatacctggagaacgggaagg----agacgctgcagcgcgcgg--------------------
>Mamu-AG2_01:02:01:01
ggtctcacaccg-tccagaagatgtacggctgcgacctggggcccgacgggcgcctcctccgcgggtatgaacagttcgcctacgac-----ggcagggattacatcatcctgaacgaggacctgcgctcctggacggccgcgga-----catggcggctcagaacacccagcgcaagtgg-gaggcggcggg---tgcg---gc------ggag------------cag------------------cacagaacctacc------tggaggg------caagtgcctggagtggctccgcagatacctggagaacgggaagg----agacgctgcagcgcgcgg--------------------
>Mafa-AG2_01:03:01:01
ggtctcacaccg-tccagaagatgtacggctgcgacctggggcccgacgggcgcctcctccgcgggtatgaacagttcgcctacgac-----ggcagggattacatcatcctgaacgaggacctgcgctcctggacggccgcgga-----catggcggctcagaacacccagcgcaagtgg-gaggcggcggg---tgtg---gc------ggag------------cag------------------cacagaacctacc------tggaggg------cgagtgcctggagtggctccgcagatacctggagaacgggaagg----agacgctgcagcgcgcgg--------------------
>Mafa-AG3_02:01:01:01
ggtctcacacca-tccagaagatgtatggctgcgacctggggccagacgggcgcctcctccgcgggtatgaacagttcgcctacgac-----ggcagggattacatcatcctgaacgaggacctgcgctcctggacggccgcgga-----catggcggctcagaacacccagcgcaagtgg-gaggcggcggg---tgcg---gc------ggag------------cag------------------cacagaacctacc------tggaggg------cgagtgcctggagtggctccgcagatacctggagaacgggaagg----agacgctgcagcgcgcgg--------------------
>Mane-AG_03:01
ggtctcacaccg-tccagaagatgtacggctgcgacctggggccagacgggcgcctcctccgcgggtatgaacagttcgcctacgac-----ggcagggattacatcatcctgaacgaggacctgcgctcctggacggccgcgga-----catggcggctcagaacacccagcgcaagtgg-gaggcggcggg---tgcg---gc------ggag------------cag------------------cacagaacctacc------tggaggg------cgagtgcctggagtggctccgcagatacctggagaacgggaagg----agacgctgcagcgcgcgg--------------------
>Caja-G_07:01:01
ggtctcacacca-tccagtggatgtctggctgcgacgtggggccggacgggcgcctcctccgtgggtaccggcaggacgcctacgac-----ggcaaggactacatcgccctgaacgaggacctgcgctcctggacggccgcgga-----catggcggctcagatcacccagcgcaagtgg-gaggcggccaa---tgcg---gc------tgag------------gag------------------atgagagcctacc------tggaggg------cgagtgcctggagtggctccacagatacctggagaacgcgaagg----agacgctgcagcgagcgg--------------------
>Caja-G13Ps_01
ggtctcacacca-tccaggttatgtacggctgcgacgtggggccggacgggcgcctcctccgtgggtaccggcaggacgcctacgac-----ggcaaggactacatcgccctgaacgaggacctgcgctcctggacggccgcgga-----cgtggcggctcagatcacccagcgcaagtgg-gaggcggccaa---tgag---gc------tgag------------agg------------------atgagagcctacc------tggaggg------cacgtgcgtggagtggctccacagatacctggagaacgggaagg----agacgctgcagcgagcgg--------------------
>Lero-G_03:01
ggtctcacacca-tccagtggacgtacggctgcgacatggggccggacgggcgcctcctccgcggttataaccagtttgcctacgat-----ggcaaggactacatcgccctgaacgaggacctgcgctcctggacggccgcgga-----cgtgggggctcagatcacccagcgcaagtgg-gaggcggccaa---tgcg---gc------tgag------------ccg------------------atgagagcctacc------tggaggg------cgagtgcctggagtggctccgcagatacctggagaacgggaagg----agacgctgcagcgcgcag--------------------
>Saoe-G_03:01
ggtctcacactt-tgcagtggatgtctggctgcgacctggggccggacgggcgcctcctccgcgggtatgagcagtacgcctacgac-----tgcaaggactacatcgccctgaacgaggacctgcgctcctggacggccgcgga-----cgtggcggctcagatcacccagcgcaagtgg-gaggcggccaa---tgcg---gc------tgag------------ggg------------------atgagagcctacc------tggaggg------cacgtgcgtggagtggctccacagatacctggagaacgggaagg----agacgctgcagcgcgccg--------------------
>Safu-G_03:01
ggtctcacacca-tccagtggatgtctggctgcgacctggggtcggacgggcgcctcctccgcgggtattaccagttcgcctacgac-----ggcaaggactacatcgccctgaatgaggacctgcgctcctggacggccgcgga-----cgtggcggctcagatcacccagcgcaagtgg-gaggcggccaa---tgag---gc------tgag------------ggg------------------aggagagcctacc------tggaggg------cacgtgcgtggactggctccacagatacctggagaacgggaagg----agacgctgcagcgcgccg--------------------
>Sala-G_03:01
ggtctcacacta-tccagtggatgtatggctgcgacctggggccggacgggcgcctcctccgcgggtatgaccagttagcctacgac-----ggcaaggactacatcgccctgaacgaggacctgcgctcctggacggccgcgga-----cgtggcggctcagatcacccagcgcaagtgg-gaggcggccaa---tgag---gc------tgag------------agg------------------atgagagcctacc------tggaggg------cacgtgcgtggagtggctcctcagatacctggagaacgggaagg----agacgctgcagcgcgccg--------------------
>Pipi-G_03:01
ggtctcacaccg-tccagacgatgtttggctgcgacctggggccggacgggctcttcctcagcgggtatgaacagtacgcctacgac-----ggcaaggactacatcgccctgaacgaggacctgcgctcctggaccgccgcgga-----cacggcggctcagatcaccaagcgcaagtgg-gaggcggccaa---tgag---gc------tgag------------agg------------------acgagagcctacc------tggagag------cgagtgcccggagtggctccacagatacctggagaacgggaagg----agaccctgcagcgcgcgg--------------------
>Pipi-B_01
ggtctcacacct-tccagaggatgtttggctgcgacctggggccggacgggcgcttcctccgcgggtataaccagttcgcctacgac-----ggcaaggactacatcgccctgaacgaggacctgcgctcctggaccgctgcgga-----cacggcggctcagatcacccagcgcaagtgg-gaggcggacaa---tgag---gc------tgag------------agg------------------gcgagagcctacc------tggaggg------cgagtgcatggactggctccgcagatacctggagaacgggaagg----agacgctacagcgcgcgg--------------------
>Atbe-G_03:01
ggtctcacacgc-tccagaggatgtctggctgcgacctggggccggacgggcgcctcctccgcgggtattaccagtacgcctacgac-----ggcaaggactacatcgccctgaacgaggacctgcgctcctggaccgccgcgga-----cgtggcagctcagatcacccagcgcaagtgg-gggtcgggcaa---tgag---gc------ggag------------caa------------------tcgaaagcctacc------tggaggg------cgagtgcgtggagtcgctccgcagatacctggagaacgggaagg----agacgctgcagcgcgcgg--------------------
>Mafa-B10Ps_01:01:01:01
ggtctcacaccc-tccagtggttgtctggctgcgacctgggacccgacgggcgcctcctccgcggatataaccagcaggcctaggac-----ggcaaggattacatcgccctgaacggggacctgagctcctggaccggggcaga-----cacggcggctcagataacccagcgcaagtgg-gaggcggcccg---cgag---gc------agag------------cag------------------tggagagcccacc------tggaggg------gacgtgcgtggagtggctccgcagacacctggagaacgagaagg----agacgctgcagcgcgcgg--------------------
>Mamu-B10Ps_01:01:01:01
ggtctcacaccc-tccagtggttgtctggctgcgacctgggacccgacgcgcgcctcctccgcggatataaccagcaggcctacgac-----ggcaaggattacatcgccctgaacggggacctgagctcctggaccggggcaga-----cacggcggctcagataacccagcgcaagtgg-gaggcggcccg---cgag---gc------agag------------cag------------------tggagagcccacc------tggaggg------gacatgcgtggagtggctccgcagacacctggagaacgggaagg----agacgctgcagcgcgcgg--------------------
>Mafa-B21Ps_01:01:01:01
ggtttcacacca-tccagtggatgtacggctgcgacctgggacccgacgggcacctcctccgcgggtatcaccagttcgcctacgac-----ggcaaggattacatcgccctgaacgaggacctgcgctcctggaccgcggcaga-----cacggcggctcagatcacccagcgcaagtgg-gaggcggcccg---cgag---gc------agag------------cag------------------tggagagcccacc------tggaggg------cgagtgcgtgcagtggctccggagacacctggagaacgggaagg----agacgctgcagcgcgcag--------------------
>Mamu-B21Ps_01:01:01:01
ggtttcacacca-tccagtggatgtacggctgcgacctgggacccgacgggcacctcctccgcgggtatcaccagttcgcctactac-----ggcaaggattacatcgccctgaacgaggacctgcgctcctggaccgcggcaga-----cacggcggctcagatcacccagcgcaagtgg-gaggcggcccg---cgag---gc------agag------------cag------------------tggagagcccacc------tggaggg------cgagtgcgtgcagtggctccggagacacctggagaacgggaagg----agacgctgcagcgcgcag--------------------
>Ceat-A1_01:01
ggtctcacacca-tccagttaatgtacggctgcgacctggggcccgacgggcgcctcctccgcgggtatcaccagtacgcctacgac-----ggcaaggattacatcgccctgaacgaggacctgcgctcctggaccgcggcgga-----catggcggctcagaacagccagcgcaagtta-cagacagccgg---tgcg---gc------ggag------------cag------------------cacagagcctacc------tggaggg------ccggtgtgtggagtggctccgcagatacctggagaacgggaagg----agacgctgcagcgcgcgg--------------------
>Mafa-A6_01:04:01:01
ggtctcacacca-tccaggtaatgtacggctgcgacctggggcccgacgggcgcctccttcgcgggtatagccagtacgcctacgat-----ggcagggattacatcgccctgaacgaggacctgcgctcctggactgccgcgga-----catggcggctcagaacacccagcgcacgtta-cagacagccag---tgcg---gc------ggag------------cag------------------cacagaacctacc------tggaggg------cgagtgcctggagtcgctccgcagatacctggagaacgggaagg----agacgctgcagcgcgcgg--------------------
>Mamu-A6_01:03:02:01
ggtctcacacca-tccaggtaatgtacggctgcgacctggggcccgacgggcgcctccttcgcgggtatagccagtacgcctacgat-----ggcagggattacatcgccctgaacgaggacctgcgctcctggacggccgcgga-----catggcggctcagaacacccagcgcacgtta-cagacagccag---tgcg---gc------ggag------------cag------------------cacagagcctacc------tggaggg------cctgtgcgtggagtcgctccgcagatacctggagaacgggaagg----agacgctgcagcgcgcgg--------------------
>Mane-A6_01:01:01
ggtctcacacca-tccaggtaatgtacggctgcgacctggggcccgacgggcgcctccttcgcgggtatagccagtacgcctacgat-----ggcagggattacatcgccctgaacgaggacctgcgctcctggacggccgcgga-----catggcggctcagaacacccagcgcacgtta-cagacagccag---tgcg---gc------ggag------------cag------------------cacagagcctacc------tggaggg------cctgtgcgtggagtcgctccgcagatacctggagaatgggaagg----agacgctgcagcgcgcgg--------------------
>Hosa-H_01:01:01:01
gttctcacacca-tgcaggtgatgtatggctgcgacgtggggcccgacgggcgcttcctccgcgggtatgaacagcacgcctacgac-----agcaaggattacatcgctctgaacgaggacctgcgctcctggaccgcggcgga-----catggcagctcagatcaccaagcgcaagtgg-gaggcggcccg---tcag---gc------ggag------------cag------------------ctgagagcctacc------tggaggg------cgagttcgtggagtggctccgcagatacctggagaacgggaagg----agacgctgcagcgcgcgg--------------------
>Gogo-H_01
gttctcacacca-tgcaggtgatgtatggctgcgacgtggggcccgacgggcgcttcctccgcgggtatgaacagcacgcctacgac-----ggcaaggattacatcgctctgaacgaggacctgcgctcctggaccgcggcgga-----catggcagctcagatcaccaagcgcaagtgg-gaggcggcccg---tcgg---gc------ggag------------cag------------------ttgagagcctacc------tggaggg------cgagttcgtcgagtggctccgcagatacctggagaacgggaagg----agacgctgcagcgcgcgg--------------------
>Patr-H_01
gttctcacacca-tgcaggtgatgtatggctgcgacgtggggcccgacgggcgcttcctccgcgggtatgaacagcacgcctacgac-----ggcaaggattacatcgctctgaacgaggacctgagctcctggaccgcggcgga-----catggcagctcagatcaccaagcgcaagtgg-gaggcggcccg---tcgg---cc------ggag------------cag------------------ttgagagcctacc------tggaggg------cgagttcgtggagtggctccgcagatacctggagaacgggaagg----agacgctgcagcgcgcgg--------------------
>Mane-B12_01:01
ggtctcacacca-tccagagggtgtttggctgcgacctggggcccgacgggcgcctcctccgcggatataaccagcacgcctacaat-----ggcaaggattacatcgccctgaacgaggacctgcgctcctggaccgcagcgga-----cactgcggctcagatcacccagcgcaagtgg-gaggcggccgg---tgtg---gc------ggag------------gag------------------tggagcgtctacc------tggaggg------cgagtgcgtggagtggctccgcagatacctggagaacgggaagg----agacgctgcagcgcgcgg--------------------
>Mamu-B22_01:01:01:01
ggtctcacacca-tccagagggtgtttggctgcgacctggggcccgacgggcgcctcctccgcggatataaccagcacgcctacaat-----ggcaaggattacatcgccctgaacgaggacctgcgctcctggaccgcagcgga-----cactgcggctcagatcacccagcgcaagtgg-gaggcggccgg---tgtg---gc------ggag------------gag------------------tggagcgtctacc------tggaggg------cgagtgcgtggagtggctccgcagatacctggagaacgggaagg----agacgctgcagcgcgcgg--------------------
>Mafa-B22_01:02:01:01
ggtctcacacca-tccggagggtgtttggctgcgacctggggcccgacgggcgcctcctccgcggatataaccagcacgcctacaat-----ggcaaggattacatcgccctgaacgaggacctgcgctcctggaccgcagcgga-----cactgcggctcagatcacccagcgcaagtgg-gaggcggccgg---tgtg---gc------ggag------------gag------------------tggagcgtctacc------tggaggg------cgagtgcgtggagtggctccgcagatacctggagaacgggaagg----agacgctgcagcgcgcgg--------------------
>Mafa-B16_01:04:01:01
ggtctcacacca-tccagagggtgtttggctgcgacctggggcccgacgggcgcctcctccgcggatataaccagcacgcctacgat-----ggcaaggattacatcgccctgaacgaggacctgcgctcctggaccgcggcgaa-----cacggcggctcagaacacccagcgcaagtgg-gaggcatgcgg---tgag---gc------ggag------------gag------------------tggagcgtctacc------tggaggg------cgagtgcctggagtggctccgcagacacctggagaacgggaagg----agacgctgcagcgcgcgg--------------------
>Mamu-B16_01:11:01:01
ggtctcacacca-tccagagggtgtttggctgcgacctggggcccgactggcgcctcctccgcggatataaccagcacgcctacgat-----ggcaaggattacattgccctgaacgaggacctgcgctcctggaccgcggcgga-----cacggcggctcagaacacccagcgcaagtgg-gaggcgtgcgg---tgag---gc------ggag------------gag------------------tggagcgtctacc------tggaggg------cgagtgcctggagtggctccgcagacacctggagaacgggaagg----agacgctgcagcgcgcgg--------------------
>Mane-B16_01:01
ggtctcacacca-tccagagggtgtttggctgcgacctggggcccgacgggcgcctcctccgcggatataaccagcacgcctacgat-----ggcaaggattacattgccctgaacgaggacctgcgctcctggaccgcggcgga-----cacggcggctcagaacacccagcgcaagtgg-gaggcgtgcgg---tgag---gc------ggag------------gag------------------tggagcgtctacc------tggaggg------cgagtgcctggagtggctccgcagacacctggagaacgggaagg----agacgctgcagcgcgcgg--------------------
>Hyla-A_01
gttctcacacca-tccagttaatgtatggctgctacgtggggcccgacgggcgcttcctccgcgggtaccggcaggacgcctacgat-----ggcaaggattacatctccctgaacgaggacctgcgctcttggacggcggcgga-----cgtggcggctcagatcaccaagcgcaagtgg-gaggcggccgg---tgtg---gc------ggag------------cag------------------tacagagcctact------tggaggg------gacgtgcgtggagtggctccacagatacctggagaacgggaagg----agatactgcagcgcacgg--------------------
>Patr-AL_01:01:01:01
gttctcacacca-tccagttaatgtatggctgcgacgtggggcccgacggacgcttccttcgcgggtaccggcagtacgcctacgac-----ggcaaggattacatcgccctaaacgaggacctgcgctcctggaccgcggcgga-----catggcggctcggatcaccaagcgcaagtgg-gaggcggcccg---tcgg---gc------ggag------------cag------------------ttgagagtctacc------tgaaggg------ccggtgcgtggactggctccgcagatacgtggagaacgggaagg----agatgctgcagcgcacgg--------------------
>Gobe-B_13:01
ggtctcacactc-tccagaggatgtatggctgcgacttggggccggacgggcgcctcctccgcgggtatagccagtacgcctacgac-----ggcaaggattacctcgccctgaacgaggacctgcgctcctggaccgcggcgga-----cacggcggcccagatatcccagcgcaagttc-gaggcgggcgg---tgaa---gc------tgag------------cat------------------cagagagcctacc------tggaggg------cctgtgcgtggagtggctccgcagatacctggagaacgggaagg----agacgctgcagcgcgcgg--------------------
>Gogo-C_01:01:01
ggtctcacacct-tccagaggatgtatggctgcgacgtggggcccgacgggcgcctccaacgcgggtatgaccagttggcctacgat-----ggcaaggattacatcgccctgaacgaggacctgcgctcctggaccgccgcgga-----cacggcggctcagatcacccagcgcaagtgg-gaggcagcccg---ttgg---gc------ggag------------cgg------------------cagagagcctacc------tggaggg------cctgtgcgtggagtggctccgcagatacctggagaatgggaagg----agacgctgcagcgcgcag--------------------
>Poab-A_03:01
gttctcacacca-tccagaggatgtatggctgcgacgtggggcccgacgggcgcttcctccgcgggtactggcagtacgcctacgac-----ggcaaggattacatcgccctaaacggggacctgcgctcctggaccgcggcgga-----catggcggctcagatcacccagcgcaagtgg-gaggcggccgg---tgcg---gc------ggag------------cag------------------gacagagcctacc------tggaggg------cgagtgcgtggagtggctccgcagatacctggagaacgggaagg----agactctgcagcgcacgg--------------------
>Popy-A_01:01
gttctcacacca-tccagaggatgtttggctgcgacgtggggcccgacgggcgcttcctccgcgggtatgaacagcacgcctacgac-----ggcaaggattacatcgccctaaacgaggacctgcgctcctggaccgcggcgga-----catggcggctcagatcacccagcgcaagtgg-gaggcggccgg---tgcg---gc------ggag------------cag------------------gacagagcctacc------tggaggg------cctgtgcgtggagtcgctccgcagatacctggagaacgggaagg----agactctgcagcgcacgg--------------------
>Gobe-OKO_01:01
ggtctcacacca-tccagagaatgtatggctgcgaagtggggccggacgggcgcttcctccgcgggtacctgcaggacgcttacgac-----ggcaaggattacatcaccctgaacgaggacctgcgctcttggaccgcggcaga-----catggcggctcagatcacccagcgcaagtgg-gaggcggcccg---tgag---gc------ggag------------cgg------------------ttgagagcctaca------tggaggg------cacgtgcgtggagtggctccgcagatacctggagaacgggaagg----agacgctgcagcgcacgg--------------------
>Gogo-OKO_01:01
ggtctcacacca-tccagagaatgtatggctgcgaagtggggccggacgggcgcttcctccgcgggtacctgcaggacgcttacgac-----ggcaaggattacatcaccctgaacgaggacctgcgctcttggaccgcggcaga-----catggcggctcagatcacccagcgcaagtgg-gaggcggcccg---tgag---gc------ggag------------cgg------------------ttgagagcctaca------tggaggg------cacgtgcgtggagtggctccgcagacacctggagaacgggaagg----agacgctgcagcgcacgg--------------------
>Gogo-A_01:01:01
gttctcacacca-tccagaggatgtatggctgcgacgtggggtcggacgggcgcttcctccgcgggtaccagcaggacgcctacgac-----ggcaaggattacatcgccttgaacgaggacctgcgctcctggaccgcggcgga-----catggcagctgagattaccaagcgcaagtgg-gaggcggccca---tttt---gc------ggag------------cag------------------ttgagagcctacc------tggaggg------cacgtgcgtggagtggctccgcagacacctggagaacgggaagg----agacgctgcagcgcacgg--------------------
>Hosa-Y_01:01
gttctcacacca-tccagaggatgtctggctgcgacgtggggtcggacgggcgcttcctccgcgggtaccggcaggacgcctacgac-----ggcaaggattacatcgccctgaacgaggacctgcgctcttggaccgcggcgga-----catggcggctcagatcacccagcgcaagtgg-gaggcggcccg---tcag---gc------ggag------------cag------------------ttgagagcctacc------tggaggg------cgagtgcatggagtggctccgcagatacctggagaacgggaagg----agacgctgcagcgcacgg--------------------
>Papa-A_03:02:01:01
gttctcacacca-tccagataatgtatggctgcgacgtggggtcggacgggcgcttcctccgcgggtaccggcaggacgcctacgac-----ggcaaggattacatcgccctgaacgaggacctgcgctcttggaccgcggcgga-----catggcggctcagatcacccagcgcaagtgg-gaggcggccca---tgag---gc------ggag------------cag------------------cagagagcctacc------tggaggg------cctgtgcgtggagtggctccgcagatacctggagaacgggaagg----agacgctgcaacgcacgg--------------------
>Patr-A_01:01:01:01
gttctcacacca-tccagataatgtatggctgcgacgtggggtcggacgggcgcttcctccgcgggtaccggcaggacgcctacgac-----ggcaaggattacatcgccctgaacgaggacctgcgctcttggaccgcggcgga-----catggcagctcagatcaccaagcgcaagtgg-gaggcggccca---tgcg---gc------ggag------------cag------------------cagagagcctacc------tggaggg------cacgtgcgtggagtggctccgcagatacctggagaacgggaagg----agacgctgcagcgcacgg--------------------
>Hyla-B_01
ggtctcacaccc-tccagacgatgtatggctgcgacctggggcccgacgggcgcctcctccgcgggtatcgccagtacgcctacgac-----ggcaaggattacatcgccctgaacgaggacctgagctcctggaccgccgcgga-----cacggcggctcagatcacccagcgcaagtgg-gaggcggccca---tgag---gc------ggag------------cag------------------atgagagcctacc------tggaggg------ccggtgcctggagtggctccgcagatacctggagaacgggaagg----agactctgcagcgcgcgg--------------------
>Papa-B_01:02:01:01
ggtctcacaccc-tccagacgatgtatggctgcgacgtggggccggacgggcgcttcctccgcgggtaccggcagttcgcctacgac-----ggcaaggattacatcgccctgaacgaggacctgagctcctggaccgcggcgga-----cacggcggctcagatcacccagcgcaagtgg-gaggcggccca---tgag---gc------ggag------------cag------------------cagagagcctacc------tggaggg------cctgtgcgtggagtggctccgcagatacctggagaacgggaagg----agacgctacagcgcgcgg--------------------
>Gobe-C_02:01
ggtctcacactc-tccagtcgatgtatggctgcgacctggggcccgacgggcgcctcctccgcgggtatagccagttcgcctacgac-----ggcaaggattacatcgccctgaacgaggacctgcgctcctggaccgccgcgga-----cacggcggctcagatcacccagcgcaagttg-gaggcggcccg---tgcg---gc------ggag------------cag------------------cagagagcctacc------tggaggg------cctgtgcgtggagtcgctccgcagatacctggagaacgggaagg----agacgctgcagcgcgcgg--------------------
>Papa-C_03:01:01:01
ggtctcacactc-tccagaagatgtatggctgcgacctggggcccgacgggcgcctcctccgcgggtatgagcagttcgcctacgac-----ggcaaggattacatcgccctgaacgaggacctgcgctcctggaccgccgcgga-----cacggcggctcagatcacccagcgcaagttg-gaggcggcccg---tgcg---gc------ggag------------cag------------------tggagagcctacc------tggaggg------cctgtgcgtggagtggctccgcagatacctggagaacgggaagg----agacgctgcagcgcgcag--------------------
>Patr-C_02:04:01:01
ggtctcacaccc-tccagaggatgtctggctgcgacctggggcccgacgggcgcctcctccgcgggtatggccagtccgcctacgac-----ggcaaggattacatcgccctgaacgaggacctgcgctcctggaccgtcgcgga-----cacggcggctcagatcacacagcgcaagtgg-gaggcggcccg---tgag---gc------ggag------------cag------------------ttgagagcctacc------tggaggg------caagtgcgtggagtggctccgcagatacctggagaacgggaagg----agacgctgcagcgcacag--------------------
>Hosa-C_01:02:01:01
ggtctcacaccc-tccagtggatgtgtggctgcgacctggggcccgacgggcgcctcctccgcgggtatgaccagtacgcctacgac-----ggcaaggattacatcgccctgaacgaggacctgcgctcctggaccgccgcgga-----caccgcggctcagatcacccagcgcaagtgg-gaggcggcccg---tgag---gc------ggag------------cag------------------cggagagcctacc------tggaggg------cacgtgcgtggagtggctccgcagatacctggagaacgggaagg----agacgctgcagcgcgcgg--------------------
>Gogo-B_01:01:01:01
ggtctcacacca-tccagaggatgtttggctgcgacgtggggccggacgggcgcctcctccgcgggtatagccagtccgcctacgac-----ggcaaggattacatcgccctgaacgaggacctgagctcctggaccgcggcgga-----caccgcggctcagatcacccagcgcaagtgg-gaggcggcccg---tgag---gc------ggag------------cag------------------ctgagagcctacc------tggaggg------cacgtgcgtggagtggctccgcagatacctggagaacgggagag----agacgctgcagcgcgcgg--------------------
>Patr-B_01:01:01:01
ggtctcacacct-ggcagacgatgtatggctgcgacatggggccggacgggcgcctcctccgcgggtatggccagtacgcctacgac-----ggcaaggattacatcgccctgaacgaggacctgagctcctggaccgcggcgga-----caccgcggctcagatcacccagcgcaagtgg-gaggcggcccg---tgag---gc------ggag------------cag------------------cggagagcctacc------tggaggg------cacgtgcgtggagtggctccgcagatacctggagaacgggaagg----agacgctgcagcgcgcgg--------------------
>Poab-B_01:01:01:01
ggtctcacacct-ggcagaggatgtatggctgcgacgtggggcccgacgggcgcctcctccgcgggtatgaccagttcgcctacgac-----ggcaaggattacatcgccctgaacgaggacctgagctcctggaccgccgcgga-----caccgcggctcagatcacccagcgcaagtgg-gaggcggcccg---tgag---gc------ggag------------cag------------------ttcagagcctacc------tggaggg------cctgtgcgtggagtcgctccgcagatacctggagaacgggaagg----agacgctgcagcgcgcgg--------------------
>Popy-B_01
ggtctcacacct-ggcagaggatgtttggctgcgacgtggggcccgacgggcgcctcctccgcgggtatgaccagttcgcctacgac-----ggcaaggattacatcgccctgaacgaggacctgagctcctggaccgccgcgga-----caccgcggctcagatcacccagcgcaagtgg-gaggcggcccg---tgag---gc------ggag------------cag------------------ttcagagcctacc------tggaggg------cctgtgcgtggagtcgctccgcagatacctggagaacgggaagg----agacgctgcagcgcgcgg--------------------
>Poab-C_02:01
ggtctcacacca-tccagagcatgtatggctgctacgtggggcccgacgggcgcctcctcagcgggtataaccagtacgcctacgac-----ggcaaggattacatcgccctgaacgaggacctgcgctcctggaccgccgcgga-----cacggcggctcagatcacccagcgcaagtgg-gaggcggcccg---tgag---gc------ggag------------cag------------------tggagagcctacc------tggaggg------cctgtgcgtggggtcgctccgcagatacctggagaacgggaagg----agacgctgcagcgcacgg--------------------
>Popy-C_01:01:01
ggtctcacacct-tccagaggatgtatggctgctacgtggggcccgacgggcgcctcctcagcgggtataaccagttcgcctacgat-----ggcaaggattacatcgccctgaacgaggacctgcgctcctggaccgccgcgga-----cacggcggctcagatcacccagcgcaagtgg-gaggcggcccg---tgtg---gc------cgag------------cag------------------ttgagagcctacc------tggaggg------cctgtgcgtggagtcgctccgcagatacctggagaacgggaagg----agacgctgcagcgcacgg--------------------
