# Supplementary material for: The primate Major Histocompatibility Complex as a case study of gene family evolution
Source: eLife. 2025 Dec 3;14:RP103545. doi: 10.7554/eLife.103545 (PMC12674619; doi:10.7554/eLife.103545)
Supplement: Supplementary file 7. [file elife-103545-supp7.zip › classI_exon4_alignment.fasta]

>Cocr-classI_XM_004695753.2
atc--ccc--ca-------aacacacacttgacaca-ctacct----------cttctctaacaagaa---tgtc---ac----cctcaaatgctgggccctgggcttctaccc--tgcgg----gcatcaccctgacctggcagcgagatggggagaacctgaccgagaacatggagctggtggacaccaggcctgggggca---atggaaccttccagaagtgggcagctgtggtggtgcctcctggag------aggagcagagatacacgtgcc-------atgtgcagcatgaggggctgccggag---------ccccgagtcctgaga--tggg
>Ocpr-classI_XM_012930691.1
acc--cac--cc-------acagcacacgtgaccca-ccaccc----------agtctctgaccagaa---ggcc---ac----cctgaggtgctgggccctgggcttctatcc--caagg----acatcacactcacctggcaacgagatggggaggacctgacccaggacatggagctggtggagaccaggcctgcagggg---atggaaccttccagaagtgggcagctgtgctggtaccttctggag------aggagcagagatacacatgcc-------acgtggaccatgaggggctgcctgag---------accctcaccctgaaa--tggg
>Puco-classI_XM_025917265.1
aat--ctc--cc-------aaaacacgggtgacccg-ccaccc----------catttctgactgtga---ggtg---ac----cctgaggtgctgggccctgggcttctaccc--tgcgg----agatcaccctgacctggcagcgtgatgggcaggaccacacccaggacgcagagcttgtggagaccaggcctgcgggag---atggaaccttccaaaagtgggcggctgtggtggtgccttctggag------aggagcagagatacacgtgcc-------atgtgcagcacgaggggctgcctgag---------cccattaccctgaga--tggg
>Patr-classI_NC_036885.1:29461746-29465183
aac--ccc--aa-------aagactcacatgaccca-ccaccc----------catctccgaccatga---ggcc---ac----cctgaggtgctgggctctgggcttctaccc--tgtgg----agatcacactgacccagtagtgggatggacaggaccaaatgtaggatgcagaggttgtggagaccacacttgcagggt---acagaaccttccagaagtgggcagctgtggtggtgtcttctggag------aggagcagagatacacatgcc-------atgtgcagcacgatgggctgccagag---------cccctcaccctgaga--tgg-
>Gogo-classI_XM_031012335.1
atc--ccc--ta-------aaggcacaggtaaccca-ccaccc----------catctccaaccatga---ggcc---at----gctgaggtgctgggccctgggcttctaccc--tctgg----agatcacactgacccaggagtgggatggggaggaccaaattcaggatgcagagtttgtggagaccagacttgcacggt---acagaaccttccagaagtgggcagctgcagtggtgtcttctggag------agaagcagaggtacacatgcc-------atgtgcagcacgaggggttgcctgag---------cccctcacactaaga--gggg
>Patr-classI_NC_036885.1:29310624-29321590
atc--ccc--ta-------aaggcacaggtaaccca-ccaccc----------catctccaaccatga---ggcc---gt----gctgaggtgctgggccctgggcttctaccc--tctgg----agatcacactgacccaggagtgggatggggaggaccaaattcaggatgcagagtttgtggggaccagacttgcacggt---acagaaccttccagaagtgggcagctgcagtggtgtcttctggag------agaagcagaggtacacatgcc-------atgtgcagcacgaggggttgcctgag---------cccctcacactaaga--tggg
>Thge-classI_NC_037671.1:1575900-1577761
ata--ccc--ca-------aagacacacgtgatcca-gcaccc----------tatctccgaccatga---ggcc---ac----cctgaggttctgggccctgggcttctaccc--tgtgg----agatcacactgacccagaagctggatgggga-gaacaaattcaggacgtagagcttgtggagac-agacctgcagggt---acagaacctgccaaaagtgggcagctatggtggtgacttcttgag------agaagcagagatacacatgcc-------atgtgcagcctgaggggctgccagag---------cccctcacactgaga--tggg
>Nyco-classI_XM_053602626.1
atc--ccc--ca-------aagactcgtgtgaccca-ccaccc----------cgcttctgaccgtga---ggcc---ac----cctgaggtgttgggccctgggcttctaccc--tgcag----agatcacgctaacctggcaacgggatggggaggaccagacccaggacacagagcttatagagaccaggccttccggagacaacagaaccttccagaagtgggctgctgtggtggtgccttctggag------aggagcagaattatatatgcc-------atgtgcagcatgaggggctgcaggag---------cccctcaccctgaga--tggg
>Otga-classI_XM_023512790.1
atc--ccc--ca-------aagactcgtgtgaccca-ccaccc----------cacctctgaccatga---ggcc---ac----cctgaggtgctgggccctgagcttctaccc--tgcgg----agatcacactgacctggcagcgggatggggaggaccagatccaggacatagagtttatagaaaccaggccttcaggggacaacagaactttccagaagtgggtggctgtggtggtgcttcctggag------aggagcagagatatacgtgcc-------atgtgcagcatgaggggctgcaggag---------cccctcaccctgaga--tggg
>Ceat-classI_XM_012040026.1
acc--cgc--cccgc----aagacacatgtgaccca-tcatcc----------tgtctctgactataa---ggcc---ac----cctgaggtgctggnccctgggcttctaccc--tgtga----agatcacactgacctggcagcgggatggggaggaccagactcaggacatggagcttgtagagaccaggcccgcaggga---atggaaccttccagaagtgggcagctgtggtggtgccttctggag------aggaacagagatatatgtgcc-------atgtacagcatgaagcattgctcgag---------cccctcaccctgaga--tgta
>Gogo-classI_XR_004070698.1
aac--gcc--cccgcccc-aagacacatatgatcca-ccatac----------cgtctctgactataa---ggcc---ac----cctgaggtgctgggccctgggcttctaccc--tgtgg----agatcacactgacctggcaggaggatggagaggaccagactcgggacatggagcttgtagagaccaggcctgcagagg---atggaaccttccagaagtgggcagctgtggtggtgccttctggag------aggaacagagatacacgtgcc-------atgtgcagcatgaggggttgcccaag---------cccctcaccctgaga--tggg
>Patr-classI_NC_036885.1:29429415-29435632
gac--ccc--ccccccc--cagacacatatgatcca-ccattc----------cgtctctgactagaa---ggcc---ac----cctggggtgctgggccctgggcttctaccc--tgtgg----agatcacactgacctggcagcaggatggagaggaccagactcgggacatggagcttgtagagaccaggcctgcagggg---atggaaacttccagaagtgggcagctgtggtggtgccttctggag------aggaacagagatacacgtgcc-------atgtgcagcatgaggggttgcccaag---------cccctcaccctgaga--tggg
>Trfr-classI_XR_004439202.1
acc--ccc--c--------aagacacacgtgaccca-ccaccc----------tgtctttgactatga---ggcc---ac----cctgaggtgctgggccctgggcttctaccc--tgcgg----agatcagacagacctggcagtgagatggggaggaccagacccaggacatggagctcagggagaccaggcccgcggggg---atggaactttccagaagtgggtggctgtggttgtgccttctggag------aggagcagagattcacgtgtc-------atatgcagcatgagggtctgcccaag---------cccctcaccctgaga--tggg
>Thge-classI_NC_037671.1:c32829436-32825944
act--ccc--cc-------aaaacacacatgaccca-ccaccc----------tgtctttgactatga---ggcc---ac----cctgaggtgctgggccctgggcttctaccc--tgcgg----agaacacactgacctggcagtgggatggggaggaccagacccaggacatggagctcctggagaccaggcccgcagggg---atggaaccttccagaagtgggcggctgtggtggtgccttctgcag------aggagcagagattcacatgcc-------atgtgcagcatgagggtctgcccaag---------cccctcaccctgaga--tggg
>Chsa-classI_XR_005239751.1
agc--ccct-ac-------aagacacatgtgaccca-ccaccc----------cgtctctgaccatga---ggcc---at----cctgaggtgctgggccctgggcttctaccc--tgcgg----agatcacagtgacctggcagtgggatggggaggaccagacccaggacatggagctcggggagaccaggcccgcagggg---atggaaccttccagaagtgggtggctgtggtggtgccttctgcag------aggagcagagattcacatgcc-------atgtgcagcatgagggtctgcccaag---------cccctcaccctgaga--tggg
>Ceim-classI_XR_005197163.1
atg--ccc--cc-------aagacacacgtgaccca-ccaccc----------catctctgaccatga---ggcc---ac----cctgaggtgctgggccctgggcttctaccc--tgcgg----agatcacactgacttggcagcgagatggggaggaccagacccaggacatggagctcatagagaccaggcccgcagggg---atggaaacttccagaagtgggcggctgtggtggtgccttctggag------aagagcagagatacacctgcc-------atctgcagaccaaggggctgcccgag---------cccctcaccctgaga--tggg
>Coan-classI_XR_001002086.1
acc--ccc--cc-------aagacatatgtgaccca-ccaccc----------catctctgatcatga---ggcc---ac----cctgaggtgctgggccctgggctactaccc--tgcgg----ggatcacactgacctggcagcgggatggagaggaacaaactcaggacacggagctcgtggagaccaggcctacagggg---atggaaccttccagaagtgggcggctgtggtggtgccttctggag------aggagcagagatacacctgtc-------atgtgcagcatgagggtctgcccaag---------cccctcaccttgaga--tggg
>Rhro-classI_XM_030928089.1
acc--ccc--cc-------aagacatatgtgaccca-ccaccc----------cgtctctgaccatga---ggcc---ac----cctgaggtgctgggccctgggctactaccc--tgcgg----ggatcacactgacctggcagcgggatggagaggaacaaactgaggacacagagctcgtggagaccaggcctacagggg---atggaaccttccagaagtgggcggctgtggtggtgccttctggag------aggagcagagatacacctgtc-------atgtgcagcatgagggtctgcccaag---------cccctcaccttgaga--tggg
>Trfr-classI_XR_004439183.1
acc--ccc--cc-------aagacatatgtgaccca-ccaccc----------tgtctctgaccatga---ggcc---ac----cctgaggtgctgggccctgggctactaccc--tgcgg----ggatcacactgacctggcagcgggatggagaggaacaaactgaggacacagagctcgtggagaccaggcctacagggg---atggaaccttccagaagtgggcggctgtggtggtgccttctggag------aggagcagagatacacctgcc-------atgtgcagcatgagggtctgcccaag---------cccctcaccttgaga--tggg
>Ceat-classI_XM_012040025.1
acc--ccc--cc-------aagacacatgtgaccca-ccaccc----------cgtctctgaccatga---ggcc---ac----cctgaggtgctgggccctgggcttctaccc--tgcgg----agatcacactgacctggcagcgggatggagaggaacaaactgaggacacagagctcgtggagaccaggcctacagggg---atggaaccttccagaagtgggcagctgtggtggtgccttctggag------aggagcagagatacacctgtc-------atgtgcagcatgagggtctgcccaag---------cccctcagcttgaga--tgga
>Thge-classI_XM_025374425.1
acc--ccc--cc-------aagacacatgtgaccca-ccaccc----------cgtctctgaccatga---ggcc---ac----cctgaggtgctgggccctgggcttctaccc--tgcgg----agatcacactgacctggcagcgggatggagaggaacaaactgaggacacagagctcgtggagaccaggcctacagggg---atggaaccttccagaagtgggcagctgtggtggtgccttctggag------aggagcagagatacacctgtc-------atgtgcagcatgagggtctgcccaag---------cccctcagcttgaga--tgga
>Rhro-classI_XM_030928090.1
acc--ccc--cc-------aagacacatgtgaccca-ccaccc----------catctctgaccatga---gacc---ac----cctgaggtgctgggccctaggcttctatcc--tgcgg----agatcacactgacctggcagcgggatggagaggaccaaactcaggacacggagctcgtggagaccaggcctacagggg---atggaaccttccagaagtgggcggctgtagtggtgccttctggaa------aggagcagagatacacctgtc-------atgtgcagcatgagggtctgcgtgag---------cccctcaccctgaga--tggg
>Trfr-classI_XM_033219642.1
atc--ccc--cc-------aagacacatgtgaccca-ccaccc----------catttctgaccatga---gacc---ac----cctgaggtgctgggccctgggcttctatcc--tgcgg----agatcacactgacctggcagcgggatggagaggaccaaactcaggacacggagctcgtggagaccaggcctacagggg---atggaaccttccagaagtgggcggctgtggtggtgccttctggaa------aggagcagagatacacctgtc-------gtgtgcagcatgagggtctgcgtgag---------cccctcaccctgaga--tggg
>Thge-classI_XM_025382010.1
acc--ccc--cc-------aagacacatgtgaccca-ccatcc----------tgtctctgaccatga---ggcc---ac----cctgaggtgctgggccctgggcttctaccc--tgcgg----agatcacactgacatggaagcgggatggggaggaccaaactcaggacacggagctcgtggagaccaggcctgcaggag---atggaaccttccagaagtgggcggctgtggtggtgccttctggag------aggagcagagatacacctgtc-------atgtgcagcatgagggtctgcccgag---------cccctcaccctgaga--tggg
>Poab-classI_XM_024248520.1
acc--ccc--cc-------aagacacatatgaccca-ccaccc----------catctctgaccatga---ggcc---ac----cctgaggtgctgggccctgggcttctaccc--tgcgg----agatcacactgacctggcagcgggatggggaggaccagacccaggacacggagctcgtggagaccaggcctgcagggg---atggaaccttccagaagtgggtggctgtggtggtgccttctggaa------aggagcagagatacacctgcc-------atgtgcagcatgagggtctgcctgag---------cccctcaccctgaga--tggg
>Nole-classI_NC_044402.1:50978167-50981653
acc--ccc--cc-------aagacacatatgactca-ccaccc----------catctctgaccatga---ggcc---ac----cctgaggtgctgggccctaggcttctaccc--tgcgg----agatcacactgacctggcagcgggatggggaggaccagacccaggacacggagcttgtggagaccaggcctgcagggg---atggaaccttccagaagtgggcggctgtggtggtgccttctggaa------aggagcagagatacacatgcc-------atgtgcagcatgagggtctgcccgag---------cccctcaccctgaga--tggg
>Aona-classI_XM_021673517.1
agc--ccc--cc-------aagacacacgtgaccca-ccaccc----------catctctgaccatga---ggcc---ac----cctgaggtgctgggctctgggcttctaccc--tgcgg----agatcacactgacctggcagcgggatggggaggaccagacccaggatatggagctggtagagaccaggccctcgggga---atggaactttccagaagtgggcggctgtggtggtgccttctggag------aggagcagagatacacatgcc-------atgtgcagcacgaggggctgcctgag---------cccctcaccctgagt--tggg
>Sabo-classI_XR_005578794.1
agc--ccc--cc-------aagacgcacgtgaccca-ccaccc----------cgtctctgaccatga---ggcc---ac----cctgaggtgctgggccctgggcttctaccc--tgcgg----agatcacactgacctggcagcggcatggggaggaccagacccaagacatggagcttgtggagaccaggcccgcagggg---atggaaacttccagaagtgggcagctgtggtggtgccttctggag------aggagcagagatacacatgcc-------atgtgcagcacgaggggctgcccgag---------accctcaccctgaga--tggg
>Ceim-classI_XM_017510508.2
agc--ccc--cc-------aagacacacgtgaccca-ccaccc----------catctctgatcatga---ggcc---ac----cctgaggtgctgggccctgggcttctatcc--tgcgg----agatcacactgacctggcagcgggatggggaggaccagacccaggacatggagcttgtggagaccaggcccacagggg---atggaaacttccagaagtgggcagctgtggtggtgctttctggag------aggagcagagatacacatgcc-------atgtgcagcacgaggggctgcctgag---------cccctcaccctgaga--tggg
>Sabo-classI_XM_039467205.1
agc--ccc--cc-------aagacacacgtgaccca-ccaccc----------catctctgaccatga---ggcc---ac----cctgaggtgctgggccctgggcttctaccc--tgcgg----agatcacactgacctggcagcgggatggggaggaccagacccaggacatggagctcatagaaaccaggcctgcagggg---atggaaacttccagaagtgggcggctgtgatggtgccttctggag------aggagcagagatacacatgcc-------atgtgcagcatgaggggctgcctgag---------cccctcaccctgaga--tggg
>Aona-classI_XR_002477817.1
aga--ccc--ccgga----aagacacatgtgaccca-ccaccc------------------actatga---ggcc---ac----cctaaggtgctggaccctgggcttctaccc--tgagg----agatcacacttacctgacagtgggatggagaggaccaaactaaggacaccaagcttttcgagaccagacctgcagggg---atggaaccttccagaagtgggcagctgtggtggtgccttccgggg------cagagcagagaaacatgtgcc-------atatgcagcataaaggcctgccggag---------cccctcaccctgaga--tggg
>Casy-classI_NW_007260546.1:91244-94747
atc--ccc--ca-------aagacgcacgtcaccca-ccaccc----------ccaccctgatggggacgacgtc---ac----cctgcggtgctgggccctgggcttctaccc--ttcag----agatctcattgacctggcagcgggatggggaggaccaaacgcaggacatggagcttgtggagaccaggccttcagggg---aaggaaccttccagaagtgggcagctgtggtggtgccttctggag------aggagcagagatacacgtgcc-------atgtgcagcacgaggggctgccagag---------ccccgcaccctgaag--tggg
>Casy-classI_XR_002482411.1
atc--ccc--ca-------aagacacatatgaccca-caacac----------cagccctgatgggga---cgtc---ac----cctgcggtgctgggccctgggcttctaccc--tgcag----agatcacactgacctggcagcgggatggggaagaccaaactcaggacatggagcttgtggagaccaggccttcagggg---atggaactttccagaagtgggcggctgtggtggtacctcctggag------aggagcagagatacacatgcc-------ttgtgcagcatgaggggctgccagag---------ccccacaccctgaga--tggg
>Aona-classI_XR_002477710.1
acc--ccc--ca-------aagacacaagta---------cac----------catctctgaccataa---ggcc---ac----cctgaggtggtggactctgggcttctaccc--tgcgg----agatcacattgacctggcagcgggatggggaggaccaaactcaggatgctgagcctgtggataccaggcccgaagggg---atggaaccttccagaagtgggcagctgtggtggtgccttctggag------aagagcagagatacacgtgccatgtgcaatgtgcagtacaaggggctgcccgaa---------tccctcaccctgaga--tgag
>Chsa-classI_XM_038005630.1
atc--ctc--ca-------aagacacatgtgaccca-tcaccc----------tatctccgatcatga---ggcc---ac----cctgaggtgctgggccctgggtttctaccc--tgcag----agatcacactgacctggcagagggatggggaggaccaaactcaggacatggatcttgtggacaccagacctgcagggg---atggaactttccagaagtgggcagctgtggtggtgccttctggag------aggagcagagatacacctgcc-------atgtgcagcacaaggggttgcgtgag---------cccctcaccctgaga--tggg
>Sabo-classI_XR_005578830.1
acc--cac--ca-------aagacacatgtgaccca-tcaccc----------tgtctctgaccatga---ggcc---ac----cctgaggtactgggccctgggcttttaccc--tgctg----agatcacactgacttggcagcgggatggggaagagcagactcaggacactgagcttgtggaggccaggccagcagggg---atggaaccttccagaagtgggcagctgtgctggtgccttctggag------aagagcagagatacacatgcc-------atgtgcagcacaaggggcttcccgaa---------cccctcaccctgaga--tgga
>Nole-classI_XR_004027895.1
acc--ccc--ca--------agacacatgtgaccca-ccaccc----------cat--ctgaccatga---ggcc---at----cctgagatgctgggccatgggcttctacac--tgcag----agatcatactgacctcgcagtgggatggagaggaccagacccaggacacagagtttgtggagaccaggcctgcagggg---atggaaccttccagaagtgggtggctgtggtggtgtcttctggag------aagagcagagatacacatgcc-------atgtgcagcacgaggggctgctgaag---------cccctcaccctgaga--tggg
>Ceim-classI_XM_037735653.1
atc--ccc--ca-------aagacacaagtaaccca-ccaccc----------tgtctctgaccatga---ggtc---ac----cctgaggtgctgggccctgggcttctaccc--tgcgg----agatcacactgacctggcagcgggatggggaggaccagacccaggacactgagcttgtgaagaccaggccagcagggg---atggaaccttccagaagtgggcagctgtggtggtgccttctcgag------aagagcagagatacacgtgcc-------acgtgcagcacgaagggttgccagag---------ccactcaccctaaga--tggg
>Aona-classI_XM_021669925.1
agt--ccc--ca-------aagacacaagtaaccca-ccacgc----------cgtctctgaccatga---ggcc---ac----cctgaggtgctgggctctgggcttctatcc--tgcgg----agatcacactggcgtggcagcgggatggggaggaccagacccaggacactgagcttgtggagaccaggccagcagggg---atggaaccttccagaagtgggcggctgtggtggtgcattctggag------aagagcagagatatacgtgcc-------atgtgcagcatgaagggttgccagag---------cccctcaccctgaga--tggg
>Sabo-classI_XM_039466142.1
agc--ccc--ca-------aagacacaagtaaccca-ccacac----------agtctctgaccataa---gacc---ac----cctgaggtgctgggctctgggcttctaccc--tgcgg----agatcacattgacctggcagcgggatggggaggaccaaactcaggacacggagcttgtggagaccaggcctgcagggg---atggaaccttccagaagtgggcagctgtggtggtgccttctggag------aagagcagagatacacgtgcc-------atgtgcagcacaagggattgcccgaa---------ctgctcaccctgaga--tggg
>Chsa-classI_XR_005242984.1
aac--ccc--ca-------aagacacacgtgaccca-ccaccc----------cgtctctgatcatga---ggcc---at----cctgaggtgctgggctctgggcttctaccc--tgtgg----agattacactgacctggcagtgggatggggaggaccaaactcaggacacgcagcttgtggagaccaggccggcagggg---atggaaccttccagaagtgggcagctgtggtggtgccttctggag------aggagcagaaatacatgtgcc-------atgtgcagcatgaggggttcctggag---------cccctcaccctgaga--tggg
>Trfr-classI_XR_004439192.1
atc--ccc--ca-------aagacacatgtgaccca-ccaccg----------catctctgaccatga---ggcc---ac----cctgaggtgctgggccctgggcttctaccc--tgcgg----agatcacactgacctggcagtgggatggggaggaccgaactcaggacacggagcttgtggagaccaggccggcagggg---atggaaccttccagaagtggggagctgtggtggtgccttctggag------aggagcagagatacacgtgcc-------atgtgcagcatgaggggttgttggag---------cccctcaccctgaga--tggg
>Sabo-classI_XM_039467219.1
acc--ccc--ca-------aagacccacctgaccca-ccaccc----------catcactgaccatga---ggcc---ac----cctgaggtgctgggctctgggcttctaccc--tgcgg----atatcacattgacctggcagcgggatggggaggaccaaactcaggacacagagcttgtggagaccaggccagcagggg---atggaaccttccagaagtgggcagctgtggtggtgccttctggag------aagagcagagatacacgtgcc-------atgtgcagcacgaggggctgctggag---------cccctcaccctgagt--tggg
>Aona-classI_XR_002477708.1
acc--ccc--ca-------aaggcacacgtgaccca-tcaccc----------cctctctgatcatga---ggcc---ac----cctgaggtgctgggctctgggcttctaccc--tgcgg----agatcacactgacctggcagcgggatggggaggaccaaactcaggacacccagcttgtggagaccaggccagcagggg---atggaaccttccagaagtgggctgctgtggtggtgccttctggag------aagagcagagatacacatgcc-------atgtgcagcatgaagggttgccggag---------cccctcaccctgaga--tggg
>Ceim-classI_XM_037732051.1
atc--ccc--ca-------aagacacatgtgaccca-ccaccc----------cgtctctaaccatga---ggcc---ac----cctgaggtgctgggccctgggcttctaccc--tgcgg----agatcacactgacctggcagcgggatggggaggaccaaactcaggacatggagcttgtggagaccaggccagcagggg---atggaaccttccagaagtgggcggctgtggtggtgtcttctggag------aggagcagagatacacgtgcc-------acgtgcagcacgagaggctgccacag---------cccctcaccctgaga--tggg
>Thge-classI_XR_003118984.1
atc--ccc--ca-------aagacacacgtgaccca-ccagcc----------catctctgaccatga---gacc---ac----cctgaggtgctgggccctgggcttctacct--tgcgg----agatcacactgacctggcagcgggatggggaggaccaaactcaggacacagagtttgtggagaccaggccaggaggag---atggaaccttccagaagtggggagctgtggtggtgccttctggag------aagagcagagatacacctgcc-------gtgtgcagcctgaagggctgccggag---------cccctcaccctgaga--tggg
>Ceim-classI_XM_017522785.2
act--ccc--ca-------aagacacatgtgaccca-ccaccc----------cgtctctgaccatga---ggcc---ac----cctgaggtgctgggccctgggcttctaccc--tgcgg----agatcacactgacctgggagcgggatggggaggagcagactcaggacatggagcttgtggagaccaggccatcagggg---atggaaccttccagaagtgggcagctgtggtggtgccttctggag------aagagcagagatacacatgcc-------atgtgcagcacaaggggctgctggag---------cccctcaccctgaga--tggg
>Thge-classI_XM_025382062.1
aac--ctc--ca-------aagacacatgtgaccca-ccaccc----------cgtctctgaccatga---ggcc---ac----cctgaggtgctgggccctgggcttctaccc--tgcgg----agatcacactgacctggcagcgagatggggaggagcaaactcaggacactgagcttgtggagaccaggccagtaggag---atggaacctaccagaagtggggagctgtggtggtgccttctggag------aagagcagagatacacgtgcc-------atgtgcagcatgaggggctgccagag---------cccctcaccctgaga--tggg
>Sabo-classI_XM_039467363.1
acc--ccc--ca-------aaggcacacgtgaccca-ccaccc----------catctctgaccatga---ggcc---ac----cctgaggtgctgggccctgggcttctaccc--tgcgg----agatcacactgacctggcagcgggatggggaggaccaaactcaggacaccgagcttgtggagaccaggccagcagggg---acagaaacttccagaagtgggtagctgtggtggtgccttctggag------aagagcagagatacacgtgcc-------atgtgcagcacgaggggctgccggag---------cccctcaccctgaga--tggg
>Rhro-classI_XM_030929542.1
acc--ccc--ca-------aagacacacgtgaccca-ctaccc----------tgtctctgaccatga---gacc---at----cctgaggtgctgggccctgggcttctaccc--tgcgg----agatcacactgacctggcagcgggatggggaggaccaaactcaggacactgagcttgtggagaccaggccaggaggag---atggaaccttccagaagtggggagctgtggtggtgccttctggag------aagagcagagatacacgtgcc-------atgtgcagcatgaggggttgccggag---------cccctcaccctgaga--tggg
>Saap-classI_XM_032268946.1
atc--ccc--ca-------aagacacacgtgaccca-ccaccc----------catctctgaccatga---ggcc---ac----cctgaggtgctgggccctgggcttctaccc--tgcgg----agatcacactgacctggcagcgggatggggaggaccagacccaggatatggagcttgtggagaccaggccagcagggg---atggaaacttccagaagtgggcagctgtggtggtgccttctggag------aagagcagagatacacttgcc-------atgtgcagcacgaggggctgcctgag---------cccctgaccctgaga--tggg
>Nole-classI_NC_044402.1:c52320979-52317632
acc--ccc--ca-------gagacacacgtgaccca-ccaccc----------catctctgaccatga---ggcc---ac----cctgaggtgctgggccctgggcttctaccc--tgcgg----agatcacactgacctggcagcgggatggggaggaccaaactcaggacaccgagcttgtggagaccaggccagcaggag---atggaaccttccagaagtgggcagctgtggtggtgccttctggag------aagagcagagatacacatgcc-------atgtgcagcacgaggggctgcgggag---------cccctcaccaagaga--tggg
>Pite-classI_XR_002729026.3
atc--ccc--ca-------aagacacacgtggccca-ccaccc----------cgtctctgaccatga---ggcc---ac----cctgaggtgctgggccctgggcttctaccc--tgcgg----agatcacactgacctggcggcgggatggggaggaccaaactcaggacaccgagcttgtggagaccaggccaggaggag---atggaaccttccagaagtggggagctgtggtggtgccttctggag------aagagcagagatacacgtgcc-------atgtgcagcatgaggggctaacagag---------cccctcaccctgaga--tggg
>Rhro-classI_XR_004056711.1
atc--ccc--ca-------aagacacacgtgaccca-ccaccc----------cgtctctgaccatga---ggcc---ac----cctgaggtgctgggccctgggcttctaccc--tgcgg----agatcacactgacctggcagcgggatggcgaggtccaaactcaggacaccgagcttgtggagaccaggccaggaggag---atggaacctaccagaagtggggagctgtggtggtgccttctggag------aagagcagagatacacgtgcc-------atgtgcagcatgaggggctgccggag---------cccctcaccctgaga--tggg
>Coan-classI_XM_011945062.1
atc--ccc--ca-------aagacacatgtgaccca-ccaccc----------cgtctctgaccatga---ggcc---ac----cctgaggtgctgggccctgggcttctaccc--tgcgg----agatcacactgacctggcagcgggatggggaggaccaaactcaggacactgagcttgtggagaccaggccaggaggag---atggaaccttccagaagtgggcagctgtggtggtgccttctggag------aagagcagagatacacgtgcc-------atgtgcagcaccaggggctgccggag---------cccctcaccctgaga--tggg
>Sabo-classI_XM_039467247.1
atc--ccc--ca-------aagacacatgtgaccca-ccaccc----------cgtctctgaccatga---ggcc---ac----cctgaggtgctgggccctgggcttctaccc--tgcgg----agatcacactgacctggcagcgggatggggaggaccaaactcaggacatggagcttgtggagaccaggccagcagggg---atggaaccttccagaagtgggcagctgtggtggtgccttctggag------aagagcagagatacacgtgcc-------atgtgcagcacgaggggctgctggag---------cccctcaccctgaca--tggg
>Chsa-classI_XR_005242982.1
atc--ccc--ca-------aagacacacgtgaccca-ccaccc----------catctctgaccatga---ggcc---ac----cctgaggtgctgggccctgggcttctaccc--tgcgg----agatcacactgacctggcagcgggatggggaggagcaaattcaggacaccgagcttgtggagaccaggccagcaggag---atggaaccttccagaagtggggagctgtggtggtgccttctggag------aagagcagagatacacgtgcc-------atgtgcagcatgaggggctgccagag---------cccctcaccctgaga--tggg
>Thge-classI_XR_003118986.1
atc--ccc--ca-------aagacacacgtgaccca-ccatcc----------catctctgaccatga---ggcc---ac----cctgaggtgctgggccctgggcttctaccc--tgcgg----agatcacactgacctggcagcgggatggggaggaacaaactcaggacaccgagcttgtggagaccaggccagtaggag---atggaaccttccagaagtggggagctgtggtggtgccttctggag------aagagcagagatacacgtgcc-------atgtgcagcatgaggggctgcgggag---------cccctcaccctgaga--tggg
>Ceat-classI_XR_001011296.1
atc--ccc--ca-------aagacacacgtgaccca-ccagcc----------catctctgaccatga---ggcc---ac----cctgaggtgctgggccctgggcttctaccc--tgcgg----agatcacactgacctggcagcgggatggggaggagcaaactcaggacactgagcttgtggagaccaggccaggaggag---atggaaccttccagaagtggggagctgtggtggtgccttctggag------aagagcagagatacacgtgcc-------atgtgcagcac-aggggctgccggag---------cccctcaccctgaga--tggg
>Aona-classI_XM_021666265.1
acc--ccc--ca-------aagacacacgtgaccca-ccaccc----------cgtctctgaccgtaa---ggcc---ac----cctgaggtgctgggctctgggcttctaccc--tgcgg----agatcacactgacctggcagcgggatggggaggaccaaactcaggacatggagcttgtggagaccaggcccgcagggg---atggaaccttccagaagtgggctgctgtggtggtgccttctggag------aagagcagagatacacgtgcc-------acgtgcagcacaaggggctgcctgaa---------accctcaccctgaga--tggg
>Aona-classI_XM_012440907.1
acc--ccc--cg-------aagacttgtgtgaccca-cgaccc----------cgtctctgaccatga---ggtc---ac----cctgaggtgctgggccctgggcttctaccc--tgcgg----agatcacactgacctggcagcgggatggagagaaccaaactcaggacaccgagcttgtggagaccaggccagcagggg---atggaaccttccagaagtgggcagctgtggtggtgccttctggag------aagagcagagatacacgtgcc-------atgtgcagcacgaagggttgccggag---------cccctcaccctgaga--tggg
>Caja-classI_XM_017968896.3
acc--ccc--ca-------aagacacaagtaactca-ccacgc----------cgtctctgaccatga---ggcc---ac----cctgaggtgctgggccctgggcttctaccc--tgcgg----agatcgcactgacgtggcagcgggatggagaggaccaaactcaggacactgagcttgtggagaccaggccatcagggg---atggaaccttccagaagtgggcggctgtggtggtatcttctggag------aagagcagagatacacgtgcc-------atgtgcagcacaaggggctgctgaag---------cccctcaccctgaga--tggg
>Aona-classI_XM_021666277.1
acc--ccc--ca-------aagacacacatgaccca-ccaccc----------catctctgaccaaga---ggcc---ac----cctgaggtgctgggccctgggcttctaccc--tgcgg----agatcacactgacctggcagcgggatggggaggaccaaactcaagacactgagtttgtggagaccaggccttcagggg---atggaaccttccagaagtgggtggctgtggtggtgccttctggag------aagagcagagatacacgtgcc-------atgtgcagcacaaggggctgctggag---------cccctcaccctgaga--tggg
>Sabo-classI_XM_039462568.1
acc--ccc--ca-------aagacacacgtgaccca-ccaccc----------catctctgaccaaga---ggcc---ac----cctgaggtgctgggccctgggcttctaccc--tgcgg----agatcacactgacctggcagcgggatggggaggaccaaactcaagacactgagtttgtggagactaggccttcagggg---atggaaccttccagaagtgggcagctgtggtggtgccttctggag------aagagcagagatacacgtgcc-------acgtgcagcacgaggggctgccggag---------ccccacaccctgaga--tggg
>Ceim-classI_XM_017521325.2
aac--ccc--ca-------aaggcacacgtgaccca-ccaccc----------catctctgaccaacc---ggcc---ac----cctgaggtgctgggccctgggcttctaccc--tgcgg----agatcacactgtcctggcagcgggatggggaggaccaaactcaggacacagagcttgtggagacccggccagcagggg---atggaaacttccagaagtgggcggctgtggtggtgccttctggag------aagagcagagatacacgtgcc-------atgtgcagcacgaggggctgctagag---------cccctcaccctgaga--tggg
>Coan-classI_XM_011944974.1
atc--ccc--ca-------aagacacacgtgaccca-ccacct----------catctctgaccatga---ggcc---ac----cctgaggtgctgggccctgggcttctaccc--tgcgg----aaatcacactgacctggcagtgggatggggaggaccaaactgaagacacccagcttgtggagaccaggcccacagggg---atggaaccttccagaagtgggcagctgtggtggtgtcttctggag------aagagcagagatacacgtgcc-------atgtgcagcatgaggggctgccggag---------cctctcaatctgaga--tggg
>Rhro-classI_XM_030929583.1
atc--ccc--ca-------aagacacacgtgaccca-ccaccc----------cgtctctgaccatga---ggcc---ac----cctgaggtgctgggccctgggcttctaccc--tgcgg----agatcacactgacctggcagcgggatggggaggaccaaactgaagacacccagcttgtggagaccaggcccgcagggg---atggaaccttccagaagtgggcagctgtggtggtgtcttctggag------aagagcagggatacacgtgcc-------atgtgcagcatgaggggctgccggag---------cctctcaccctgaga--tggg
>Aona-classI_XM_021666271.1
aac--ccc--ca-------aagacacatgtgactca-ccatcc----------catcactgaccatga---ggcc---ac----cctgaggtgctgggccctgggcttctaccc--tgcgg----agatcacactgacctggcagcgggatggggaggaccaaactcaggacacagagcttgtggagaccaggccagcagggg---atggaaccttccagaagtgggccgctgtggtggtgccttctggag------aagagcagagatacatgtgcc-------atgtgcagcacgaggggctggaggag---------cccctcaccctgaga--tggg
>Trfr-classI_XM_033219641.1
gtc--ccc--ca-------aagacacacgtgaccca-ccaccc----------cgtctctgaccatga---gacc---tc----cccgaggtgctgggccctgggcttctaccc--tgcgg----agatcacactgacctggcagtgggatggggaggagcaaactcaggacactgagcttgtggagaccaggccagcagggg---acggaaccttccagaagtgggcggctgtggtggtgccttctggag------aagagcagagatacacgtgcc-------atgtgcagcaccaggagctgctggag---------cccctcaccctgaga--tggg
>Rhro-classI_XM_030928258.1
gcc--ccc--ca-------gagacacacgtgaccca-ccaccc----------cgtctctgaccatga---ggcc---ac----cctgaggtgctgggtcctgggcttctaccc--tgcgg----agatcacactgacctggcagcgggatggggaggagcaaactcaggacactgagcttgtggagaccaggccagcagggg---acggaaccttccagaagtgggcggctgtggtggtgccttctggag------aagagcagagatacacgtgcc-------atgtgcagcaccaggggctgctggag---------cctctcaccctgaga--tggg
>Thge-classI_XM_025382032.1
atc--ccc--ca-------aagacatacgtggccca-ccaccc----------tgtctctgaccatga---ggcc---ac----cctgaggtgctgggccctgggcttctaccc--tgcgg----agatcacactgacctggcagcgggatggggaggagcaaactcaggacactgagcttgtggagaccaggcccgcaggga---acggaacctttcagaaatgggcagctgtggtggtgccttctggag------aagagcagagatacacgtgcc-------atgtgcagcaccaggggctgctggag---------cccctcaccctgaga--tggg
>Pite-classI_XR_004228961.1
atc--ccc--ca-------aagacacatgtggccca-ccaccc----------cgtctctgaccatga---ggcc---ac----cctgaggtgctgggccctgggcttctaccc--tgcgg----agatcacactgacctggcagcgggatggggaggaccaaactcaggacaccgagcttgtggagaccaggccagcaggag---atggaaccttccagaagtgggcagctgtggtggtgccttctggag------aagagcagagatacacgtgcc-------atgtgcagcacgaggggctgccagag---------cccctcaccctgaga--tgga
>Thge-classI_XM_025374439.1
atc--ccc--ca-------aagacacacgtgaccca-ccaccc----------cgtctctgaccatga---ggcc---ac----cctgaggtgctgggccctgggcttctaccc--tgcgg----agatcacactgatgtggcagcgggatggggaggaccaaactgaagacacccagcttgtggagaccaggcccgcagggg---atggaaccttccagaagtgggcagctgtggtggtgtcttctggag------aagagcagagatacacgtgcc-------atgtgcagcacaagggactgctggag---------cccctcaccctgaga--tggg
>Coan-classI_XM_011944978.1
acc--ccc--ca-------aagacacacgtggccca-ccaccc----------cgtctctgaccatga---ggcc---ac----cctgaggtgctgggccctgggcttctaccc--tgcgg----agatcacactgacctggcagcgggatggggaggaccaaactcaggacactgagcttgtggacaccaggccagcagggg---atggaaccttccagaagtgggcagctgtggtggtgccttctggag------aagagcagagatacacatgcc-------atgtgcagcacaaggggctgctagag---------cccctcaccctgaga--tggg
>Thge-classI_XM_025374463.1
acc--ccc--ca-------aagacacacgtggccca-ccaccc----------cgtctctgaccatga---ggcc---ac----cctgaggtgctgggccctgggcttctaccc--tgcgg----agatcacactgacctggcagcgggatggggaggagcaaactcaggacactgagcttgtggagaccaggccagcagggg---atggaaccttccagaagtgggcagctgtggtggtgtcttctggag------aagagcagagatacacgtgcc-------atgtgcagcacaaggggctgctggag---------cccctcaccctgaga--tggc
>Thge-classI_XM_025382041.1
acc--ccc--ca-------aagacatacgtggccca-ccaccc----------cgtctctgaccatga---ggcc---ac----cctgaggtgctgggccctgggcttctaccc--tgcgg----agatcacactgacctggcagcgggatggggaggagcaaactcaggacactgagcttgtggagaccaggccagcagggg---atggaaccttccagaagtgggcagctgtggtggtgccttctggag------aagagcagagatacacgtgcc-------atgtgcagcacaaggggctgctggag---------cccctcaccctgaga--tggg
>Oraf-classI_XM_007958308.2
tgc--ctc--cc-------aagacacatgtgactgg-ccacca----------catcgctcaccatga---aatt---at----actgaagtgctgggccctgggcttctaccc--agcag----agatcaccctgacctggcagcggaatggggaggatcagacccaggacatggagtctgtggagaccaggcctgcagggg---acgggacgttccagaagtgggtggccatcgtggtgcccactggag------aggagcagagatacacatgtg-------atgtgcagcacgagggcctgccggag---------cccctcaccctgaga--tggg
>Epfu-classI_XM_028138976.1
acc--ctc--ca-------aaggcacacgtgaccca-ccacca----------cgtctctgcccgtga---agtc---ac----cctgcggtgctgggcgcggggcttctaccc--tgcgg----acatcagcctgacctggcagcgtgacggggaggaccagacccaggacatggaggtggtggagaccaggcctgcggggg---acggcaccttccagaagtgggtggccgtgggggtgccccctggcg------aggagcagagatacacgtgcc-------atgtgcagcacgaggggctgcccgag---------cccctgaccctgaga--tgtg
>Pite-classI_NC_045438.1:138723532-138727305
gcc--cct--ca-------aaggcacacgtgaccca-gcaccc----------cgtatctgaccacaa---ggcc---gc----cctgaggtgttgatccctaggcttctacct--tgcag----agaacacactgacctggcagcaggatggggagcaccagacccaggacacggagtttgtggagaccaggcctgcagggt---acagaaccttccagaagtgcgtggctgtagtggtgccttatggaa------aggagcagagatacacgtgct-------atgtgcaacatgaggggctgccagag---------cccctcactctgagg--tggg
>Thge-classI_NC_037671.1:c860875-857090
atc--ccc--ca-------aaggcacacgtgaccca-gcaccc----------cgtctctgaccacaa---ggcc---ac----cctgaggtgttgatccctaggcttctacct--tgcgg----agatcacactgacctggcagcaggatggggaggaccagacttaggacatggagtttgtggagaccaggcctgcagggt---atggaaccttccagaagtgggtggctgtagtggtgccttctggaa------aggggcagagatacacgtgct-------atgtgcaacatgaggg-ctgccagag---------cccctcactctgagg--tagg
>Papa-classI_NC_048245.1:29781095-29784840
acc--ccc--ccccctccccagacacacgtgaccca-ccaccc----------tgtctctgaacatga----ggc---at----aatgaggtgctgggttctgggcttctaccc--tgcgg----agatcacattgacctggcagtggaatggggaggaccagacccaggacatggagctcgtggagaccaggcccgcagggg---atggaaccttccagaagtgggcggttgtggtagtgccttctggag------aggaacagagatacacatgcc-------atgtgcagcacaaggggctgcccaag---------cccctcatcctgaga--tggg
>Chdi-classI_XM_037843125.1
atc--ccc--ca-------aagacacacgtgaccca-ccaccc----------tgtctctgaccatga---ggtc---ac----gctgaggtgctgggccctgggcttctaccc--ggcgg----agatcatgctgacctggcagcgggacggggaggaccagacccaggacacagagtttgtggagaccaggccagcagggg---atggaaccttccagaagtgggcagctgtggtggtgccctctggag------aggagccgagatacatgtgcc-------atgtgcggcacgaggggctgtctgag---------cccctcaccctgaga--tggg
>Rhro-classI_NC_044552.1:22988394-23052941
acc--ccc--cc-------aattcacacgtgacccc-ccatcc----------tgtctttgactatga---ggcc---ac----cctgaggtgctgagccctgggcttctatcc--tgtgg----agatcagactgacctggcagcaggacggagaggaccagacccacgacatggagctcgtggggaccaggcctgcagggg---atggaaccttccagaagtgggcagctgtagtggtgccttctggag------aggagcagagattcacgtgct-------atgtgcagcaccaggggctgcctgag---------cccctcatgctgaga--tagg
>Trfr-classI_NW_022681455.1:29852960-29896742
acc--ccc--cc-------aattcacacgtga-acc-ccatcc----------tgtctttgactatga---ggcc---ac----cctgaggtgctgagccctgggcttctatcc--tgtgg----agatcagactgacctggcagcaagacggagaggaccagacccacgacatggagctcgtggggaccaggcctgcagggg---atggaaacttccagaagtgggcagctgtggtggtgccttctggag------aggagcagagattcacgtgct-------atgtgcagcaccaggggctgcctgag---------cccctcatgctgaga--tggg
>Thge-classI_NC_037671.1:c32877590-32799762
acc--ccc--cc-------aattcacacgtgaccca-ccatcc----------tgtctttgactatga---ggct---ac----cctgaggtgctgagccctgggcttctaccc--tgcgg----agatcagactgacctggcagcgggagagggaggaccagacccacgacgtggagctcgtggggaccaggcctgcagggg---atggaaccttccagaagtgggcatctgtggtggtgccttctggag------aggagcagagattcacgtgct-------atgtgcagcaccaggggctgcctgagctgcaggagcccctc---tggagaccttta
>Gava-classI_XM_008594446.1
atc--ctc--ca-------aagacacacgtgaccca-ccatcc----------catctctgaccatga---ggct---ac----cctgaggtgctgggctctgggcttctaccc--tgcag----agatcaccataacctggcagcgtgatggggaggaccagactcaggacacggagcttgtggacaccaggcctgcagggg---atggaaccttccagaagtgggcggctgtggtggtgccttctgggg------aggagctgagatacatgtgcc-------atgtgcagcatggggggctgcctgat---------cgcctcaccctgaga--tggg
>Saap-classI_XM_032271860.1
atc--ccc--ca-------aaggcacatgtgaccca-gcaccc----------tatctctgacaatga---ggcc---ac----cctgaggtgctgggccctgggcttctaccc--tgtgg----agatcaaactgacctggcagcgggatggggaggaccacacccaggacatggagcttgtggataccaggccagtggggg---atggaaccttccagaagtgggtggctgtggtggtgccttctggag------aggagcagagatacacgtgcc-------atgtgcagcatgaggaactacctgag---------cccctcaccctgaga--tgga
>Maja-classI_XM_037026680.1
aac--ccc--ca-------aaaagacatgtgaccca-ccaccg----------cttctctgaccgtga---ggtc---ac----cctgaggtgctgggccctgggcttctaccc--tgcgg----agatcaccctgacctggctgcgtgatggggacgacctgacccaggacacagagcttgtggagaccaggccttcagggg---acggaaccttccagaagtgggcagctgtggtggtgccttctgggg------aggagcagagatacacatgcc-------atgtgcagcatgaggggctgctcaag---------cccatcactctgcag--tggg
>Poab-classI_XM_024248521.1
acc--ccc--cc-------aagacacacgtgaccca-ccaccc----------tgtctctgaacatga---ggcc---ac----cctgaggtgctgggccctgggcttctaccc--tgcgg----agatcacactgacctggcagcgggatagggaggaccagatccaggacacggagttcatggagaccaggcctgcagggg---atggaaccttccagaagtgggtggctatggtgttgccttctggag------aggaacagagatacatgtgcc-------atgtgcagcacaaggggctgcccaag---------cccctcaccctgaga--tggg
>Mimu-classI_NC_033679.1:988885-991883
acc--ccc--ca-------aggacacacgtgaccca-ccaccc----------aagctctgagcgtga---ggcc---ac----catgaggtgctgggccctgggcttctaccc--tgggg----agatcacactgacctggcagcgggatgggcaggacctgacccaggatatggagtttgtggagaccaggcctgcagggg---atggaaccttccagaaatgggcagctgtggtagtgcctccaggag------aggagcagagatacacgtgcc-------atgtgcagcacgaggggctgccggag---------cccctcaccctgaga--tggg
>Sabo-classI_XM_039467282.1
atc--ctc--ca-------aagacgtacattgccca-ccaccc----------catctctgaccatga---ggcc---ac----cctgaggtgctgggccctgggcttctaccc--tgcgg----agatcatgctgacctggcagagggatggggaggaacagacccaggacacagagcttgtggagaccaggcctgcagggg---atggaaccttccagaagtgggcggttgtggtggtgctttctgggg------aggagcagagatacacgtgcc-------gtgtgcagcacgaggggctgctggag---------cccctcaccctgaga--tggg
>Nole-classI_NC_044402.1:51279315-51282313
atc--ccc--ca-------agggcacacgtgaccca-gcaccc----------cgtctctgaccatga---ggcc---ac----cctgaggtgctggtccctaggcttctaccc--tgcgg----agatcatactgacctggcagcaggatggggaggaccagacccaggacacggagtttgtggagaccaggcctgcagggg---acagaaacttcgagaagtgggtggctgtagtggtgccttctggag------aggagcagagatacaagtgcc-------atgtgcagcatgagggactgccagag---------ccccttactctgaga--tggg
>Aona-classI_XM_012440735.2
atc--ctc--ca-------aaggcacacgttgccca-ccaccc----------catcgctgacaatga---ggcc---ac----cctgaggtgctgggccctgggcttctaccc--tgcgg----agatcacactgacctggcagcgggatggggaggaccagacccaggacatggaacttgtggagaccaggcctgcagggg---atggaaccttccagaagtgggtggctgtggtggtgctttctgggg------aggagcagcgatacacgtgcc-------atgtgcagcacgaggggctgccagag---------cctctcaccctgaga--tggg
>Ceim-classI_XM_037732055.1
atc--ctc--ca-------aaggcacacgttgccca-ccaccc----------tatctctgaccatga---ggcc---ac----cctgaggtgctgggccctgggcttctaccc--tgcgg----agatcacgctgacctggcagagggatggggaggagcagacccaggacacggagcttgtggagaccaggcccgcagggg---atggaaccttccagaagtgggcagctgtggtggtgctttctgggg------aggagcagcgatacacgtgcc-------atgtgcagcacgaggggctgccggag---------cccttcaccctgaga--tggg
>Nole-classI_NC_044402.1:51043273-51505984
acc--ccc--cc-------aagacacacgtgaccca-ccactc----------tgtctctgaacatga---ggcc---ac----cctgaggtgctgggctctgggcttccaccc--tgcgg----agatcacactgacctggcagcgggatggggaggaccaaacccaggacacggagctggtggagaccaggcccgcaggag---atggaaacttccagaagtgggcggctgtggtggtgccttctggag------aggaacagagatacatgtgcc-------atgtgcagcacgaggggctgcctgag---------cccctcaccctgaga--tggg
>Hymo-classI_NW_022611662.1:28355530-28358783
atc--ctc--ca-------aaagcacacgttgcccg-ccaccc----------catctccgaccgtga---ggcc---ac----gctgaggtgctgggccctgggcttctaccc--tgcgg----agatcacactgacctggcagcgggatggggaggaacagacccaggacacagagcttgtggagaccaggccagcagggg---atggaaccttccagaagtgggctgctgtggtggtgccttctggag------aggaacagagatacacatgcc-------atgtgcggcacgaggggctgcccgag---------cccctcaccctgaga--tggg
>Nole-classI_NC_044402.1:50911178-50915301
atc--ctc--ca-------aaagcacacgttgccca-ccaccc----------catctccgaccatga---ggcc---ac----cctgaggtgctgggccctgggcttctaccc--tgcgg----agatcacattgacctggcagcgggatggggaggaacagacccaggacacagagcttgtggagaccaggcctgcagggg---atggaaccttccagaagtgggccgctgtggtggtgccttctggag------aggaacagagatacacatgcc-------atgtgcagcacgaggggctgcccgag---------cccctcaccctgaga--tggg
>Chsa-classI_XM_007973295.2
atc--ctc--ca-------aaggcacacgttgccca-ccaccc----------catctctgaccgtga---ggcc---ac----cctgaggtgctgggccctgggcttctaccc--cgcgg----agatcacactgacctggcagcgggatggggaggaacagacccaggacacggagctcgtggagaccaggcctgcagggg---atggaactttccagaagtgggcagctgtggtggtgccttctggag------aggagcagagatacacctgcc-------atgtgcaacacgaagggctgccccag---------cccctcaccctgaga--tggg
>Trfr-classI_XM_033219647.1
atc--ctc--ca-------aaggcacacgttgccca-ccaccc----------catctctgaccgtga---ggcc---ac----cctgaggtgctgggccctgggcttctaccc--tgcgg----agatcacactgacctggcagcgggacggggaggaacagacccaggacacagagctcgtggagacc-------------------------------------------------------------------------------------------------------------------------------------------------------
>Pite-classI_XM_023191602.3
atc--ctc--ca-------aaggcacacgttgccca-ccaccc----------catctctgaccgtga---ggcc---ac----cctgaggtgctgggccctgggcttctaccc--tgcgg----agatcacactgacctggcagcgggagggggaggaacagacccaggacacggagctcgtggagaccaggcctgcagggg---atggaaccttccagaagtgggcagctgtggtggtgccttccggag------aggagcagagatacacgtgcc-------atgtgcaacacgaagggctgccccag---------cccctcaccctgaga--tggg
>Thge-classI_NW_020263390.1:c4500-1320
atc--ctc--ca-------aaggcacacgttgccca-ccaccc----------catctctgaccgtga---ggcc---ac----cctgaggtgctgggccctgggcttctaccc--tgccg----agatcacactgacctggcagcgggacggggaggaacagacccaggacacggagcttgtggagaccaggcctgcagggg---atggaaccttccagaagtgggcagctgtggtggtgccttccggag------aggagcagagatacacctgct-------atgtgcaacacgaagggctgccccag---------cccctcaccctgaga--tggg
>Poab-classI_XM_024248513.1
aac--ccc--cc-------aagacacacgtgaccca-ccaccc----------tgtctttgactatga---ggcc---ac----cctgaggtgctgggccctgggcttctaccc--tgcgg----agatcatactgacctggcagcgggatggggaggaccagacccaggacgtggagcttgtggagaccaggcctgcagggg---atggaaccttccagaagtgggcagctgtggtggtgcctcctggag------aggagcagagatacacgtgcc-------atgtgcagcatgaggggctgccggag---------cccctcatgctgaga--tgga
>Gogo-classI_XM_031012340.1
acc--ccc--cc-------aagacacacgtgaccca-ccaccc----------tgtctttgactatga---ggcc---ac----cctgaggtgctgggccctgggcttctaccc--tgcag----agatcatactgacctggcagcgggatggggaggaccagacccaggacgtggagctcgtggagaccaggcctgcagggg---atggaaccttccagaagtgggcggctgtggtggtgccttctggag------aggagcagagatacacgtgcc-------atgtgcagcatgaggggctgccggag---------cccctcatgctgaga--tgga
>Papa-classI_XM_034961686.1
acc--ccc--cc-------aagacacacgtgaccca-ccaccc----------tgtctttgactatga---ggcc---ac----cctgaggtgctgggccctgggcttctaccc--tgcgg----agatcatactgacctggcagcgggatggggaggaccagacccaggacgtggagctcgtggagaccaggcctgcagggg---atggaaccttccagaagtgggcagctgtggtggtgccttctggag------aggagcagagatacacgtgcc-------atgtgcagcatgaggggctgccggag---------cccctcatgctgaga--tgga
>Gogo-classI_XR_004070699.1
atc--ccc--ca-------aaggcacatgtgacccg-gcaccc----------cgtctctgaccatga---ggcc---ac----cctgaggtgctgggccctgggcctctaccc--tgtgg----agatcacactgacctggcagcaggatggggaggaccagacccaggacacagagcttggggagaccaggccttcagggg---acggaaccttccagaattggatggctgtagtggtgccttctggag------aggagcaaagatacatgtgcc-------atgtgcagcatgaggggctgccagag---------cccctcaccctgaga--tggg
>Patr-classI_NC_036885.1:29767835-29770833
atc--ccc--ca-------aaggcacatgtgaccca-gcaccc----------cgtctctgaccatga---ggcc---ac----cctgaggtgctgggccctgggcctctaccc--tgcgg----agatcacactgacctggcagcaggatggggaggaccagacccaggacacggagcttgtggagaccaggcctgcagggg---acggaaccttccagaagtgggtggctgtagtggtgccttccggag------aggagcagagatacatgtgcc-------atgtgcagcatgaggggctgccagag---------cccctcaccctgaga--tggg
>Aona-classI_XM_021671476.1
atc--ccc--ca-------aagacgaaagtgaccca-ccaccc----------tatctctgactatga---ggcc---ac----cctgaggtgctgggccctgggtttctaccc--tgcgg----agatcgcactgacctggcagcgggatggggaggaccagacccaggacatggagcttgtggagaccaggcctgcaggag---atggaaccttccagaagtgggcggctgtggtggtgtcttctggag------aggagcagagatacacgtgcc-------aagtgcagcacgaggggctgcctgag---------cccctcaccctgaga--tggg
>Nole-classI_NC_044402.1:51501223-51505984
atc--ccc--ca-------aagacacatgtgaccca-ccacca----------catctctgaccatga---ggcc---ac----cctgaggtgctgggccctgggcttttaccc--tgcgg----agatcacactgacctggcagcgggatggggaggaccagacccacaacacggagcttgtggagaccaggcctgcagggg---atggaaccttccagaagtggacagctgtggtggtgccttctggag------aggagcagagatacacgtgcc-------atgtgcagcatgaggggctacctgag---------cccctcaccctgaga--tggg
>Coan-classI_NW_012115577.1:c1127163-1122585
acc--ccc--ca-------aagacacatttaaccca-ccaccc----------cttctctgatcatga---ggcc---ac----cctgaggtgctgggccctgggcttctaccc--tgcgg----agattacagtgacctggcagagggatggggaggaccagtcccaggacacggagcttgtggagaccaggcctacagggg---atggaaccttccagaagtgggcagctgtggtggtgccttctggag------aggagcagagatacacgtgcc-------atgtgcagcatgaggggctacccgag---------ccccaagccctgaga--tggg
>Sabo-classI_XM_039467415.1
atc--ccc--ca-------aagacacatgtgaccca-ccacca----------cgcctctgaccatga---ggcc---ac----cctgaggtgctgggccctgggcttctaccc--tgcgg----agatcacactgacctggcagcgggatggggaggacctgatccaggacacggagcttgtggagaccaggccggcagggg---atggaaccttccagaagtgggcagctgtggtggtgtcttctggag------aagagcagagatacacgtgcc-------atgtgcagcacgaggggctgctggag---------cccctcaccctgaga--tggg
>Sabo-classI_XM_010332637.2
atc--ccc--ca-------aagacacatgtgaccca-ccaccg----------cgcctctgaccatga---ggcc---ac----cctgaggtgctgggccctgggcttctaccc--tgcgg----agatcacactgacctggcagcgggatggggaggacctgatccaggacatggagcttgtggagaccaggccggcagggg---acggaaacttccagaagtgggcggctgtggtggtgccttctggag------aggagcagagatacacgtgcc-------atgtgcagcacgaggggctgccggag---------cccctcaccctgaga--tggg
>Leca-classI_NC_059129.1:41195708-41197898
acc--ccc--ca-------aagacacacgtgaccca-ccaccc----------cgtctctgaccggga---ggcc---ac----cctgaggtgctgggccctgggcttctaccc--tgcgg----agatcacactgacctggcagcgggacggggaggaccagacccaggacacggagctcgtggagacccggcctgcagggg---acggaaccttccagaagtgggcagctgtggtggtgccgcctggag------aggagcagagatacacgtgcc-------ttgtgcagcacgaggggctgccggag---------cccctcaccctgaga--tggg
>Patr-classI_NC_036885.1:29963832-29968621
agc--ccc--ca-------aagacacacgtgaccca-ccaccc----------catctctgaccatga---ggcc---ac----cctgaggtgctgggccctgggcttctaccc--tgcgg----agatcacactgacctggcagcaggatggagagggccatacccaggacacggagcttgtggacaccaggcctgcagggg---atggaaccttccagaagtgggcagctgtggtggtgccttctggag------aggagcagagatacacgtgcc-------atgtgcagcatgaggggctacccgag---------cccctcaccctgaga--tgga
>Gogo-classI_XM_004043573.2
agc--ccc--ca-------aagacacacgtgaccca-ccaccc----------catctctgaccatga---ggcc---ac----cctgaggtgctgggccctgggcttctaccc--tgcgg----agatcacactgacctggcagcaggatggggagggccatacccaggacacggagcttgtggacaccaggcctgcagggg---atggaaccttccagaagtgggcagctgtggtggtgccttctggag------aggagcagagatacacgtgcc-------atgtgcagcatgaggggctacccgag---------cccctcaccctgaga--tgga
>Ceim-classI_XM_017510528.2
atc--ccc--ca-------aagacacatgtgatcca-ccaccc----------catctctgatcatga---ggcc---ac----cctgaggtgctgggccctgggcttctaccc--tgcgg----agatcacactgacctggcagcgggatggggaggaccagacccaggacatggagcttgtggagaccaggccagcagggg---acggaaccttccagaagtgggcggctgtggtggtgtcttctggag------aggagcagagatacacgtgcc-------atgtgcagcatgaggggctgccggag---------cccctcacgctgaga--tggg
>Prco-classI_XM_012653645.1
acc--ccc--ca-------aagacacacgtgaccca-ccaccc----------catctctgagcgtga---ggcc---ac----cctgaggtgctgggccctgggcttctaccc--tgcgg----agatcacactgacctggcagcgggatggggaggaccagacccaggacaccgagcttgtggagaccaggcctgcagggg---atggaaccttccagaagtgggcagctgtggtggtgccttctggag------aggaacagaaatacatgtgcc-------atgtgcagcacgaggggctgccagag---------cccctcaccctgaga--tggg
>Hymo-classI_NW_022611662.1:28976310-28979930
agg--ccc--ca-------aagacacatgtgaccca-ccaccc----------cgtctctgaccatga---ggcc---ac----cctgaggtgctgggccctgggcttctaccc--tgcgg----agatcacactgacctggcagcgggatggggaggaccagacccaggacacggagcttgtggagaccaggcctgcagggg---atggaaccttccagaagtgggcagctgtgattgtgccttctggag------aggagcagagatacacgtgcc-------acgtgcagcatgaggggctacccgag---------cccctcaccctgaga--tggg
>Pite-classI_XM_026448881.2
aac--ccc--ca-------aagacacatttaaccca-ccaccc----------catctctgatcatga---ggcc---ac----cctgaggtgctgggccctgggcttctaccc--tgcgg----agatcacagtgacctggcagcgggatgggaaggaccagacccaggacacggagcttgtggagaccaggcctgcagggg---atggaaccttccagaagtgggcagctgtggtggtgccttctggag------aggaacagagatacacgtgcc-------atgtgcagcatgaggggctatccgag---------cccctcaccctgaga--tggg
>Trfr-classI_NW_022681455.1:30493868-30498979
acc--ccc--cc-------aagacacatgtgaccca-ccaccc----------cctctctgatcatga---ggcc---ac----cctgaggtgctgggccctgggcttctaccc--tgcgg----agatcacagtgacctggcagcgggatggggaggaccagacccaggacacggagcttgtggagaccaggcctgcagggg---atggaaccttccagaagtgggcagctgtggtggtgccttctggag------aggagcagagatacacgtgcc-------atgtgcagcatgaggggctacccaag---------cccctcacccttaga--tggg
>Rhro-classI_NC_044552.1:23783050-23787722
acc--ccc--cc-------aagacacatgtgaccca-ccaccc----------cgtctctgatcatga---ggcc---ac----cctgaggtgctgggccctgggcttctaccc--tgcgg----agatcacagtgacctggcagcgggatggggaggaccagacccaggacacggagcttgtggagaccaggcctgcagggg---atggaaccttccagaagtgggcagctgtggtggtgccttctggag------aggagcagagatacacgtgcc-------atgtgcagcatgaggggctgccggag---------cccctcaccctgaga--tggg
>Paan-classI_NC_044981.1:30135749-30140492
aac--ccc--ca-------aagacacacgtgaccca-ccaccc----------cgtctctgatcatga---ggcc---ac----cctgaggtgctgggccctgggcttctaccc--tgcgg----agatcacagtgacctggcagcgggatggggaggaccagacccaggacacggagcttgtggagaccaggcctgcagggg---atggaaccttccagaagtgggcagctgtggtggtgccttctggag------aggagcagagatacacgtgcc-------atgtgcagcatgaggggctacctgag---------cccctcaccctgaga--tggg
>Thge-classI_XM_025381447.1
aac--ccc--ca-------aagacacacgtgaccca-ccaccc----------cgtctctgctcatga---ggcc---ac----cctgaggtgctgggccctgggcttctaccc--tgcgg----agatcacagtgacctggcagcgggatggggaggaccagacccaggacacggagcttgtggagaccaggcctgcagggg---atggaactttccagaagtgggcagctgtggtggtaccttctggag------agaagcagagatacacgtgcc-------atgtgcagcatgaggggctactcgag---------cccctcaccctgaga--tggg
>Rano-A_av1
atc--ccc--ca-------gaggcacatgtgaccct-tcaccc----------cagacctgaaggtga---tgtc---ac----cctgaggtgctgggccctgggcttctaccc--tgctg----acatcaccctgacctggcagttgaatggggaggacctgacccaggacatggagcttgtggagaccaggcctgcagggg---atggaaccttccagaagtgggcatctgtggtggtgcctcttggga------aggagcagaattacacatgcc-------gtgtggagcatgaggggctgcctaag---------ccactttcccagaga--tggg
>Hosa-T_01:01:01:01
aat--ccc--ag-------aatacatgtgtgatcca-ctaccc----------catctcggaccatga---ggcc---gc----cctgaggtgctgggtcccgggcttctacca--tgtgg----aaatcacagtgacccaactgtgggatggggaggaccaaatttaggacgcagagcttgtggggaccagacctgcagggt---atagaaccttccagaagtgggcagctgtgatgctgtcttctagag------acaagtagagatacacatgcc-------atgtgcagcaggaggcactgccagag---------cccctcacactgaga--tggg
>SLA-1_01:01
agc--ctc--ca-------aagacacatgtgacccg-ccaccc----------cagctctgacctggg---ggtc---ac----cttgaggtgctgggccctgggcttctaccc--taagg----agatctccctgacctggcagcgggagggccaggaccagagccaggacatggagctggtggagaccaggccctcagggg---atgggaccttccagaagtgggcggccctggtggtgcctcctggag------aggagcagagctacacctgcc-------atgtgcagcacgagggcctgcaggag---------cccctcaccctgaga--tggg
>Mamu-K_01:02:01:01
actcaccc--cc-------aagacacatgtgaccca-cgattc----------catctctgactataa---ggcc---ac----cctgaggtgctgggccctgggcttctaccc--tgtgg----agatcacactgacctggcagtgggatggggagggccagactcaggacatggagcttgtagagaccaggcccgcaggga---atggaaccttccagaagtgggcagctgtggt-gtgccttctggag------aggaacagagatatacgtgcc-------atgtacagcatgaagcattgcccaag---------cccctcaccctgaga--tgta
>Caja-PS2_01:02
agc--ccc--ct-------aagatacaagtgacccacccaccc----------catctctgaccatga---ggcctgacc---acctaaggtggtggacccttggcttctaccc--tgcgg----agatcacactgacctggcagtgggatggggaggaccagacccaggacatggagctc-tggagaccaggccggtagggg---acagaaccttccagaagtgggctgctgtggtggtgccttctggag------aggagcagagatacacgtgcc-------gtgtgcagcatgagtggctgccagag---------accctcaccctgaga--tggg
>Popy-B_03:01
acc--ccc--ca-------aagacacacgtgaccca-ccaccc----------caactctgaccatga---gacc---ac----cctgaggtgctgggccctgggcttctaccc--tgcgg----agatcacactgacctggcagcgggatggggaggaccagacccaggacacggagcttgtggagaccaggcctgcaggag---atggaaccttccagaagtgggcagctgtggtggtgccttctggag------cagagcagagatacacatgcc-------atgtgcagcatgaggggctgccggag---------cccctcaccctgaga--tgga
>Popy-B_08:01
act--gcc--ca-------aagacacacgtgaccca-ccaccc----------cgtctctgaacatga---gact---at----cctgagatgctgggccctgggcttctaccc--tgcgg----agatcacactgacctggcagcgggatggggaggaccaaactcaggacaccgagcttgtggagaccaggccagcaggag---atggaaccttccagaagtgggcagcggtggtggtgccttctggag------aagagcagagatacacatgcc-------atgtgcagcacgaggggctgccggag---------cccctcaccctgaga--tggg
>Gogo-B_07:01
acc--gcc--ca-------aagacacacatgaccca-ccaccc----------catctctgaccatga---ggcc---ac----cctgaggtgctgggccctggccttctaccc--tgcgg----agatcacactgacctggcagcgggatggggaggaccaaactcaggacaccgagcttgtggagaccaggccagcaggag---atggaaccttccagaagtgggcagctgtggtggtgccttctggag------aagaacagagatacacatgcc-------gtgtgcagcacgaggggctgccggag---------cccctcaccctgaga--tggg
>Mamu-B_098:01:01:01
aac--ccc--ca-------aagacacacgtgaccca-ccaccc----------cgtctctgaccatga---ggcc---ac----cctgaggtgctgggccctgggcttctaccc--tgtgg----agatcacactgacctggcagcgggatggggaggaccaaactcaggacaccgagcttgtggagaccaggccaggaggag---atggaaccttccagaagtggggagctgtggtggtgccttctggag------aagagcagagatatacgtgcc-------atgtgcagcatgaggggctgccggag---------cccatcaccctgaga--tggg
>Hosa-N_01:01:01:01
-ac--ccc--ca-------aaggcat-tccccacca-gcacccactatgaccccatctctgactgtaa---tacc---ac----cctgaggtgctgggccctgggcttccaccc--tgaag----agatcacattgatctggcagcaggatggggaggactatacctaggacatggagcttgcagagacca------------------------------------------------------------------------------------------------------------------------------------------------------
>Mamu-A2_01:01
act--ccc--cc-------aagacacatgtgaccca-ccaccc----------cgtctctgaccatga---ggcc---ac----cctgaggtgctgggccctgggcttctaccc--tgcgg----agatcacactgacctggcggcgggatggggaggaccaaactcaggacacggagctcgtggagaccaggcctgcaggag---atggaaccttccagaagtgggcggctgtggtggtgccttctggaa------aggagcagagatacacctgtc-------atgtgcagcatgagggtctgcccgag---------cccctcaccctgaga--tggg
>Mamu-A2_05:01:01:01
act--ccc--cc-------aagacacatgtaaccca-ccaccc----------cgtctctgaccatga---ggcc---ac----cctgaggtgctgggccctgggcttctaccc--tgcgg----agatcacactgacctggcggcgggatggggaggaccaaactcaggacacggagctcgtggagaccaggcctgcaggag---atggaaccttccagaagtgggcggctgtggtggtgccttctggaa------aggagcagagatacacctgtc-------atgtgcagcatgagggtctgcccgag---------cccctcaccctgaga--tggg
>Mamu-A4_14:03:01:01
acc--ccc--cc-------aagacacatgtgaccca-ccaccc----------cgtctctgaccatga---ggcc---ac----cctgaggtgctgggccctgggcttctaccc--tgcgg----agatcacactgacctggcagcgggatggggaggaccaaactcaggacacggagctcgtggagaccaggcctgcaggag---atggaaccttccagaagtgggcggctgtggtggtgccttctggaa------aggagcagagatacacctgtc-------atgtgcagcatgagggtctgcccaag---------cccctcaccctgaga--tggg
>Gogo-A_05:01
acg--ccc--cc-------aagacacatacgactca-ccaagc----------tgtctctgaccatga---ggcc---ac----cctgaagtgctgggccctgagcttctaccc--tgcgg----agatcacactgacctggcagcgggatggggaggaccagacccaggacacggagctcgtggagaccaggcctgcaggag---atggaaccttccagaagtgggcggctgtggtggtgccttctggac------aggagcagagatacacctgcc-------atgtgcagcatgagggtctgcccaag---------cccctcaccctgaga--tggg
>Hosa-L_01:01:01:01
atc--ccc--ca-------aaggcacatgtgaccca-gcaccc----------catctctgaccatga---ggcc---ac----cctgaggtgctgggccctgggcctctaccc--tgcgg----agatcacactgacctggcagcaggatggggaggaccagacccaggacacggagcttgtggagaccaggcctgcagggg---acggaaccttccagaagtgggtggctgtagtggtgccttccggag------aggagcagagatacatgtgcc-------atgtgcagcatgaggggctgccagag---------cccctcaccctgaga--tggg
>Hosa-E_01:01:01:01
agc--ccc--ca-------aagacacacgtgactca-ccaccc----------catctctgaccatga---ggcc---ac----cctgaggtgctgggccctgggcttctaccc--tgcgg----agatcacactgacctggcagcaggatggggagggccatacccaggacacggagctcgtggagaccaggcctgcagggg---atggaaccttccagaagtgggcagctgtggtggtgccttctggag------aggagcagagatacacgtgcc-------atgtgcagcatgaggggctacccgag---------cccgtcaccctgaga--tgga
>Hosa-K_01:01:01:01
acctctcc--cc-------cagacacatatgatcca-ccattc----------cgtctctgactataa---ggcc---ac----cctgaggtgctgggccctgggcttctaccc--tgtgg----agatcacactggcctggcagcaggatggagaggaccagactcgggacatggagcttctagagaccaggcctgcagggg---atggaaccttccagaagtgggcagctgtggtggtgccttctggag------aggaacagagatacccgtgcc-------atgtgcagcatgaggggttgcccaag---------cccctcaccctgaga--tggg
>Hosa-A_01:01:01:01
acc--ccc--cc-------aagacacatatgaccca-ccaccc----------catctctgaccatga---ggcc---ac----cctgaggtgctgggccctgggcttctaccc--tgcgg----agatcacactgacctggcagcgggatggggaggaccagacccaggacacggagctcgtggagaccaggcctgcagggg---atggaaccttccagaagtgggcggctgtggtggtgccttctggag------aggagcagagatacacctgcc-------atgtgcagcatgagggtctgcccaag---------cccctcaccctgaga--tggg
>Hosa-Y_01:01
acg--ccc--cc-------aagacgcatatgactca-ccacgc----------tgtctctgacaatga---ggcc---ac----cctgaggtgctgagccctgagcttctaccc--tgcgg----agatcacactgacctggcagcgggatggggaggaccagacccaggacacggagctcgtggagaccaggcctgcagggg---atggaatcttccagaagtgggcggctgtggtggtgccttctggag------aggagcagagatacacctgcc-------atgtgcagcatgagggtctgcccaag---------cccctcaccctgaga--tggg
>Hosa-C_01:02:01:01
aac--acc--ca-------aagacacacgtgaccca-ccatcc----------cgtctctgaccatga---ggcc---ac----cctgaggtgctgggccctgggcttctaccc--tgcgg----agatcacactgacctggcagtgggatggggaggaccaaactcaggacaccgagcttgtggagaccaggccagcaggag---atggaaccttccagaagtgggcagctgtgatggtgccttctggag------aagagcagagatacacgtgcc-------atgtgcagcacgaggggctgccggag---------cccctcaccctgaga--tggg
>Hosa-B_07:02:01:01
acc--ccc--ca-------aagacacacgtgaccca-ccaccc----------catctctgaccatga---ggcc---ac----cctgaggtgctgggccctgggtttctaccc--tgcgg----agatcacactgacctggcagcgggatggcgaggaccaaactcaggacactgagcttgtggagaccagaccagcaggag---atagaaccttccagaagtgggcagctgtggtggtgccttctggag------aagagcagagatacacatgcc-------atgtacagcatgaggggctgccgaag---------cccctcaccctgaga--tggg
>Caja-G5Ps_01
-----------------------------------------------------------------------------------------------------------------------------------------------ataaaaatggagaaagctactctcaggctgcaa---------------------------------------------------------------------------------------------------------------------------------------------------------------------
>Hosa-W_01:01:01:01
-aa--ccc--ca-------aagactcacatgaccca-ccaccc----------catctctgaccatga---ggcc---ac----cctgaggtgctgggctctgggcttctaccc--tgtgg----agatcacactgacccagtagtgggatggacaggaccaaatgtaggatgcagaggttgtggagaccacacctgcagggt---acagaaccttccagaagtgggcagctgtggtggtgtcttctggag------aggagcagagatacacatgcc-------atgtgcagcacgatgggctgccagag---------cccctcaccctgaga--tgg-
>Mafa-W_01:07
atcc-ccc--aa-------aagacacacatgaccca-ccaccc----------catctccaaccatga---ggcc---ac----cctgaggtgctgggtcctgggcttctgccctgtgtgg----agatcacactgacccagtagcgggatggggaggaccaaatgtaggatgc--agtttatggagaccaaacctgcagggt---acagaaccttccagaagtgggcagctgtggtggtgtcttctggag------aggagcagagatacacatgcc-------atgtgcagcacgaggggttgccagag---------cccctcaccctgagg--tgg-
>Caja-G8Ps_01
-tg--ccc--cc-------aagacacatgtgaccca-ccaccc----------catctcggaccatga---gacc---ac----cctgaggtactgggcccagggcttctaccc--tgcg---------------gatttggcagtgggatggggaggaccaaacccaggacatggagcttgtgcagaccaggcccacagggg---acagaaccttccagaagtgggtggctgtggtggtgccttctgg--------------agaaatgcacctgcc-------atgtgcagactgaggggctacccgag---------ctcctctccctgagc--taga
>Mafa-K_01:01
actcaccc--cc-------aagacacatgtgaccca-cgattc----------catctctgactataa---ggcc---ac----cctgaggtgctgggccctgggcttctgccc--tgtgg----agatcacactgaccttgcagtgggatggggagggccagactcaggacatggagcttgtagagaccaggcccgcaggga---atggaaccttccagaagtgggcagctgtggtggtgccttctggag------aggaacagaggtatacgtgcc-------atgtacagcatgaagcattgcccgag---------cccctcaccctgaga--tgta
>Mamu-K_01:03:01:01
acc--ccc--cc-------aagactcatgtgaccca-ccatcc----------catctctgaccatga---ggcc---ac----cctgaggtgctgggccctgggcttctaccc--tgtgg----agatcacactgacctggcagcgggatggagaggaccagactcaggacatggagcttgtagagaccaggcctgcaggga---atggaatcttccagaagtgggcagctgtggt-gtgccttctggag------aggaacaaagatatatgtgcc-------atgtacagcatgaagcattgcccgag---------cccctcaccctgaga--tgta
>Mafa-L_01:01
atc--ccc--ca-------aaggcacacgtgaccca-gcaccc----------cgtctctgaccacaa---ggcc---ac----cctgaggtgttgatccctaggcttctacct--tgtgg----agatcacactgacctggcagcaggatggggaggaccagacccaggacatggagtttgtggagaccaggcctgcaggat---atggaaccttccagaagtgggtggctgtagtggtgccttctggaa------aggagcagagatacacgtgct-------atgtgcaacatgaggggctgccagag---------cccctcactctgagg--tatg
>Mafa-G_02:10:01:01
acc--ccc--cc-------aattcacaagtgaccca-ccatcc----------tgtctttgactatga---ggcc---ac----cctgaggtgctgagccctgggcttctaccc--tgcgg----agatcagactgacctggcagcgggagagtgaggaccagacccacgacgtggagctcgtggggaccaggcctgcagggg---atggaaccttccagaagtgggcagctgtggtggtgccttctggag------aggagcagagattcatgtgct-------atgtgcagcaccaggggctgcctgag---------ctgcaggagctcctc--tgga
>Mamu-G_02:05:01:01
aac--ccc--cc-------aattcacacgtgaccca-ccaacc----------tgtctttgactatga---tgcc---ac----cctgaggtgctgagccctgggcttctaccc--tgtgg----agatcagactgacctggcagtgggagagtgaggaccagacccacgacgtggagctcgtggggaccaggcctgcagggg---atggaaccttccagaagtgggcagctgtggtggtgccttctggag------aggagcagagattcacgtgct-------atgtgcagcaccaggggctgcctgag---------cccctcatgctgaga--tgga
>Caja-G14Ps_01
acc--tcc--cc-------aagacacacatgaccca-ccaccc----------catctctgaccatga---gacc---ac----cctgaggtgctgggccctgggcttctaccc--tgtgg----agatcacactgacttgtcagtgagatggagaggaccagacccaggacacggggcttgtggagaccaggcccgcagggg---acggaaccttccagaagtgggtgactgtggtggtgccttctggag------aagagcagagatacacctgcc-------atgtgcaaaccgaggggctgcccgaa---------cccctcaccctgaga--tgga
>Caja-B2_01:01Ps
acc--cct--ca-------aagacgcacgtgaccca-ccaccc----------cgtctgtgaccatga---ggcc---ac----cctgaggtgctgggccctgggcttctaccc--tgtgg----agatcgcactgacctggcagtgggatggggaggaccacacccaggaaaccaagcttgtggagaccaggccagcagggg---acggaaccttccagaagtgggcggctgtggtggtgctttgtggag------aagagcagagatacacgtgct-------atgtgtagcacaaagggttgtcggag---------cccctcaccctgaga--tggg
>Saoe-G_03:08
agc--ccc--ct-------aagacacacgtgaccca-ccaccc----------tgtctctgaccatga---ggcc---ac----cctgaggtgctgggccctgggcttctaccc--tgcgg----agatcacactgacctggcagcgggatggggaggaccaggcacaggacatggagctcgtagagaccaggcccacgggga---atggaaccttccagaagtgggcagctgtggtggtgctttctggag------aggagcacaaatacacatgcc-------atgtgcagcacgaggggctgcccgag---------cccttcaccctgaga--tggg
>Caja-PS2_01
agc--ccc--ct-------aagatacaagtgacccacccaccc----------catctctgaccatga---ggcc---ctgacacctaaggtggtggaccctcggcttctaccc--tgcgg----agatcacactgacctggcagtgggatggggaggaccagacccaggacatggagctc-tggagaccaggccggtagggg---acagaaccttccagaagagggctgctgtggtggtgccttctggag------aggagcagagatacacgtgcc-------gtgtgcagcatgagtggctgccagag---------accttcaccctgaga--tggg
>Aotr-PS2_01
agc--ccc--cc-------aagacacaagtgaccca-ccacct----------catctccgaccatga---ggcc---ac----cctgaggtgctgggcccttggcttctaccc--tgcgg----agatcacactgacctggcagggggatggggaggatcagacccaggacatggagctcgtggagaccaggccggcagggg---acagaaacttccagaagtgggctgctgtggtggtgccttctggag------aggagcagagatacacgtgcc-------atgtgcagcatgaggggctgccagag---------accctcagcctgaga--tggg
>Safu-PS2_01
agc--ccc--ccg------aagacacaagtggccca-ccaccc----------catctctgaccatga---gccc---ac----gctgaggtgctgggcccccggcttctaccc--tgcgg----agatcacactaacctggcagcgggatggggaggaccagacccaggacatggagcttgtggagaccaggccagcaggag---acagaaccttccagaagtgggctgctgtggtggtgccttctggag------aggagcagagatacacgtgcc-------atgtgcagtatgagtggctgccagag---------accctcgccctgaga--tggg
>Sage-PS2_01
aac--ccc--cc-------aagacacaagtgaccca-ccaccc----------catctctgaccatga---ggcc---ac----gctgaggtgctgggccctcagcgtctaccc--tgcgg----agatcacactgacctgtcagcaggatggggaggaccagacccaggacatggagcttgtggagaccagaccagcagggc---acagaaccttccagaagtgggctgctgtggtggtgccttctggag------aggagcagagatacacgtgcc-------atgtgcagcatgaggggctgccagag---------accctcaccctgaga--tggg
>Samy-PS2_01
aac--ccc--cc-------aagacacaagtgaccca-ccaccc----------catctctgaccatga---ggcc---ac----gctgaggtgctgggccctcagcgtctaccc--tgcgg----agatcacactgacctggcagcagggtggggaggaccagacccaggacatggagcttgtggagaccaggccagcagggc---acagaaccttccagaagtgggctgctgtggtggtgccttctggag------aggagcagagatacacgtgcc-------atgtgcagcatgaggggctgccagag---------accctcaccctgaga--tggg
>Caja-G11Ps_01
-----ccc--cc-------aagacacacatgaccca-ccgccc----------tgtctctgaccatga---ggcc---ac----actgaggtgctgggccctgggcttctatcc--tgtgg----agatcacattgacctggcagagggatggggacgaccagacccaggacatgcagcttgtggaagccaggccagcaggga---acggaaccttccagaagtgggcgggtgtggtggtgccttccggag------aggagcagagagacacatgcc-------atgtgtagcacgaggggctgcccaag---------ctcaccaccctgaga--tgg-
>Caja-G10Ps_01
-cc--ccc--cc-------aagacacatgtgacccc-tcaccc----------catctctgaccatga---ggcc---ac----cctcaggtgctgggccctgggcttctatcc--tgtggagatagatcacactgacctggcagagggatggggacgaccagacccaggacatggagcctgtggagaccaggcccacagggg---atggaaacttccagaagtgggtggctgtgttagtgctgtctgaag------aggagcagagatacacatgcc-------atgtgcagcacgaggggcggcccaag---------cccctcaccctgaga--tgg-
>Caja-B8_01:01Ps
acc--cac--ca-------aaggcatatgtgaccca-ccaccc----------tgtctccgaccatga---ggcc---ac----cctgaggtgctgggccctgggcttctaccc--tgcgg----agatcacactgacctggcagcgggatggggaggagcagactcaggacacagagcttgtggagaccaggccagcaggag---atcgaatctttcagaagtgggcggctgtggtggtgccttctggag------aggagcagagatacacgtgcc-------atgtgcagcacgaggggctgcccaaa---------cccctcactctgaga--tggg
>Hosa-G_01:01:01:01
acc--ccc--cc-------aagacacacgtgaccca-ccaccc----------tgtctttgactatga---ggcc---ac----cctgaggtgctgggccctgggcttctaccc--tgcgg----agatcatactgacctggcagcgggatggggaggaccagacccaggacgtggagctcgtggagaccaggcctgcagggg---atggaaccttccagaagtgggcagctgtggtggtgccttctggag------aggagcagagatacacgtgcc-------atgtgcagcatgaggggctgccggag---------cccctcatgctgaga--tgga
>Caja-G9Ps_01
agc--ccc--cc-------aagacacatgtgacccc-tcaccc----------catctctgaccatga---ggcc---ac----cctcaggtgctgggccctgggcttctatcc--tgtggagatagatcacactgacctggcagagggatggggacgaccagacccaggacatggagcctgtggagaccaggcccacagggg---atggaaacttccagaagtgggtggctgtgttagtgctgtctgaag------aggagcagagatacacatgcc-------atgtgcagcacgaggggctgcccaag---------cccctcaccctgaga--tgg-
>Caja-G4Ps_01
agc--ccc--cc-------aagacagacgtgaacca-tcaccc----------catctctgaccatga---ggcc---ac----cttgaggtgctgggccctcggcttctaccc--tgcgg----ggatcacactgacctggcagcagaatagggaggaccagacctaagacatagagctcgtagggaccatgcctgcagggg---atggagcctttcagaagtgggtggctgtggtggtgccttttgaaa------aggaacagagatacacatgcc-----tgagatgcagtaaggagaggatggggtg---------tcaagtctcttagga--a---
>Caja-G2Ps_01
agc--ccc--cc-------aagacacgcgtgaccca-ccaccc----------tgtctctgaccatga---ggcc---ac----cctgaggtgctgggccctgggcttctatcc--tgagg----agatcacactgac----cagcgggat-gggatgaccagacccaggacatggagcttatggagtccaggcctgcagggg---acggaaccttccagaagtgggcgggtgtggtggtgccttccggagaggagcaggagcagagatatacgtgcc-------atgtgtagtatgaggggctgcccgag---------ctcatcaccctgaga--tgg-
>Ceat-F_02:01
atc--ctc--ca-------aaggcacacgttgccca-ccaccc----------catctctgaccgtga---ggcc---ac----cctgaggtgctgggccctgggcttctaccc--tgccg----agatcacactgacctggcagcgggacggggaggaacagacccaggacacggagcttgtggagaccaggcctgcagggg---atggaaccttccagaagtgggcagctgtggtggtgccttccggag------aggagcagagatacacctgct-------atgtgcaacacgaagggctgccccag---------cccctcaccctgaga--tggg
>Paan-F_02:01:01
atc--ctc--ca-------aaggcacacgttgccca-ccaccc----------catctctgaccgtga---ggcc---ac----cctgaggtgctgggccctgggcttctaccc--tgccg----agatcacactgacctggcagcgggacggggaggaacagacccaggacacggagcttgtggagaccaggcctgcagggg---atggaaccttccagaagtgggcagctgtggtggtgccttccggag------aggagcagagatacacctgct-------atgtgcaacacgaagggctgccccag---------cccctcaccctgaga--tggg
>Mafa-F_02:02:01
atc--ctc--ca-------aaggcacacgttgccca-ccaccc----------catctctgaccgtga---ggcc---ac----cctgaggtgctgggccctgggcttctaccc--tgccg----agatcacactgacctggcagcgggacggggaggaacagacccaggacacggagcttgtggagaccaggcctgcagggg---atggaaccttccagaagtgggcagctgtggtggtgccttccggag------aggagcagagatacacgtgcc-------atgtgcaacacgaagggctgccccag---------cccctcaccctgaga--tggg
>Mamu-F_02:01
atc--ctc--ca-------aaggcacacgttgccca-ccaccc----------catctctgaccgtga---ggcc---ac----cctgaggtgctgggccctgggcttctaccc--tgccg----agatcacactgacctggcagcgggacggggaggaacagacccaggacacggagcttgtggagaccaggcctgcagggg---atggaaccttccagaagtgggcagctgtggtggtgccttccggag------aggagcagagatacacgtgcc-------atgtgcaacacgaagggctgccccag---------cccctcaccctgaga--tggg
>Mane-F_02:01:01
atc--ctc--ca-------aaggcacacgttgccca-ccacca----------catctctgaccgtga---ggcc---ac----cctgaggtgctgggccctgggcttctaccc--tgccg----agatcacactgacctggcagcgggacggggaggaacagacccaggacacggagcttgtggagaccaggcctgcagggg---atggaaccttccagaagtgggcagctgtggtggtgccttccggag------aggagcagagatacacgtgcc-------atgtgcaacacgaagggctgccccag---------cccctcaccctgaga--tggg
>Poab-F_01:01:01
atc--ccc--ca-------aaggcacacattgccca-ccaccc----------catctctgaccatga---ggcc---ac----cctgaggtgctgggccctgggcttctaccc--tgccg----agatcacgctcacctggcagcgggatggggaggaacagacccaggacacagagcttgtggagaccaggcctacagggg---atggaaccttccagaagtgggccgctgtggtggtgccttctggag------aggaacagagatacacctgcc-------atgtgcagcacaaggggctgcccgag---------cccctcaccctgaga--tggg
>Popy-F_01:01
atc--ccc--ca-------aaggcacacattgccca-ccaccc----------catctctgaccatga---ggcc---ac----cctgaggtgctgggccctgggcttctaccc--tgccg----agatcacgctcacctggcagcgggatggggaggaacagacccaggacacagagcttgtggagaccaggcctacagggg---atggaaccttccagaagtgggccgctgtggtggtgccttctggag------aggaacagagatacacctgcc-------atgtgcagcacaaggggctgcccgag---------cccctcaccctgaga--tggg
>Patr-F_01:01:01
atc--ctc--ca-------aaggcacacattgccca-ccaccc----------catctctgaccatga---ggcc---ac----cctgaggtgctgggccctgggcttctaccc--tgcgg----agatcacgctgacctggcagcgggatggggaggaacagacccaggacacagagcttgtggagaccaggcctgcagggg---atggaaacttccagaagtgggctgctgtggtggtgccttctggag------aggaacagagatacacctgcc-------atgtgcagcacgaggggctgccccag---------cccctcaccctgaga--tggg
>Gogo-F_01:01
atc--ctc--ca-------aaggcacacgttgccca-ccaccc----------catctctgaccatga---ggcc---ac----cctgaggtgctgggccctgggcttctaccc--tgcgg----agatcacgctgacctggcagcgggatggggaggaacagacccaggacacagagcttgtggagaccaggcctgcagggg---atggaaccttccagaagtgggccgctgtggtggtgccttctggag------aggaacagagatacacgtgcc-------atgtgcagcacgaggggctgccccag---------cccctcaccctgaga--tggg
>Aole-F_05:01
atc--ctc--ca-------aaagcacacgttgccca-ccaccc----------catctctgaccatga---ggcc---ac----cctgaggtgctgggccctgggcttctaccc--tgggg----agatcacactgacctggcagcgggatggggaggaccagacccaggacatggaacttgtggagaccaggcctgcagggg---atggaaccttccagaagtgggcggctgtggtggtgctttctgggg------aggagcagcggtacacctgcc-------atgtgcagcacgaggggctgccagag---------accctcaccctgaga--tggg
>Caja-F2_01
atc--ctc--ca-------aaggcacatgttgccca-ccacct----------catctctgaccatga---ggcc---ac----cctgaggtgctggaccttgggcttctaccc--tgtgg----agatcatgctgacctggcagagggatggggaggatcagacccaggacacagagcttgtggagaccaagcctgcagggg---atggaaccttccagaagtgggcagctgtggtggtgctttctgggg------aggagtggtg--acacgtgcc-------atgtgcagcacgaggggctgccagag---------accctcaccctgaga--ttgg
>Hosa-F_01:01:01:01
atc--ctc--ca-------aaggcacacgttgccca-ccaccc----------catctctgaccatga---ggcc---ac----cctgaggtgctgggccctgggcttctaccc--tgcgg----agatcacgctgacctggcagcgggatggggaggaacagacccaggacacagagcttgtggagaccaggcctgcagggg---atggaaccttccagaagtgggccgctgtggtggtgccttctggag------aggaacagagatacacatgcc-------atgtgcagcacgaggggctgccccag---------cccctcatcctgaga--tggg
>Saoe-F_03:02
ttc--ctc--ca-------aaggcacacgttgccca-ccaccc----------catctctgaccatga---ggcc---at----cctgaggtgctgggccctgggcttctaccc--tgcgg----agattatgctgacctggcagagggatggagaggatcagacccaggacacagaacttgtggagaccaggcctgcagggg---atggaaacttccagaagtgggcagctgtggtggtgctttctgggg------aggagcagcgatacacctgcc-------atgtgcagcacgaggggctgccagag---------tccctcaccctgaga--tggg
>Caja-F6_06:01
atc--ctc--ca-------aaggcacacgttgccca-tcaccc----------catctctgaccatga---ggcc---ac----cctgagatgctgggccttgggcttctaccc--tgtgg----agatcatgctgacctggcagagggatggagaggatcagacccaggacacagagcttgtggagaccaggcctgcagggg---atggaaccttccagaagtgggcagctgtggtggtgctttctgggg------aggagcagcgatacacctgcc-------atgtgcggcacgaggggctgccagag---------ccccttaccctgaaa--tggg
>Caja-F1_01
atc--ctc--ca-------aaggcacacgttgccca-tcaccc----------catctctgaccatga---ggcc---ac----cctgaggtgctgggccttgggcttctaccc--tgtgg----agatcatgctgacctggcagagggatggagaggatcagacccaggacacagagcttgtggagaccaggcctgcagggg---atggaaacttccagaagtgggcagctgtggtggtgctttctgggg------aggagcagcgatacacctgcc-------atgtgcagcacgaggggctgccagag---------cccctcaccctgaga--tggg
>Caja-F4_04:01
atc--ctc--ca-------aaggcacacgttgccca-tcaccc----------catctctgaccatga---ggcc---ac----cctgaggtgctgggccttgggcttctaccc--tgtgg----agatcatgctgacctggcagagggatggagaggatcagacccaggacacagagcttgtggagaccaggcctgcagggg---atggaaccttccagaagtgggcagctgtggtggtgctttctgggg------aggaggagcgatacacctgcc-------atgtgcagcacgaggggctgccagag---------cccctcaccctgaga--tggg
>Caja-F5_01
atc--ctc--ca-------aaggcacacgttgccca-tcaccc----------catctctgaccatga---ggcc---ac----cctgaggtgctgggccttgggcttctaccc--tgtgg----agatcatgctgacctggcagagggatggagaggatcagacccaggacacagagcttgtggagaccaggcctgcagggg---atggaaccttccagaagtgggcagctgtggtggtgctttctgggg------aggaggagcgatacacctgcc-------atgtgcagcacgaggggctgccagag---------cccctcaccctgaga--tggg
>Pipi-B_01
aac--ccc--ca-------aagacacaagtaacccg-ccacgc----------cgtctctgaccatga---ggcc---ac----cctgaggtgctgggccctgagcttctaccc--tgcgg----agatcacactgatgtggcagcggggtggggaggaccaaactcaggacactgagcttctggagaccaggccagcagggg---atggaaccttccagaagtgggcagctgtggtggtgccttctggag------aagagcagagatacacgtgcc-------atgtgcagcataagggactggcagag---------cccctcaccctgaga--tggg
>Caja-B_01:01
aac--ccc--ca-------aagacacacgtgaccca-ccaccc----------catctctaaccaaga---ggtc---ac----cctgaggtgctgggccctgggcttctaccc--tgcag----aggttacactgacctggcagcgggatggggaggaccaaactcaggacacagagcttgtggagaccagaccagcagggg---acggaacctttcagaagtgggcggctgtggtggtgccttctggag------aagagcagagatacacgtgcc-------atgtgcagcacgaggggctgctggag---------cccctcagcctgaga--tggg
>Caja-B3_01:01
aac--ccc--ca-------aagacacacgtgaccca-ccaccc----------catctctaaccaaga---ggtc---ac----cctgaggtgctgggccctgggcttctaccc--tgcag----aggttacactgacctggcagcgggatggggaggaccaaactcaggacacagagcttgtggagaccagaccagcagggg---acggaaactttcagaagtgggcggctgtggtggtgccttctggag------aagagcagagatacacatgcc-------atgtgcagcacgaggggctgctggag---------cccctcagcctgaga--tggg
>Caja-B7_01:01
aac--ccc--ca-------aagacacacgtgaccca-ccaccc----------catctctaaccaaga---ggtc---ac----cctgaggtgctgggccctgggcttctaccc--tgcag----aggttacactgacctggcagcgggatggggaggaccaaactcaggacacagagcttgtggagaccagaccagcagggg---acggaacctttcagaagtgggcggctgtggtggtgccttctggag------aagagcagagatacacatgcc-------atgtgcagcacgaggggctgctggag---------cccctcagcctgaga--tggg
>Caja-F3_01
-----ctc--cc-------aagacacatgtgaccca-ccaccc----------catctctgaccatga---ggcc---ac----cctgaggtgctgggccctgggcttctaccc--tgcgg----agttcacactgacctggcagtgggat---gaggaccagacccaggacacagagcttttggagaccaggactgcagggg---gtggaaccttccagaagtgggcagctgtggtggtgctttctgggg------aaaagcagcgatacacgtacc-------atgtgcagcagaaggggctgctggaa---------tccctcaccctgaga--tggg
>Sasc-G_04:01
agc--acc--cc-------aagacacacgtgtccca-tcatcc----------catctctgaccatga---ggcc---ac----cctgaggtgctgggccctgggcttctaccc--tgcgg----agatcacactgacctggcagcgggatggggaggaccagacccaggacatggagcttgtggagaccaggctagcagggg---atggaaccttccagaagtgggcggctgtggtggtgccttctggag------aggagcagagatacacatgcc-------atgtgcggcacgaggggctgcgtaag---------cccatcaccctgaga--tggg
>Atfu-G_06:01
agc--ccc--cc-------aagacacacgtgaccca-tcaccc----------cgtctctgaccatga---ggcc---ac----cctgaggtgctgggcccttggcttctaccc--tgccg----agatcacactgacctggcagcgggatgaggaggaccagacccaggacatggagctggtagagaccaggcccatggggg---atggaaccttccagaagtgggcggctgtggtggtgccttctggag------aggagcagagatacacatgcc-------gtgtgcagcatgaggggctgcctgag---------cccctcaccctgaga--tggg
>Lero-G_03:01
agc--ccc--cg-------aagacagacgtgaccca-ccaccc----------cgtctctgaccatga---ggcc---ac----cctgaggtgctgggccctggacttctaccc--tgcgg----agatcacattgacctggcagcgggatggggaggaccagacccaggacatggagctcttagagaccaggcccatgggga---atagaaccttccagaagtgggcggctgtggtggtgccttctggag------aggagcagagatacacatgcc-------atgtgcagcatgaggggctgcccgag---------cccctcaccctcaga--tggg
>Safu-PS1_01
tgc--ccc--cc-------aagacacacgtgaccca-ccaccc----------catctctgacgatga---ggcc---ac----cctgaggtgctgggccctgggcttctactc--tgcgg----agatcacactgacctggcagcgggatggggaggaccagacccgggacatggagcttgtggagaccaggcccacagggg---atggaaaattccagaagtgggtggctgtggtgatgccttctggag------aggagcagagatacgcatgcc-------atgtgcagcacgaggggctgcccgag---------cccctcaccctgaga--tggg
>Sage-PS1_01
tgc--ccc--cc-------aagacacacgtgaccca-ccaccc----------catctctgacgatga---ggcc---ac----cctgaggtgctgggccctgggcttctaccc--tgcgg----agatcacactgacctggcagcgggatggggaggaccagacccgggacatggagcttgtggagaccaggcccacagggg---atggaaaattccagaagtgggcggctgtggtgatgccttctggag------aggagcagagatacacatgcc-------atgtgcagcacgaggggctggccgag---------cccctcaccctgaga--tggg
>Saoe-PS1_01
tgc--ccc--cc-------aagacacacgtgaccca-ccaccc----------catctctgacgatga---ggcc---ac----cctgaggtgctgggccctgggcttctaccc--tgcgg----agatcacactgacctggcagcgggatggggaggaccagacccgggacatggagcttgtggagaccaggcccacagggg---atggaaaattccagaagtgggcggctgtggtgatgccttctggag------aggagcagagatacacatgcc-------atgtgcagcacgaggggctggccgag---------cccctcaccctgaga--tggg
>Samy-PS1_01
tgc--ccc--cc-------aagacacacgtgaccca-ccaccc----------catctctgacgatga---ggcc---ac----cctgaggtgctgggccctgggcttctaccc--tgcgg----agatcacactgacctggcagcgggatggggaggaccagacccgggacatggagcttgtggagaccaggcccacagggg---atggaaaattccagaggtgggcggctgtggtgatgccttctggag------aggagcagagatacacatgcc-------atgtgcagcacgaggggctggccgag---------cccctcaccctgaga--tggg
>Aotr-G_03:01
agc--ccc--cc-------aagacacacgtgtccca-tcaccc----------cagctctgacaatga---ggcc---ac----cctgaggtgctgggcccttggcttctaccc--tgcgg----agatcacactgacctggcagcgggatggggaggaccagacccaggacatggagcttgtagagaccaggcccgcagggg---atggaaacttccagaagtgggcggctgtggtggtgccttctggag------aggagcagagatacacatgcc-------atgtgcagcacgaggggctgcccgag---------cccctcaccctgaga--tggg
>Pipi-G_03:01
agc--ccc--cc-------aagacacacgtgaccca-ccaccc----------cgtctctgaccatga---ggcc---ac----cctgaggtgctgggccctgggcttctaccc--tgcgg----agatcacattgacctggcagcggaatggggaggaccagacccaggacatggagcttgtagaaaccaggccctcagggg---atggaaacttccagaagtgggcagctgtggtggtgccttctggag------aggagcagagatacacatgcc-------atgtgcagcacgagggactgcccgag---------cccctcaccctgaga--tggg
>Atbe-G_03:01
agc--ccc--ct-------aagacacacgtgaccca-tcaccc----------cgtctctgaccatga---ggcc---ac----cctgaggtgctgggccctgggcttctaccc--tgtgg----agatcacactgacctggcagcgggatggggaggaccagacccaggacacggagctcgtagagaccaggcccgcagggg---atggaaccttccagaagtgggcggctgtggtggtgccttctggag------aggagcagagatacacctgcc-------atgtgcagcacgatgggctccccgag---------cctctcaccctgaga--tggg
>Sala-G_03:01
agc--ccc--ct-------aagacacacgtgaccca-ccaccc----------tgtctctgaccatga---ggcc---ac----cctgaggtgctgggccctgggcttctaccc--tgcgg----agatcacactgacctggcagcgggatggggaggaccagacacaggacatggagctcgtagagaccaggcccacaggga---atggaaccttccagaagtgggcggctgtggtggtgctttctggag------aggagcacagatacacatgcc-------atgtgcagcacgaggggctgcccgag---------cccctcaccctgaga--tggg
>Safu-G_03:01
agc--ccc--ct-------aagacacacgtgaccca-ccaccc----------tgtctctgaccatga---ggcc---ac----cctgaggtgctgggccctgggcttctaccc--tgcgg----agatcacactgacctggcagcgggatggggaggaccagacacaggacatggagcttgtagagaccaggccagcagggg---atggaaccttccagaagtgggcggctgtggtggtgctttctggag------aggagcacagatacacatgcc-------atgtgcagcacaaggggctgcccaag---------cccctcaccctgaga--tggg
>Saoe-G_03:01
agc--ccc--ct-------aagacacacgtgaccca-ccaccc----------tgtctctgaccatga---ggcc---ac----cctgaggtgctgggccctgggcttctaccc--tgcgg----agatcacactgacctggcagcgggatggggaggaccagacccaggacatggagctcgtagagaccaggccagcagggg---atggaaccttccagaagtgggcggctgtggtggtgctttctggag------aggagcacagatacacatgcc-------atgtgcagcacgaggggctgcccgag---------cccctcaccctgaga--tggg
>Caja-G_07:01:01
gagc-ccc--ct-------aagacacacgtgaccca-ccaccc----------cgtctctgaccatga---ggcc---ac----cctgaggtgctgggccctgggcttctaccc--tgcgg----agatcacactgacctggcagcgggatggggaggaccagacccaggacatggagctcgtagagaccaggcccacagggg---atagaaccttccagaagtgggctgctgtggtggtgccttctggag------aggagcacagatacacatgcc-------atatgcagcacgaggggctgcccgag---------cccctcaccctgaga--tggg
>Caja-G13Ps_01
agc--ccc--ct-------aagacacacgtgaccca-ccaccc----------cgtctctgaccatga---ggcc---ac----cctgaggtgctgggccctgggcttctaccc--tgcgg----agatcacactgacctggcagcgggatggggaggaccagacccaggacatggagctcgtagagaccaggccagcagggg---atcgaaccttccagaagtgggctgctgtggtggtgccttctggag------aggagcagagatacacatgcc-------atgtgcagcacgaggggctgcccgag---------cccctcaccctgaga--tgg-
>Caja-B5_01:01Ps
acc--ccc--ca-------aagacgcatgtgaccca-ccacct----------tgtctctgaccatga---ggcc---ac----cctgaggtgctgggccctaggcttctaccc--tgcag----agatcacactgacctggcagaaggatggggaggaccaaactcaggacgctgagcttgtggagaccaggccagcagggg---atggaaccttccagaagtggacagctgtggtggtgccttctggag------aagagcagagatacatgtgcc-------atgtgaagcacaaggggctgcccaaa---------cccctcaccctgaga--tggg
>Mafa-A8_01:01
atc--ctc--ca-------aagacacatgtgaccca-tcaccc----------tatctccgatcatga---ggcc---ac----cctgaggtgctgggccctgggtttctaccc--tgcag----agatcacactgacctggcagagggatggggaggaccaaactcaggacatggatcttgtggacaccagacctgcagggg---atggaactttccagaagtgggcagctgtggtggtgccttctggag------aggagcagagatacacctgcc-------atgtgcagcacaaggggttgcgtgag---------cccctcaccctgaga--tggg
>Hosa-J_01:01:01:01
accc-ccc--cc-------aagacacacgtgaccca-cccccc------------tctctgaacatga---gg-c---at----aacgaggtcctgggttctgggcttctaccc--tgcgg----agatcacattgacctggcagcgggatggggaggaccagacccaggacatggagctcgtggagaccaggcccacagggg---atggaaccttccagaagtgggcggttgtggtagtgccttctggag------aggaacagagatacacatgcc-------atgtgcagcacaaggggctgcccaag---------cccctcatcctgaga--tggg
>Mafa-J_01:01:01:01
acc--ccc--cc-------aaa--acacgtgaccca-ccaccc----------tgtctttgactatga---ggcc---ac----cctgaggtgctgggccctgggcttctaccc--tgcgg----agatcacactgacctggcagtgggatgggaagggccagacccaggacatggagctcctggagaccaggcccgcagggg---atggaaccttccagaagtgggcggctgtggtggtgccttctggag------aggagcagagattcatatgcc-------atgtgcagcatgagggtctgcccaag---------cctctcaccctgaga--tggg
>Mamu-J_01:01:01:01
accc-ccc--cc-------aaaacacacgtgaccca-ccaccc----------tgtctttgactatga---ggcc---ac----cctgaggtgctgggccctgggcttctaccc--tgcgg----agatcacactgacctggcagtgggatggggagggccagacccaggacatggagctcctggagaccaggcccgcagggg---atggaaccttccagaagtgggcggctgtggtggtgccttctggag------aggagcagagattcatatgcc-------atgtgcagcatgagggtctgcccaag---------cctctcaccctgaga--tggg
>Caja-B4_01:01
atc--ccc--ca-------aagacacatgtgaccca-ccaccc----------catctctgaccatga---ggcc---at----cctgaggtgctgggccatgggcttctacgc--tgcgg----agatcacgctgacctggcagcgggatggggaggaccagacccaggacatggagcttgtggagaccaggccagcagggg---atggaaacttccagaagtgggcggctgtggtggtgccttctggag------aagagcagagatatatgtgcc-------atgtgcagcatgaggggctgctggag---------cccctcaccctgaga--tggg
>Popy-E_01:01
atc--ccc--ca-------aagacacatgtgaccca-ccaccg----------catctctgaccatga---ggcc---ac----cctgaggtgctgggccctgggcttctaccc--tgcgg----agatcacactgacctggcagcgggatggggaggaccagaaccagtacacagagcttgtggagaccaggcctgccgggg---atggaaccttccagaagtgggcagctgtggtggtgccttctggag------aggagcagagatacacgtgcc-------atgtgcagcatgaggggctacccgaa---------cccctcaccctgaga--tggg
>Mane-E_02:01
acc--ccc--ca-------aagacacacgtgaccca-tcaccc----------catctctgatcatga---ggcc---ac----cctgaggtgctgggccctgggcttctaccc--tgcgg----agatcacagtgacctggcagcaggatggggaggaccagacccaggacacggagcttgtggagaccaggcctgcagggg---atggaactttccagaagtgggcagctgtggtggtgccttctggag------aggagcagagatacacgtgcc-------atgtgcagcatgaggggctacccgag---------cccctcaccctgaga--tggg
>Mafa-E_02:01:02:01
aac--ccc--ca-------aagacacacgtgaccca-ccaccc----------cgtctctgatcatga---ggcc---ac----cctgaggtgctgggccctgggcttctatcc--tgcgg----agatcacagtgacctggcagcgggatggggaggaccagacccaggacacggagcttgtggagaccaggcctgcagggg---atggaactttccagaagtgggcagctgtggtggtaccttctggag------aggagcagagatacacgtgcc-------atgtgcagcatgaggggctacccgag---------ccccgagccctgaga--tggg
>Chsa-E_02:01:01
aac--ccc--ca-------aagacacacgtgaccca-ccaccc----------cgtctctgatcatga---ggcc---ac----cctgaggtgctgggccctgggcttctaccc--tgcgg----agatcacagtgacctggcagcgggatggggaggaccagacccaggacatggagcttgtggagaccaggcctgcagggg---atggaactttccagaagtgggcagctgtggtggtaccttctggag------aggagcagagatacacgtgcc-------atgtgcagcatgaggggctacccgag---------cccctcaccctgaga--tggg
>Mamu-E_02:01:02
aac--ccc--ca-------aagacacacgtgaccca-ccaccc----------cgtctctgatcatga---ggcc---ac----cctgaggtgctgggccctgggcttctatcc--tgcgg----agatcacagtgacctggcagcgggatggggaggaccagacccaggacacggagcttgtggagaccaggcctgcagggg---atggaactttccagaagtgggcagctgtggtggtaccttctggag------aggagcagagatacacgtgcc-------atgtgcagcatgaggggctacccgag---------cccctcaccctgaga--tggg
>Pacy-E_02:01
aac--ccc--ca-------aagacacacgtgaccca-ccaccc----------cgtctctgatcatga---ggcc---ac----cctgaggtgctgggccctgggcttctaccc--tgcgg----agatcacagtgacctggcagcgggatggggaggaccagacccaggacacggagcttgtggagaccaggcctgcagggg---atggaactttccagaagtgggcagctgtggtggtaccttctggag------aggagcagagatacacatgcc-------atgtgcagcatgaggggctacctgag---------ccccttaccctgaga--tggg
>Ceat-E_02:01
aac--ccc--ca-------aagacacacgtgaccca-ccaccc----------cgtctctgatcatga---ggcc---ac----cctgaggtgctgggccctgggcttctaccc--tgcgg----agatcacagtgacctggcagcgggatggggaggaccagacccaggacacggagcttgtggagaccaggcctgcagggg---atggaactttccagaagtgggcagctgtggtggtaccttctggag------agaagcagagatacacatgcc-------atgtgcagcatgaggggctacccgag---------cccctcaccctgaga--tggg
>Chae-A_01:01
agc--ccc--cc-------aagacacatgtgaccca-ccaccc----------cgtctctgaccatga---gacc---ac----cctgaggtgctgggccctgggcttctaccc--tgcgg----agatcacactgacctggcagcgggatggtgaggagcaaactcaggacacggagctcgtggagaccaggccttcaggaa---atggaaccttccagaagtgggcggctgtggtggtgccttctggaa------aggagcagagatacacctgtc-------atgtgcagcatgagggtctgcgtgag---------cccctcaccctgaga--tggg
>Chpy-A_01:01
agc--ccc--cc-------aagacacatgtgaccca-ccaccc----------cgtctctgaccatga---gacc---ac----cctgaggtgctgggccctgggcttctaccc--tgcgg----agatcacactgacctggcagcgggatggtgaggagcaaactcaggacacggagctcgtggagaccaggccttcaggaa---atggaaccttccagaagtgggcggctgtggtggtgccttctggaa------aggagcagagatacacctgtc-------atgtgcagcatgagggtctgcgtgag---------cccctcaccctgaga--tggg
>Chsa-A_01:01
agc--ccc--cc-------aagacacatgtgaccca-ccaccc----------cgtctctgaccatga---gacc---ac----cctgaggtgctgggccctgggcttctaccc--tgcgg----agatcacactgacctggcagcgggatggtgaggagcaaactcaggacacggagctcgtggagaccaggccttcaggaa---atggaaccttccagaagtgggcggctgtggtggtgccttctggaa------aggagcagagatacacctgtc-------atgtgcagcatgagggtctgcgtgag---------cccctcaccctgaga--tggg
>Cemi-A_01:01
acc--ccc--cc-------aagacacacgtgaccca-ccaccc----------cgtctctgactacga---ggcc---ac----cctgaggtgctgggccctgggcttctaccc--tgagg----agatcacactgacatggcagcgggatggggaggaccaaactcaggacacggagcacgtggagaccaggcctgcaggag---atggaaccttccagaagtgggcggctgtggtggtaccttctggaa------acgagcagaaatacacctgtc-------atgtgcagcatgagggtctgcctgag---------cccctcaccctgaga--tggg
>Maas-A1_023:01
acc--ccc--cc-------aagacacatgtgaccca-ccaccc----------cgtctctgaccatga---ggcc---ac----cctgaggtgctgggccctgggcttctaccc--tgcgg----agatcacactgacctggcagcgggatggagaggaacaaactcaggacacggagctcgtggagaccaggcctacagggg---atggaaccttccagaagtgggcggctgtggtggtgccttctggaa------aggagcagagatacacctgtc-------atgtacaacatgagggtctgcgtgag---------cccctcaccctgaga--tggg
>Mafa-AG2_01:03:01:01
acc--ccc--cc-------aagacacacgtgaccca-ccaccc----------cgtctctgaccatga---ggcc---ac----cctgaggtgctgggccctgggcttctaccc--tgcgg----agatcacactgacctggcagcgggatggagaggaacaaactcaggacacagagctcatggagaccaggcctacaggga---atggaaccttccagaagtgggcggctgtggtggtgccttctggag------aggagcagagatacacctgtc-------atgtgcagcatgagggtctgcccaag---------cccctcaccttgaga--tggg
>Mamu-AG2_01:02:01:01
acc--ccc--cc-------aagacacacttgaccca-ccaccc----------catctctgaccatga---ggcc---ac----cctgaggtgctgggccctgggcttctaccc--tgcgg----agatcacactgacctggcagcgggatggagaggaacaaactcaggacacagagctcatggagaccaggcctacaggga---atggaaccttccagaagtgggcggctgtggtggtgccttctggag------aggagcagagatacacctgtc-------atgtgcaacatgagggtctgcccaag---------cccctcaccttgaga--tggg
>Malo-A3_13:01
acc--ccc--cc-------aagacacatgtgaccca-ccaccc----------cgtctctgaccatga---ggcc---ac----cctgaggtgctgggccctgggcttctaccc--tgcgg----agatcacactgacctggcagcgggatggggaggaacaaactcaggacacggagctcgtggagaccaggcctgcaggag---atggaaccttccagaagtgggcggctgtggtggtgccttctggag------aggaggagagttacacctgtc-------atgtgcaacatgagggtctgcccaag---------cccctcaccttgaga--tggg
>Mafa-A6_01:04:01:01
acc--ccc--cc-------aagacacatgtgaccca-ccaccc----------cgtctctgaccatga---ggcc---ac----cctgaggtgctgggccctgggcttctaccc--tgcgg----agattacactgacctggcagcgggatggggaggaacaaactcaggacacggagctcgtggagaccaggcctgcaggag---atggaaccttccagaagtgggcggctgtggtggtgccttctggag------aggagcagagttacacctgtc-------atgtgcaacatgagggtctgcccaag---------cccctcaccttgaga--tggg
>Mafa-A3_13:02:01:01
acc--ccc--cc-------aagacacatgtgaccca-ccaccc----------cgtctctgaccatga---ggcc---ac----cctgaggtgctgggccctgggcttctaccc--tgcgg----agatcacactgacctggcagcgggatggggaggaacaaactcaggacacggagctcgtggagaccaggcctgcaggag---atggaaccttccagaagtgggcggctgtggtggtgccttctggag------aggagcagagttacacctgtc-------atgtgcaacatgagggtctgcccaag---------cccctcaccttgaga--tggg
>Mamu-A3_13:01:01:01
acc--ccc--cc-------aagacacatgtgaccca-ccaccc----------cgtctctgaccatga---ggcc---ac----cctgaggtgctgggccctgggcttctaccc--tgcgg----agatcacactgacctggcagcgggatggggaggaacaaactcaggacacggagctcgtggagaccaggcctgcaggag---atggaaccttccagaagtgggcggctgtggtggtgccttctggag------aggagcagagttacacctgtc-------atgtgcaacatgagggtctgcccaag---------cccctcaccttgaga--tggg
>Mane-A3_13:01:01
acc--ccc--cc-------aagacacatgtgaccca-ccaccc----------cgtctctgaccatga---ggcc---ac----cctgaggtgctgggccctgggcttctaccc--tgcgg----agatcacactgacctggcagcgggatggggaggaacaaactcaggacacggagctcgtggagaccaggcctgcaggag---atggaaccttccagaagtgggcggctgtggtggtgccttctggag------aggagcagagttacacctgtc-------atgtgcaacatgagggtctgcccaag---------cccctcaccttgaga--tggg
>Ceat-A1_01:01
acc--ccc--cc-------aagacacacgtgaccca-ccaccc----------cgtctctgaccatga---ggcc---ac----cctgaggtgctgggccctgggcttctaccc--tgagg----agatcacactgacctggcagcgggatggagaggaccaaactcaggacacggagctcgtggagaccaggcctgcgggag---atggaaccttccagaagtgggcggctgtggtggtaccttctggaa------aggagcagagatacacctgtc-------atgtgcagcatgagggtctgcccgag---------cccctcaccctgaga--tggg
>Mamu-A7_01:02:01:01
aca--ccc--cc-------aagacacatgtgaccca-ccaccc----------cgtctctgatcatga---ggcc---ac----cctgaggtgctgggccctgggcttctaccc--tgcgg----agatcacactgacatggcagcgggatggggaggaccaaactcaggacacggagctcgtggagaccaggcctgcaggag---atggaaccttccagaagtgggcggctgtggtggtgccttctggaa------aggagcagagatacacctgtc-------atgtgcagcatgagggtctgcctgag---------cccctcaccctgaga--tggg
>Mane-A7_01:01
aca--ccc--cc-------aagacacatgtgaccca-ccaccc----------cgtctctgatcatga---ggcc---ac----cctgaggtgctgggccctgggcttctaccc--tgcgg----agatcacactgacatggcagcgggatggggaggaccaaactcaggacacggagctcgtggagaccaggcctgcaggag---atggaaccttccagaagtgggcggctgtggtggtgccttctggaa------aggagcagagatacacctgtc-------atgtgcagcatgagggtctgcctgag---------cccctcaccctgaga--tggg
>Paan-A_01:01
acc--ccc--cc-------aagacacatgtgaccca-ccaccc----------cgtctctgaccatga---ggcc---ac----cctgaggtgctgggccgtgggcttctaccc--tgcgg----agatcacactgacctggcagcgggatggggaggaccaaactcaggacacggagctcatggagaccaggcctgcaggag---atggaaccttccagaagtgggcagctgtggtggtgccttctggaa------aggagcagagatacacctgtc-------atgtgcagcatgagggtctgcccaag---------cccctcaccttgaga--tggg
>Pacy-A_01:01
acc--ccc--cc-------aagacacatgtgaccca-ccaccc----------cgtctctgaccatga---ggcc---ac----cctgaggtgctgggccgtgggcttctaccc--tgcgg----agatcacactgacctggcagcgggatggggaggaccaaactcaggacacggagctcatggagaccaggcctgcaggag---atggaaccttccagaagtgggcagctgtggtggtgccttctggaa------aggagcagagatacacctgtc-------atgtgcagcatgagggtctgcccaag---------cccctcaccttgaga--tggg
>Paha-A_01:01
acc--ccc--cc-------aagacacatgtgaccca-ccaccc----------cgtctctgaccatga---ggcc---ac----cctgaggtgctgggccgtgggcttctaccc--tgcgg----agatcacactgacctggcagcgggatggggaggaccaaactcaggacacggagctcatggagaccaggcctgcaggag---atggaaccttccagaagtgggcagctgtggtggtgccttctggaa------aggagcagagatacacctgtc-------atgtgcagcatgagggtctgcccaag---------cccctcaccttgaga--tggg
>Mamu-A6_01:03:02:01
acc--ccc--cc-------aagacacacgtgaccca-ccaccc----------catctctgaccatga---ggca---ac----cctgaggtgctgggccctgggcttctaccc--tgcgg----agatcacactgacctggcagcgggatggggaggaccaaactcaggacacggagctcgtggagaccaggcctgcaggag---atggaaccttccagaagtgggcggctgtggtggtgccttctggaa------aggagcagagatacacctgtc-------atgtgcagcatgagggtctgcccaag---------cccctcaccttgaga--tggg
>Mafa-A4_01:01:01:01
acc--ccc--cc-------aagacacatgtgaccca-ccaccc----------cgtctctgaccatga---ggcc---ac----cctgaggtgctgggccctgggcttctaccc--tgcgg----agatcacactgacctggcagcgggatggagaggaacaaactcaggacacggagctcgtggagaccaggcctgcaggag---atggaaccttccagaagtgggcggctgtggtggtgccttctggag------aggagcagagatacacctgtc-------atgtgcagcatgagggtctgcccaag---------cccctcaccctgaaa--tggg
>Mamu-A4_01:01:01:01
acc--ccc--cc-------aagacccatgtgaccca-ccaccc----------cgtctctgaccatga---ggcc---ac----cctgaggtgctggaccctgggcttctaccc--tgcgg----agatcacactgacctggcagcgggatggggaggaccaaactcaggacacggagctcgtggagaccaggcctgcaggag---atggaaccttccagaagtgggcggctgtggtggtgccttctggag------aggagcagagatacacctgtc-------atgtgcagcatgagggtctgcccaag---------cccctcaccctgaaa--tggg
>Mafa-A1_001:01:02:01
acc--ccc--cc-------aagacacatgtgaccca-ccaccc----------cgtctctgaccatga---ggcc---ac----cctgaggtgctgggccctgggcttctaccc--tgcgg----agatcacactgacctggcagcgggatggggaggaccaaactcaggacacggagctcgtggagaccaggcctgcaggag---atggaaccttccagaagtgggcggctgtggtggtgccttctggag------aggagcagagatacacctgtc-------atgtgcagcatgagggtctgcccaag---------ccccacaccctgaaa--tggg
>Mamu-A1_001:01:01:01
acc--ccc--cc-------aagacacatgtgaccca-ccaccc----------cgtctctgaccatga---ggcc---ac----cctgaggtgctgggccctgggcttctaccc--tgcgg----agatcacactgacctggcagcgggatggggaggaccaaactcaggacacggagctcgtggagaccaggcctgcaggag---atggaaccttccagaagtgggcggctgtggtggtgccttctggag------aggagcagagatacacctgtc-------atgtgcagcatgagggtctgcccaag---------ccccacaccctgaaa--tggg
>Math-A1_001:01
acc--ccc--cc-------aagacacatgtgaccca-ccaccc----------cgtctctgaccatga---ggcc---ac----cctgaggtgctgggccctgggcttctaccc--tgcgg----agatcacactgacctggcagcgggatggggaggaccaaactcaggacacggagctcgtggagaccaggcctgcaggag---atggaaccttccagaagtgggcggctgtggtggtgccttctggag------aggagcagagatacacctgtc-------atgtgcagcatgagggtctgcccaag---------ccccacaccctgaaa--tggg
>Mafa-A5_30:01:01:01
acc--tcc--cc-------aagacacatgtgaccca-ccaccc----------cgtctctgactacga---ggcc---ac----cctgaggtgctgggccctgggcttctaccc--tgcgg----agatcacactgacctggcagcgggatggggaggaccaaactcaggacacggagctcgtggagactaggcctgcaggag---atggaaccttccagaagtgggcggctgtggtggtgccttctggaa------aggagcagagatacacctgtc-------atgtgcagcatgagggtctgcctgag---------cccctcaccctgaga--tggg
>Mamu-A5_30:01:01
acc--tcc--cc-------aagacacatgtgaccca-ccaccc----------cgtctctgaccatga---ggcc---ac----cctgaggtgctgggccctcggcttctaccc--tgcgg----agatcacactgacctggcagcgggatggggaggaccaaactcaggacacggagctcgtggagactaggcctgcaggag---atggaaccttccagaagtgggcggctgtggtggtgccttctggaa------aggagcagagatacacctgtc-------atgtgcagcatgagggtctgcctgag---------cccctcaccctgaga--tggg
>Mane-A5_30:01
acc--tcc--cc-------aagacacatgtgaccca-ccaccc----------cgtctctgaccatga---ggcc---ac----cctgaggtgctgggccctgggcttctaccc--tgcgg----agatcacactgacctggcagcgggatggggaggaccaaactcaggacacggagctcgtggagactaggcctgcaggag---atggaaccttccagaagtgggcggctgtggtggtgccttctggaa------aggagcagagatacacctgtc-------atgtgcagcatgagggtctgcctgag---------cccctcaccctgaga--tggg
>Mane-A6_01:01:01
acc--ccc--cc-------aagacacatgtgaccca-ccaccc----------catctctgaccatga---ggcc---ac----cctgaggtgctgggccctgggcttctaccc--tgcgg----agatcacactgacctggcagcgtgatggggaggagcaaactcaggacacggagctcgtggagaccaggcctgcaggag---atggaaccttccagaagtgggcggctgtggtggtgccttctggaa------aggagcagagatacacctgtc-------atgtgcagcatgagggtctgcccaag---------cccctcaccctgaga--tggg
>Mafa-A2_01:01:01:01
act--ccc--cc-------aagacacatgtgaccca-ccaccc----------cgtctctgaccatga---ggcc---ac----cctgaggtgctgggccctgggcttctaccc--tgcgg----agatcacactgacctggcggcgggatggggaggaccaaactcaggacacggagctcgtggagaccaggcctgcaggag---atggaaccttccagaagtgggcggctgtggtggtgccttctggaa------aggagcagagatacacctgtc-------atgtgcagcatgagggtctgcccgag---------cccctcaccctgaga--tggg
>Mamu-A2_01:02:01:01
act--ccc--cc-------aagacacatgtgaccca-ccaccc----------cgtctctgaccatga---ggcc---ac----cctgaggtgctgggccctgggcttctaccc--tgcgg----agatcacactgacctggcggcgggatggggaggaccaaactcaggacacggagctcgtggagaccaggcctgcaggag---atggaaccttccagaagtgggcggctgtggtggtgccttctggaa------aggagcagagatacacctgtc-------atgtgcagcatgagggtctgcccgag---------cccctcaccctgaga--tggg
>Mane-A2_01:01
act--ccc--cc-------aagacacatgtgaccca-ccaccc----------cgtctctgaccatga---ggcc---ac----cctgaggtgctgggccctgggcttctaccc--tgcgg----agatcacactgacctggcggcgggatggggaggaccaaactcaggacacggagctcgtggagaccaggcctgcaggag---atggaaccttccagaagtgggcggctgtggtggtgccttctggaa------aggagcagagatacacctgtc-------atgtgcagcatgagggtctgcccgag---------cccctcaccctgaga--tggg
>Malo-A2_05:01
act--ccc--cc-------aagacacatgtaaccca-ccaccc----------cgtctctgaccatga---ggcc---ac----cctgaggtgctgggccctgggcttctaccc--tgcgg----agatcacactgacctggcggcgggatggggaggaccaaactcaggacacggagctcgtggagaccaggcctgcaggag---atggaaccttccagaagtgggcggctgtggtggtgccttctggaa------aggagcagagatacacctgtc-------atgtgcagcatgagggtctgcccgag---------cccctcaccctgaga--tggg
>Mane-A4_02:01
acc--ccc--cc-------aagacacatgtgaccca-ccaccc----------cgtctctgaccatga---ggcc---ac----cctgaggtgctgggccctgggcttctaccc--tgcgg----agatcacactgacctggcagcgggatggggaggaccaaactcaggacacggagctcgtggagaccaggcctgcaggag---atggaaccttccagaagtgggcggctgtggtggtgccttctggaa------aggagcagagatacacctgtc-------atgtgcagcatgagggtctgcccaag---------cccctcaccttgaaa--tggg
>Malo-A1_003:01
acc--ccc--cc-------aagacacacgtgaccca-ccaccc----------cgtctctgaccatga---ggcc---ac----cctgaggtgctgggccctgggcttctaccc--tgcgg----agatcacactgacctggcagcgggatggggaggaccaaactcaggacacggagctcgtggagaccaggcctgcaggag---atggaaccttccagaagtgggcggctgtggtggtgccttctggaa------aggagcagagatacacctgtc-------atgtgcagcatgagggtctgcctgag---------cccctcaccctgaga--tggg
>Mane-A1_003:01
acc--ccc--cc-------aagacacacgtgaccca-ccaccc----------cgtctctgaccatga---ggcc---ac----cctgaggtgctgggccctgggcttctaccc--tgcgg----agatcacactgacctggcagcgggatggggaggaccaaactcaggacacggagctcgtggagaccaggcctgcaggag---atggaaccttccagaagtgggcggctgtggtggtgccttctggaa------aggagcagagatacacctgtc-------atgtgcagcatgagggtctgcctgag---------cccctcaccctgaga--tggg
>Ceat-Aw1_01:01
acc--ccc--cc-------aagacacatgtgaccca-ccaccc----------cgtctctgaccatga---ggcc---ac----cctgaggtgctgggccctgggcttctaccc--tgcgg----agatcacactgacctggcagcgggatggggaggaccaaactcaggacacggagctcgtggagaccaggcctgaaggag---atggaaccttccagaagtgggcggctgtggtggtgccttctggaa------aggagcagagttacacctgtc-------atgtgcagcatgagggtctgcccgag---------cccctcaccctgaga--tggg
>Maar-A1_011:01
acc--ccc--cc-------aagacacatgtgaccca-ccaccc----------cgtctctgaccatga---ggcc---ac----cctgaggtgctgggccctgggcttctaccc--tgcgg----agatcacactgacctggcagcgggatggggaggaccaaactcaggacacggagctcgtggagaccaggcctgcaggag---atggaaccttccagaagtgggcggctgtggtggtgccttctggaa------aggagcagagatacacctgtc-------atgtgcagcatgagggtctgcccgag---------cccctcaccctgaga--tggg
>Math-A2_24:01
acc--ccc--cc-------aagacacatgtgaccca-ccaccc----------cgtctctgaccatga---ggcc---ac----cctgaggtgctgggccctgggcttctaccc--tgcgg----agatcacactgacctggcagcgggatggggaggaccaaactcaggacacggagctcgtggagaccaggcctgcaggag---atggaaccttccagaagtgggcggctgtggtggtgccttctggaa------aggagcagagatacacctgtc-------atgtgcagcatgagggtctgcccaag---------cccctcaccctgaga--tggg
>Mafa-AG6_04:01:01:01
acc--ccc--cc-------aagacacatgtgaccca-ccaccc----------cgtctctgaccatga---ggcc---ac----cctgaggtgctgggccctgggcttctaccc--tgcgg----agatcacactgacctggcagcgggatggagaggaacaaactgaggacacagagctcgtggagaccaggcctacagggg---atggaaccttccagaagtgggcggctgtggtggtgccttctggag------aggagcagagatacacctgtc-------atgtgcaacatgagggtctgcccaag---------ccccacaccttgaga--tgga
>Mamu-AG6_04:01:01:01
acc--ccc--cc-------aagacacatgtgaccca-ccaccc----------cgtctccgaccatga---ggcc---ac----cctgaggtgctgggccctgggcttctaccc--tgcgg----agatcacactgacctggcagcgggatggagaggaacaaactgaggacacagagctcgtggagaccaggcctacagggg---atggaaccttccagaagtgggcggctgtggtggtgccttctggag------aggagcagagatacacctgtc-------atgtgcaacatgagggtctgcccaag---------cccctcaccttgaga--tgga
>Ceat-Aw2_01:01
acc--ccc--cc-------aagacacatgtgaccca-ccaccc----------catctctgaccacga---ggcc---ac----cctgaggtgctgggccctgggcttctaccc--tgcgg----agatcacactgacctggcagcgggatggagaggaacaaactcaggacacggagctcgtggagaccaggcctacagggg---atggaaccttccagaagtgggcggctgtggtggtgccttctggaa------aggagcagagatacacctgtc-------atgtgcaacatgagggtctgcccaag---------cccctcaccttgaga--tggg
>Mafa-AG5_06:02:01:01
acc--ccc--cc-------aagacacatgtgaccca-ccaccc----------cgtctctgaccatga---ggcc---ac----cctgaggtgctgggccctgggcttctaccc--tgcgg----ggatcacactgacctggcagcgggatggagaggaacaaactcaggacacggagctcgtggagaccaggcctacagggg---atggaaccttccagaagtgggcagctgtggtggtgccttctggag------aggagcagagatacacctgtc-------atgtacaacatgagggtctgcccaag---------cccctcaccttgaga--tggg
>Mamu-AG5_07:01:01:01
acc--ccc--cc-------aagacacatatgaccca-ccaccc----------cgtctctgaccatga---ggcc---ac----cctgaggtgctgggccctgggcttctaccc--tgcgg----agatcacactgacctggcagcgggatggagaggaacaaactcaggacacggagctcgtggagaccaggcctacagggg---atggaaccttccagaagtgggcagctgtggtggtgccttctggag------aggagcagagatacacctgtc-------atgtgcaacatgagggtctgcccaag---------cccctcaccttgaga--tggg
>Mafa-AG1_05:02:03:01
acc--ccc--cc-------aagacacatgtgaccca-ccaccc----------cgtctctgactacga---ggcc---ac----cctgaggtgctgggccctgggcttctaccc--tgcgg----agatcacactgacctggcagcgggatggagaggaacaaactgaagacacagagctcgtggagaccaggcctacagggg---atggaaccttccagaagtgggcggctgtggtggtgccttctggag------aggagcagagatacacctgtc-------atgtgcggcatgagggtctgcccaag---------cccctcaccttgaga--ttcg
>Mamu-AG1_05:02:01:01
acc--ccc--cc-------aagacacatgtgaccca-ccaccc----------cgtctctgactacga---ggcc---ac----cctgaggtgctgggccctgggcttctaccc--tgcgg----agatcacactgacttggcagcgggatggagaggaacaaactgaagacacagagctcgtggagaccaggcctacagggg---atggaaccttccagaagtgggcggctgtggtggtgccttctggag------aggagcagagatacacctgtc-------atgtgcagcatgagggtctgcccgag---------cccctcaccttgaga--ttcg
>Mane-AG_03:01
acc--ccc--cc-------aagacaaatgtgaccca-ccaccc----------tgtctctgactacga---ggcc---ac----cctgaggtgttgggccctgggcttctaccc--tgcgg----agatcacactgacctggcagcgggatggagaggaacaaactgaggacacagagctcgtggagaccaggcctacagggg---atggaaccttccagaagtgggcggctgtggtggtgccttctggag------aggagcagagatacacctgtc-------atgtgcaacatgagggtctgcccgag---------cccctcaccttgaga--tggg
>Mafa-AG3_02:01:01:01
acc--ccc--cc-------aagacaaatgtgaccca-ccaccc----------tgtctctgactacga---ggcc---ac----cctgaggtgttgggccctgggcttctaccc--tgcgg----agatcacactgacctggcagcgggatggagaggaacaaactgaggacacagagctcgtggagaccaggcctacagggg---atggaaccttccagaagtgggcggctgtggtggtgccttctggag------aggagcagagatacacctgtc-------atgtgcaacatgagggtctgcccgag---------cccctcaccttgaga--tggg
>Mamu-AG3_02:01:01:01
acc--ccc--cc-------aagacaaatgtgaccca-ccaccc----------tgtctctgactacga---ggcc---ac----cctgaggtgttgggccctgggcttctaccc--tgcgg----agatcacactgacctggcagcgggatggagaggaacaaactgaagacacagagctcgtggagaccaggcctacagggg---atggaaccttccagaagtgggcggctgtggtggtgccttctggag------aggagcagagatacacctgtc-------atgtgcaacatgagggtctgcccgag---------cccctcaccttgaga--tggg
>Chsa-AG_01:01
acc--ccc--cc-------aagacacatgtgaccca-ccaccc----------cgtctctgactatga---ggcc---ac----cctgaggtgctgggccctgggcttctaccc--tgcgg----agatcgcactgacctggcagcgggatggagaggaacaaactcaggacacagagctcgtggagaccaggcctacagggg---atggaaccttccagaagtgggctgctgtggtggtgccttctggag------aggagcagagatacacctgtc-------atgtgcaacatgagggtctgcccgag---------cccctcaccttgaga--tggg
>Paan-AG_01:01:01
acc--ccc--cc-------aagacacatgtgaccca-ccaccc----------cgtctctgactacga---ggcc---ac----cctgaggtgctgggccctgggcttctaccc--tgcgg----agatcacactgacctggcagcgggatggagaggaacaaactcaggacacagagctcgtggagaccaggcctacagggg---atggaaccttccaaaagtgggcggctgtggtggtgccttctggag------aggagcagagatacacctgtc-------atgtgcagcatgagggtctgcccgag---------cccctcaccttgaga--tggg
>Mafa-AG4_08:01:01:01
acc--ccc--cc-------aagacacatgtgaccca-ccaccc----------cgtctctgactacga---ggcc---ac----cctgaggtgctgggccctgggcttctaccc--tgcgg----agatcacactgacctggcagcgggatggagaggaacaaactcaggatacagagctcgtggagaccaggcctacagggg---atggaaccttccaaaagtgggcggctgtggtggtgccttctggag------aggagcagagatacacctgtc-------atgtgcagcatgagggtctgcccgag---------cccctcaccttgaga--tggg
>Mamu-AG4_08:01:01:01
acc--ccc--cc-------aagacacatgtgaccca-ccaccc----------cgtctctgactacga---ggcc---ac----cctgaggtgctgggccctgggcttctaccc--tgcgg----agatcacactgacctggcagcgggatggagaggaacaaactcaggatacagagctcgtggagaccaggcctacagggg---atggaaccttccaaaagtgggcggctgtggtggtgccttctggag------aggagcagagatacacctgtc-------atgtgcagcatgagggtctgcccgag---------cccctcaccttgaga--tggg
>Hyla-A_01
acc--ccc--cc-------aagacacatatgactca-ccaccc----------catctctgaccgtga---ggcc---ac----cctgaggtgctgggccctgggctactaccc--agcgg----agatcatgctgacctggcagcgggatggggaggaccagacccaggacacggagcttgtggagaccaggcctgcagggg---atggaaccttccagaagtgggcggctgtggtggtgccttctggaa------aggagcagagatacacctgcc-------atgtgcagcatgagggtctgcccgag---------cccctcaccttgaga--tggg
>Patr-AL_01:01:01:01
atg--ccc--cc-------aagacacgtatgactca-ccaccc----------tgtctctgaccgtga---gacc---ac----cctgaggtgctgggccctgggcttctaccc--tgcgg----agatcacactgacctggcagcgggatggggaagaccagactcaggacacggagctcgtggagaccaggcctgcagggg---atggaaccttccagaagtgggcggctgtggtggtgccttctggaa------aggagcagagatacacctgcc-------ttgtgcagcatgagggtctgcccgag---------cccctcaccctgaga--tggg
>Papa-A_03:02:01:01
acc--ccc--cc-------aagacacatatgaccca-ccaccc----------catctctgaccatga---ggcc---ac----cctgaggtgctgggccctgggcttctaccc--tgcgg----agatcacactgacctggcagcgggatggggaggaccagacccaggacacggagctcgtggagaccaggcccgcagggg---atggaaccttccagaagtgggcggctgtggtggtaccttctggag------aggagcagagatacacctgcc-------atgtgcagcatgagggtcttcccaag---------cccctcaccctgaga--tggg
>Patr-A_01:01:01:01
acc--ccc--cc-------aagacacatatgaccca-ccaccc----------catctctgaccatga---ggcc---ac----cctgaggtgctgggccctgggcttctaccc--tgcgg----agatcacactgacctggcagcgggatggggaggaccagacccaggacacggagctcgtggagaccaggcccgcagggg---atggaaccttccagaagtgggcggctgtggtggtaccttctggag------aggagcagagatacacctgcc-------atgtgcagcatgagggtctgcccaag---------cccctcaccctgaga--tggg
>Patr-H_01
acc--ccc--cc-------aagacacatatgaccca-ccaccc----------catctctgaccatga---ggcc---ac----cctgaggtgctgggccctgggcttctaccc--tgcgg----agatcacactgacctggcagcgggatggggaggaccagacccaggacacggagctcgtggagaccaggcctgcagggg---atggaaccttccagaagtgggcggctgtggtggtgccttctggag------aggagcagagatacacctgcc-------atgtgcagcatgagggtctgcccgag---------cccctcactctgaga--tggg
>Poab-A_03:01
atg--ccc--cc-------aagacacatatgactca-ccaccg----------catctctgaccatga---ggcc---ac----cctgaggtgctgggccttgggcttctaccc--tgcgg----agatcacactgacctggcagcgggatggggaggaccagacccaggacacggagctcgtggagaccaggcctgcagggg---atggaaccttccagaagtgggcagctgtggtggtgccttctggaa------aggagcagagatacacctgcc-------ttgtgcagcatgagggtctgcctgag---------cccctcaccctgaga--tggg
>Popy-Ap_01:01
acg--ccc--cc-------gagacacatatgactca-ccaccg----------tgtctctgaccatga---ggcc---ac----cctgaggtgctgggccctgggcttctaccc--tgcgg----agatcacactgacctggcagcgggatggggaggaccagacccaggacacggagctcgtggagaccaggcctgcagggg---atggaaccttccagaagtgggcagctgtggtggtgccttctggaa------aggagcagagatacacctacc-------ttgtgcaacatgagggtctgcctgag---------cccctcaccctaaga--tggg
>Hosa-H_01:01:01:01
acc--ccc--cc-------aagacacatatgaccca-ccaccc----------catctctgaccatga---ggcc---ac----cctgaggtgctgggccctgggcttctaccc--tgcgg----agatcacactgacctggcagcgggatggggaggaccagacccac-acacggagctcatggagaccaggcctgcagggg---atggaaccttccagaagtgggcggctgtggtggtgccttctggag------aggagcagagatacacctgcc-------atgtgcagcatgagggtctgccagag---------cccctcaccctgaga--tggg
>Gogo-H_01
acc--ccc--cc-------aagacacatatgactca-ccaccc----------tgtctctgaccatga---ggcc---ac----cctgaggtgctgggccctgggcttctaccc--cgcgg----agatcacactgacctggcagcgggatggagaggaccagacccaggacacggagctcgtggagaccaggcctggagggg---atgggaccttccagaagtgggcggctgtggtggtgccttctggag------aggagcagagatacacctgcc-------atgtgcagcatgagggtctgcccgag---------cccctcaccctgaga--tggg
>Gobe-OKO_01:01
acc--ccc--cc-------aagacacatatgactca-ccaccc----------tgtctctgaccatga---ggcc---ac----cctgaggtgctgggccctgggcttctaccc--tgcgg----agatcacactgacctggcagcgggatggagaggaccagacccaggacacggagctcgtggagaccaggcctggagggg---atgggaccttccagaagtgggcggctgtggtggtgccttctggaa------aggagcagagatacacctgcc-------atgtgcagcatgagggtctgcccaag---------cccctcaccctgaga--tggg
>Gogo-OKO_01:01
acc--ccc--cc-------aagacacatatgactca-ccaccc----------tgtctctgaccatga---ggcc---ac----cctgaggtgctgggccctgggcttctaccc--tgcgg----agatcacactgacctggcagcgggatggagaggaccagacccaggacacggagctcgtggagaccaggcctggagggg---atgggaccttccagaagtgggcggctgtggtggtgccttctggaa------aggagcagagatacacctgcc-------atgtgcagcatgagggtctgcccaag---------cccctcaccctgaga--tggg
>Popy-A_01:01
acg--ccc--cc-------aagacacatatgactca-ccaccc----------tgtctctgaccatga---ggcc---ac----cctgaggtgctgggccctgggcttctaccc--tgcgg----agatcacactgacctggcagcgggatggggaggaccagacccaggacacggagctcgtggagaccaggcctgcagggg---atggaaccttccagaagtgggcagctgtggtggtgccttctggaa------aggagcagagatacacctgcc-------atgtgcagcatgagggtctgcccgag---------cccctcaccctgaga--tggg
>Gogo-A_01:01:01
acg--ccc--cc-------aagacgcatatgactca-ccacgc----------tgtctctgaccatga---ggcc---at----cctgaggtgctgggccctgagcttctaccc--tgcgg----agatcacactgacctggcagcgggatggggaggaccagacccaggacacggagctcgtggagaccaggcctgcagggg---atggaaccttccagaagtgggcggctgtggtggtgccttctggac------aggagcagagatacacctgcc-------atgtgcagcatgagggtctgcccgag---------cccctcaccctgaga--tggg
>Caja-G6Ps_01
agc--ccc--cc-------aagacacacgtgaccca-ccaccc----------cgtctctgaccatga---ggcc---ac----cctgaggtgctgggccctggg-------cc--tgcgg----agatcacactgac----cagcgggatggggaagaccaaactcaggacatggagcttctggagaccaggcctgcggggg---acagaaccttccagaagtgggcggctgtgttggtgccttctggag------aggagcagagatatgcatttc-------ttgtgtagcacgaggggctgcccgag---------ctcatcaccctgaga--tgg-
>Poab-B_01:01:01:01
agc--ccc--ca-------aggacacacatgaccca-ccatcc----------catctctgaccatga---gact---ac----cctgaggtgctgggccctgggcttctaccc--tgcgg----agatcacactgacctggcagcgggatagggaggacctgacccaggacaccgagcttgtggagaccaggccagcaggcg---atggaaccttccagaagtgggcagctgtggtggtgccttctggag------aagagcagagatacacatgcc-------atgtgcagcacgaggggctgccggag---------cccctcaccctgaga--tggg
>Popy-B_01
agc--ccc--ca-------aggacacacatgaccca-ccatcc----------catctctgaccatga---gact---ac----cctgaggtgctgggccctgggcttctaccc--tgcgg----agatcacactgacctggcagcgggatgaggaggacctgacccaggacaccgagcttgtggagaccaggcctgcaggcg---atggaaccttccagaagtgggcagctgtggtggtgccttctggag------cagagcagagatacacatgcc-------atgtgcagcacgaggggctgccggag---------cccctcaccctgaga--tggg
>Caja-B6_01:01
aac--ccc--ca-------aagacacatgtgaccca-ccactc----------cattactgaccatga---ggcc---ac----cctgaggtgctgggccctgggcttctaccc--tgcgg----agatcacactgacctggcagcgggatggggaggagcagactcaggacacagaacttgtggagaccaggccagcagggg---atggaaccttccagaagtgggcggctgtggtggtgccttctggag------aagagcagagatacacatgcc-------atgtgcagcacgaggggctgccggag---------cccctcagcctgaga--tggg
>Aotr-E_03:01
atc--ccc--ca-------aagacatatgtgagcca-ccaccc----------tctctctgaccatga---ggcc---ac----cctgaggtgctgggccctgggcttctaccc--tg-------------------------------------------------------------------------------------------------------------------------------------------------------------------------------------------------------------------------------
>Patr-C_02:04:01:01
aat--gcc--ca-------aagacacacatgaccca-ccaccc----------cgtctctgaccatga---ggcc---ac----cctgaggtgctgggccctggccttctaccc--tgcgg----agatcacactgacctggcagcgggatggggaggaccaaattcaggacaccgagcttgtggagaccaggccagcaggag---atggaaccttccaaaagtgggcagctgtggtggtgccttctggac------aagagcagagatacacatgcc-------atgtgcagcacgaggggctgccggag---------cccctcaccctgaga--tgga
>Gobe-B_13:01
agc--ccc--ca-------aggacacacgtgaccca-cgaccc----------catctctgaccatga---ggcc---ac----tctgaggtgctgggccctgggcttctaccc--tgcgg----agatcacactgacctggcagcgggatggggaggaccaaactcaggacaccgagcttgtggagaccaggcctgcagggg---acggaaccttccagaagtgggcagctgtggtggtgccttctggag------aagagcaaagatacacatgcc-------atgtgcagcacgaggggctgccggag---------cccctcactctgaga--tggg
>Caja-B1_01:01
acc--ccc--ca-------aagacacatgtgaccca-ccaccc----------tgtctctgatcatga---ggcc---ac----cctgaggtgctgggccctgggcttctaccc--tgcgg----acatcacactgacctggcagcgggatggggaggaccagatccaggacatggagcttgtggagaccaggccagcagggg---atggaaccttccagaagtgggcggctgtggtggtgccttctggag------aggagcagagatacacatgcc-------atgtgcagcacaagggtctgctggag---------cccctcaccctgaga--tggg
>Mafa-B19Ps_01:01:01:01
atc--ccc--ca-------aagacacatgtgaccca-ccaccc----------cgtctctgaccatga---ggcc---ac----cctgaggtgctgggccctgggcttccaccc--tgtgg----agatcacactgacctggcagcgggatggagaggaacaaactcaggacacggagcttgtggagaccgggcccgcagggg---atggaaccttccagaagtggggagctgtggtggtgccttctggag------aggagcagagatacatgtgcc-------atgtgcagcatgagggattgctggag---------cccctcaccccgaga--tggg
>Caja-E_03:01:02
aac--ccc--ca-------aagacacatgtgaccca-ccaccc----------tgtctctgaccatga---ggcc---ac----cctgagatgctgggccctgggtttctaccc--tgcgg----agatcacactgacctggcagtgggatggggaggaccagacccaggacatggagcttgtggagaccaggccagcagggg---atggaaccttccagaagtgggcggctgtggtggtgccttctggag------aggagcaaagatacacctgcc-------atgtgcagcatgaggggctgcgagag---------cccctcaccctgaga--tggg
>Atbe-E_03:01
atc--ccc--ca-------aagacacatgtgaccca-ccaccc----------tgtctctgaccatga---ggcc---ac----cctgaggtgctgggccctgggtttctaccc--tg-------------------------------------------------------------------------------------------------------------------------------------------------------------------------------------------------------------------------------
>Atfu-E_03:02
atc--ccc--ca-------aagacacatgtgaccca-ccaccc----------tgtctctgaccatga---ggcc---ac----cctgaggtgctgggccctgggtttctaccc--tg-------------------------------------------------------------------------------------------------------------------------------------------------------------------------------------------------------------------------------
>Pipi-E_03:01
atc--ccc--ca-------aagacacatgtgaccca-ccaccc----------tgtctctgaccatga---ggcc---ac----cctgaggtgctgggccctgggtttctaccc--tg-------------------------------------------------------------------------------------------------------------------------------------------------------------------------------------------------------------------------------
>Saoe-E_03:01
atc--ccc--ca-------aagacacatgtgaccca-ccaccc----------tgtctctgaccatga---ggcc---ac----cctgagatgctgggccctgggtttctaccc--tgcgg----agatcacaatgacctggcagcgggatggggaggaccagacccaggacatggagcttgtggagaccaggccagcagggg---atggaaccttccagaagtgggcggctgtggtggtgccttctggag------aggagcagagatacacatgcc-------atgtgcagcatgaggggctgccagag---------cccctcaccctgaga--tgga
>Caja-B9_01:01Ps
atc--ccc--ca-------aagacacacgtgaccca-ccaccc----------tgtttctgaccatga---ggcc---ac----cctgaggtgctgagccctgggcttctaccc--tgcgg----agatcacactgacctggcagcgggatggggaggaccaaactcaggacacggagcttgtggagaccaggccagcagggg---atggaaccttcccgaagtgggcggctgtggtggtgccttctggag------aagagcagagatacacatgcc-------atgtgcagcacgaggggctgctggag---------cccctcaccctgaga--tggg
>Mafa-B11L_01:01
atc--ccc--ca-------aagacacacgtgaccca-ccaccc----------agtctctgaccatga---ggcc---at----cctgaggtgctgggccctgggcttctaccc--tgcgg----agatcacactgacctggcagcgggatggggaggagcaaactcaggacactgagcttgtggagaccaggcccgcaggga---acggaaccttccagaaatgggcagctgtggtggtgccttctggag------aagagcagagatacacgtgcc-------atgtgcagcaccaggggctgctggag---------cccctcaccctgaga--tggg
>Mamu-B11L_01:04:01:01
atc--ccc--ca-------aagacacacgtgaccca-ccaccc----------agtctctgaccatga---ggcc---at----cctgaggtgctgggccctgggcttctaccc--tgcgg----agatcacactgacctggcagcgggatggggaggagcaaactcaggacactgagcttgtggagaccaggcccgcaggga---acggaaccttccagaaatgggcagctgtggtggtgccttctggag------aagagcagagatacacgtgcc-------atgtgcagcaccaggggctgctggag---------cccctcaccctgaga--tggg
>Mafa-B17_01:05:01:01
atc--ccc--ca-------aagacacatgtggccca-ccaccc----------cgtctctgaccatga---ggcc---ac----cctgaggtgctgggccctgggcttctaccc--tgcgg----agatctcactgacctggcagcgggatggggaggagcaaactcaggacactgagcttgtggagaccaggccagcagggg---atggaaccttccagaagtgggcagctgtggtggtgccttctggag------aagagcagagatacacgtgcc-------atgtgcagcacaaggggctgctggag---------cccctcaccttgaga--tggg
>Mane-B17_01:01:01
atc--ccc--ca-------aagacacatgtggccca-ccaccc----------cgtctctgaccatga---ggcc---ac----cctgaggtgctgggccctgggcttctaccc--tgcgg----agatctcactgacctggcagcgggatggggaggagcaaactcaggacactgagcttgtggagaccaggccagcagggg---atggaaccttccagaagtgggcagctgtggtggtgccttctggag------aagagcagagatacacgtgcc-------atgtgcagcacaaggggctgctggag---------cccctcaccttgaga--tggg
>Mamu-B17_01:10:01:01
atc--ccc--ca-------aagacacatgtggccca-ccaccc----------catctctgaccatga---ggcc---at----cctgaggtgctgggccctgggcttctaccc--tgcgg----agatctcactgacctggcagcgggatggggaggagcaaactcaggacactgagcttgtggagaccaggccagcagggg---atggaaccttccagaagtgggcagctgtggtggtgccttctggag------aagagcagagatacacgtgcc-------atgtgcagcacaaggggctgctggag---------cccctcaccttgaga--tggg
>Gogo-C_01:01:01
acc--ccc--ca-------aagacacacgtgaccca-ccaccc----------catctctgaccatga---ggcc---ac----cctgaggtgctgggccctgggcttctaccc--tgcgg----agatcacactgacctggcagcgggatggggaggagcaaactcaggacatcgagcttgtggagaccaggccagcaggag---atggaaccttccagaagtgggcagctatggtggtgccttctggag------aagagcagagatacacgtgcc-------atgtgcagcacaaggggctgctggag---------cccctcaccctgaga--tggg
>Mafa-B22_01:02:01:01
atc--ccc--ca-------aagacacacgtgaccca-tcaccc----------cgtctctgaccatga---ggcc---ac----cctgaggtgctgggccctgggcttctaccc--tgcgg----agatcacactgacctggcagcgggatggggaggaccaaactgaagacacccagcttgtggagaccaggccagcagggg---atggaaccttccagaagtgggcagctgtggtggtgccttctggag------aagagcagagatacacgtgcc-------atgtgcagcacaaggggctgctggag---------cccctcaccctgaga--tggg
>Mane-B12_01:01
atc--ccc--ca-------aagacacacgtgaccca-tcaccc----------cgtctctgaccatga---ggcc---ac----cctgaggtgctgggccctgggcttctaccc--tgcgg----agatcacactgatgtggcagcgggatggagaggaccaaactgaagacacccagcttgtggagaccaggccagcagggg---atggaaccttccagaagtgggcagctgtggtggtgccttctggag------aagagcagagatacacgtgcc-------atgtgcagcacaaggggctgctggag---------cccctcaccctgaga--tggg
>Mamu-B22_01:01:01:01
atc--ccc--ca-------aagacacacgtgaccca-tcaccc----------cgtctctgaccatga---ggcc---ac----cctgaggtgctgggccctgggcttctaccc--tgcgg----agatcacactgatgtggcagcgggatggggaggaccaaactgaagacacccagcttgtggagaccaggccagcagggg---atggaaccttccagaagtgggcagctgtggtggtgccttctggag------aagagcagagatacacgtgcc-------atgtgcagcacaaggggctgctggag---------cccctcaccctgaga--tggg
>Mane-B16_01:01
atc--ccc--ca-------aagacacacgtgaccca-ccaccc----------cgtctctgaccatga---ggcc---ac----cctgaggtgctgggccctgggcttctaccc--tgcgg----agatcacactgacctggcagcgggatggggaggaccaaactcaggacaccgagcttgtggagaccaggcccgcagggg---atggaaccttccagaagtgggcagctgtggtggtgtcttctggag------aagagcagagatacacgtgcc-------atgtgcagcacaaggggctgctggag---------cccctcaccctgaga--tggg
>Mafa-B16_01:04:01:01
atc--ccc--ca-------aagacacacgtgaccca-ccaccc----------catatctgaccatga---ggcc---ac----cctgaggtgctgggccctgggcttctaccc--tgcgg----agatcacactgacctggcagcgggatggggaggaccaaactcaggacaccgagcttgtggagaccaggcccgcagggg---atggaaccttccagaagtgggcagctgtggtggtgtcttctggag------aagagcagagatacacgtgcc-------atgtgcagcacaaggggctgctggag---------cccctcaccctgaga--tggg
>Mamu-B16_01:11:01:01
atc--ccc--ca-------aagacacacgtgaccca-ccaccc----------catatctgaccatga---ggcc---ac----cctgaggtgctgggccctgggcttctaccc--tgcgg----agatcacactgacctggcagcgggatggggaggaccaaactcaggacaccgagcttgtggagaccaggcccgcagggg---atggaaccttccagaagtgggcagctgtggtggtgtctcctggag------aagagcagagatacacgtgcc-------atgtgcagcacaaggggctgctggag---------cccctcaccctgaga--tggg
>Gobe-C_02:01
aac--ccc--ca-------aagacacacgtgaccca-ccaccc----------cctctctgaccatga---ggcc---ac----cctgaggtgctgggccctgggcttctaccc--tgcgg----agatcacactgacctggcagcgggatggggaggaccagacccaggacaccgagcttgtggagaccaggccagcaggag---atggaaccttccagaagtgggcagctgtggtggtgccttctggac------aagagcagagatacacgtgcc-------atatgcagcacgaggggctgccagag---------cccctcaccctgaga--tggg
>Papa-C_03:01:01:01
aac--ccc--ca-------aagacacacgtgaccca-ccaccc----------cctctctgaccatga---ggcc---ac----cctgaggtgctgggccctgggcttctaccc--tgcgg----agatcacactgacctggcagcgggatggggaggaccagacccaggacaccgagcttgtggagaccaggccagcaggag---atggaaccttccagaagtgggcagctgtggtggtgccttctggac------aagagcagagatacacgtgcc-------atatgcagcacgaggggctgccagag---------cccctcaccctgaga--tggg
>Atbe-B_01
atc--ccc--ca-------aagacacacgtgaccca-ccaccc----------cgtctctgaccatga---ggcc---ac----cctgaggtgctgggccctgggcttctaccc--tacgg----agatcacactgacctggcagcgggatggggaagatcaaactcaggacacggagcttgtggagacaaggccagcagggg---atggaaccttccagaagtgggcagctgtggtggtgccttctggag------aagagcagagatacacgtgct-------atgtgcagcacgaggggctgccagag---------cccctcaccctgaga--tggg
>Atfu-B_01:01
atc--ccc--ca-------aagacacacgtgaccca-ccaccc----------cgtctctgaccatga---ggcc---ac----cctgaggtgctgggccctaggcttctaccc--tgcgg----agatcacactgacctggcagcgggatggggaagatcaaactcaggacacggagcttgtggagacaaggccagcagggg---atggaaccttccagaagtgggcagctgtggtggtgccttctggag------aagagcagagatacacgtgct-------atgtgcagcacgaggggctgccagag---------cccctcaccctgaga--tggg
>Poab-C_02:01
aac--ccc--ca-------aagacacacgtgaccca-ccaccc----------cgtctctaaccatga---ggcc---ac----cctgaggtgctgggccctgggcttctaccc--tgcgg----agatcacactgacctggcagcgggatggggaggaccaaactcaggacactgagcttgtggagaccaggccagcaggag---atggaaccttccagaagtgggcagctgtggtggtgccttctggac------aagagcagagatacgcgtgcc-------atgtgcagcacgaggggctgccggag---------cccatcaccctgaga--tggg
>Popy-C_01:01:01
aac--ccc--ca-------aagacacacgtgaccca-ccaccc----------cgtctctaaccatga---ggcc---ac----cctgaggtgctgggccctgggcttctaccc--tgcgg----agatcacactgacctggcagcgggatggggaggaccaaactcaggacactgagcttgtggagaccaggccagcaggag---atggaaccttccagaagtgggcagctgtggtggtgccttctggac------aagagcagagatacgcgtgcc-------atgtgcagcacgaggggctgccggag---------cccatcaccctgaga--tggg
>Hyla-B_01
agc--ccc--ca-------gagacacacgtgactca-ccaccc----------catctctgaccatga---ggcc---ac----cctgaggtgctgggccctgggcttctaccc--tgcgg----agatcacactgacctggcagcgggatggggaggaccaaactcaggacactgagcttgtggagaccaggccagcaggag---acagaaccttccagaagtgggtagctgtggtggtgccttctggag------aagagcagagatacacatgcc-------atgtgcagcacgaggggctgccggag---------cccctcaccctgaga--tggg
>Gogo-B_01:01:01:01
aca--ccc--ca-------aagacacacgtgaccca-ccaccc----------gatctctgaccatga---ggcc---ac----cctgaggtgctgggccctgggcttctaccc--tgcgg----agatcacactgacctggcagcgggatggcgaggaccaaactcaggacaccgagcttgtggagaccaggccagcaggag---atggaaccttccagaagtgggcagctgtggtggtgccttctggag------aagaggagagatacacatgcc-------atgtgcagcatgaggggctgccgaag---------cccctcaccctgaga--tggg
>Papa-B_01:02:01:01
acc--ccc--ca-------aagacacacgtgaccca-ccaccc----------catctctgaccatga---ggcc---ac----cctgaggtgctgggccctgggcttctaccc--tgcgg----agatcacactgacctggcagcgggatggggaggaccaaactcaggacactgagcttgtggagaccaggccagcaggag---atagaaccttccagaagtgggcagctgtggtggtgccttctggac------aagagcagagatacacatgcc-------atgtgcagcatgaggggctgccggag---------cccctcaccctgaga--tggg
>Patr-B_01:01:01:01
acc--ccc--ca-------aagacacacgtgaccca-ccaccc----------catctctgaccatga---ggcc---ac----cctgaggtgctgggccctgggcttctaccc--tgcgg----agatcacactgacctggcagcgggatggcgaggaccaaactcaggacaccgagcttgtggagaccaggccagaaggag---atagaaccttccagaagtgggcagctgtggtggtgccttctggag------aagagcagagatacacatgcc-------atgtgcagcatgaggggctgccgaag---------cccctcaccctgaga--tggg
>Chae-B_01:01
aac--ccc--ca-------aagacacacgtgaccca-ccaccc----------catctctgaccatga---ggcc---ac----cctgaggtgctgggccctgggcttctaccc--tgcgg----agatcacactgacctggcaacgggatggggaggatcaaactcaggacaccgaacttgtggagaccaggccaggaggag---atggaaccttccaaaagtggggagctgtggtggtgccttctggag------aagagcagagatacacgtgcc-------atgtgcagcacgagggattgacggag---------cccctcaccctgaga--tggg
>Chpy-B_01:01
aac--ccc--ca-------aagacacacgtgaccca-ccaccc----------catctctgaccatga---ggcc---ac----cctgaggtgctgggccctgggcttctaccc--tgcgg----agatcacactgacctggcagcgggatggggaggatcaaactcaggacaccgaacttgtggagaccaggccaggaggag---atggaaccttccaaaagtggggagctgtggtggtgccttctggag------aagagcagagatacacgtgcc-------atgtgcagcacgagggattgacggag---------cccctcaccctgaga--tggg
>Chsa-B_01:01
aac--ccc--ca-------aagacacacgtgaccca-ccaccc----------catctctgaccatga---ggcc---ac----cctgaggtgctgggccctgggcttctaccc--tgcgg----agatcacactgacctggcagcgggatggggaggatcaaactcaggacaccgaacttgtggagaccaggccaggaggag---atggaaccttccaaaagtggggagctgtggtggtgccttctggag------aagagcagagatacacgtgcc-------atgtgcagcacgagggattgacggag---------cccctcaccctgaga--tggg
>Malo-B_013:01
atc--ccc--ca-------aagacacacgtgaccca-ccaccc----------cgtctctgaccatga---ggcc---ac----cctgaggtgctgggccctgggcttctaccc--tgcgg----agatcacgctgacgtggcagcgggatggggaggatcaaactcaggacatagagtttgtggagaccaggccaggaggag---atggaaccttccagaagtggggagctgtggtggtgccttctggag------aagagcagagatacacgtgcc-------atgtgcagcatgaggggctgccggag---------cccctcaccctgaga--tggg
>Paha-B_02:01
acc--ccc--ca-------aagacacacgtgaccca-ccaccc----------catctctaaccatga---ggcc---ac----cctgaggtgctgggccctgggcttctaccc--tgcgg----agatcacactgacctggcagcgggatggggaggaccaaactcaggacacagagcttgtggagaccaggccagcaggag---atggaaccttccagaagtggggagctgtggtggtgccttctggag------aagagcagagatacacgtgcc-------atgtgcagcacgagggattgccagag---------cccctcaccctcaga--tggg
>Mafa-B21Ps_01:01:01:01
atc--ccc--ca-------aagacacacgtgaccca-ccagcc----------catctctgaccatga---ggcc---ac----cctgaggtgctgggccctgggcttctaccc--tgcgg----agatcacactgacctggcagcgggatggggaggagcaaactcaggacactgagcttgtggagaccaggccaggaggag---atggaaccttccagaagtggggaactgtggtggtgccttctggag------aagagcagagatacacatgcc-------atgtgcagcctgaggggctgccggag---------cccctcaccctgaga--tggg
>Mamu-B21Ps_01:01:01:01
atc--ccc--ca-------aagacacacgtgaccca-ccagcc----------catctctgaccatga---ggcc---ac----cctgaggtgctgggccctgggcttctaccc--tgcgg----agatcacactgacctggcagcgggatggggaggaccaaactcaggacactgagcttgtggagaccaggccaggaggag---atggaaccttccagaagtggggagctgtggtggtgccttctggag------aagagcagagatacacatgcc-------atgtgcagcctgaggggctgccggag---------cccctcaccctgaga--tggg
>Mafa-B14Ps_175:01:01:01
atc--ccc--ca-------aagacacacgtgaccca-ccaccc----------cgtctctgaccatga---ggcc---ac----cctgaggtgctgggccctgggcttctaccc--tgtgg----agatcacactgacctggcagcgggatggggaggagcaaactcaggacaccgagcttgtggagaccaggccaggaggag---atggaacctaccagaagtagggagctgtggtggtgccttctggag------aagagcacagatacaggtgcc-------atgtgcagcatgaggggctgccggag---------cctgtcaccctgaga--tggg
>Mamu-B14Ps_175:01:01:01
atc--ccc--ca-------aagacacacgtgaccca-ccaccc----------cgtctctgaccatga---ggcc---ac----cctgaggtgctgggccctgggcttctaccc--tgtgg----agatcacactgacctggcagcgggatggggaggagcaaactcaggacaccgagcttgtggagaccaggccaggaggag---atggaacctaccagaagtagggagctgtggtggtgccttctggag------aagagcacagatacaggtgcc-------atgtgcagcatgaggggctgccggag---------cctgtcaccctgaga--tggg
>Mamu-B10Ps_01:01:01:01
aca--ccc--ca-------aagacacacgtgaccca-ccaccc----------catctctgaccatga---ggcc---ac----cctgaggtgctgggccctgggcttctaccc--tgcgg----agatcacactgacctggcagcgggatggggaggaccaaactcaggacaccgaggttgtggagaccaggccagcaggag---atggaacctaccagaagtggggagctgtggtggtgccttctggag------aagagcagagatacacgtgcc-------atgtgcagcataaggggctgccggag---------cccctcaccctgaga--tggg
>Mane-B_004:01
aac--gcc--ca-------aagacacacgtgaccca-ccaccc----------tgtctctgaccatga---ggcc---ac----cctgaggtgctgggccctgggcttctaccc--tgcgg----agatcacactgacctggcagcgggatggggaggaccaaactcaggacacggagcttgtggagaccaggccaggaggag---atggaaccttccagaagtggggagctgtggtggtgccttctggag------aagagcagagatacacgtgcc-------atgtgcagcaccaggggctgccggag---------cccctcaccctgaga--tggg
>Mafa-B_001:01:01:01
acc--ccc--ca-------aagacacacgtgaccca-ccaccc----------tgtctctgaccatga---gacc---at----cctgaggtgctgggccctgggcttctaccc--tgcgg----agatcacactgacctggcagcgggatggggaggaccaaactcaggacactgagcttgtggagaccaggccaggaggag---atggaaccttccagaaatggggagctgtggtggtgccttctggag------aagagcagagatacacgtgcc-------atgtgcagcatgaggggctgccggag---------cccctcaccctgaga--tggg
>Mamu-B_001:01:01:01
acc--ccc--ca-------aagacacacgtgaccca-ccaccc----------tgtctctgaccatga---gacc---at----cctgaggtgctgggccctgggcttctaccc--tgcgg----agatcacactgacctggcagcgggatggggaggaccaaactcaggacactgagcttgtggagaccaggccaggaggag---atggaaccttccagaaatggggagctgtggtggtgccttctggag------aagagcagagatacacgtgcc-------atgtgcagcatgaggggctgccggag---------cccctcaccctgaga--tggg
>Paan-B_01:01
acc--ccc--ca-------aagacacacgtgaccca-ccaccc----------cgtctctgaccatga---ggcc---ac----cctgaggtgctgggccctgggcttctaccc--tgcgg----agatctcactgacctggcagcgggatggggaggaccaaactcaggacactgagcttgtggagaccaggccaggaggag---atggaaccttccagaagtggggagctgtggtggtgccttctggag------aagagcagagatacacgtgcc-------atgtgcagcacgagggattgccggag---------cccctcaccctgaga--tggg
>Pacy-B_01:01
acc--ccc--ca-------aagacacacgtgaccaa-ccaccc----------cgtctctgaccatga---ggcc---ac----cctgaggtgctgggccctgggcttctaccc--tgcgg----agatctcactgacctggcagcgggatggggaggaccaaactcaggacaccgagcttgtggagaccaggccaggaggag---atggaaccttccagaagtggggagctgtggtggtgccttctggac------aagagcagagatacacgtgcc-------atgtgcagcacgagggattgccggag---------cccctcaccctgaga--tggg
>Maar-B_007:01
atc--ccc--ca-------aagacacacgtgaccca-ccaccc----------cgtctctgaccatga---ggcc---ac----cctgaggtgctgggccctgggcttctaccc--tgcgg----agatcacactgacctggcagcgggatggggaggaccaaactcaggacaccgagcttgtggagaccaggccaggaggag---atggaaccttccagaagtgggcagctgtggtggtgccttctggag------aagagcagagatacacgtgcc-------atgtgcagcacgagggattgccggag---------cccctcaccctgaga--tggg
>Maas-B_007:01
atc--ccc--ca-------aagacacacgtgaccca-ccaccc----------cgtctctgaccatga---ggcc---ac----cctgaggtgctgggccctgggcttctaccc--tgcgg----agatcacactgacctggcagcgggatggggaggaccaaactcaggacaccgagcttgtggagaccaggccaggaggag---atggaaccttccagaagtgggcagctgtggtggtgccttctggag------aagagcagagatacacgtgcc-------atgtgcagcacgagggattgccggag---------cccctcaccctgaga--tggg
>Math-B_007:01
atc--ccc--ca-------aagacacacgtgaccca-ccaccc----------cgtctctgaccatga---ggcc---ac----cctgaggtgctgggccctgggcttctaccc--tgcgg----agatcacactgacctggcagcgggatggggaggaccaaactcaggacaccgagcttgtggagaccaggccaggaggag---atggaaccttccagaagtgggcagctgtggtggtgccttctggag------aagagcagagatacacgtgcc-------atgtgcagcacgagggattgccggag---------cccctcaccctgaga--tggg
>Ceat-I_01:01
atc--ccc--ca-------aagacacacgtgaccca-ccaccc----------cgtctctgaccatga---ggcc---ac----cctgaggtgctgggccctgggcttctaccc--tgcgg----agatcacactgacctggcagcgggatggggaggaccaaactcaggacaccgagcttgtggagaccaggccagggggag---atggaaccttccagaagtggggagctgtggtggtgccttctggag------aagagcagagatacacgtgcc-------atgtgcagcaccaggggctgccggag---------cccctcaccctgaga--tggg
>Mafa-B02Ps_01:01:01:01
atc--ccc--ca-------aagacacacgtgaccca-ccaccc----------cgtctctgaccatga---ggcc---ac----cctgaggtgctgggccctgggcttctaccc--tgcgg----agatcacactgacctggcagcgggatggggaggagcaaactcaggacaccgagcttgtggagaccaggccaggaggag---atggaaccttccagaagtggggagctgtggtggtgccttctggag------aagagcagagatacacgtgcc-------atgtgcagcacgaggggctgccagag---------cccctcaccctgaga--tggg
>Mane-B20_01:01
atc--ccc--ca-------aagacacacgtgaccca-ccaccc----------cgtctctgaccatga---ggcc---ac----cctgaggtgctgggccctgggcttctaccc--tgcgg----agatcacactgacctggcagcgggatggggaggagcaaactcaggacaccgagcttgtggagaccaggccaggaggag---atggaaccttccagaagtggggagctgtggtggtgccttctggag------aagagcagagatacaggtgcc-------atgtgcagcatgaggggctgccggag---------cccctcaccctgaga--tggg
>Mamu-B02Ps_01:01:01:01
atc--ccc--ca-------aagacacacgtgaccca-ccaccc----------cgtctctgaccatga---ggcc---ac----cctgaggtgctgggccctgggcttctaccc--tgcgg----agatcacactgacctggcagcgggatggggaggagcaaactcaggacaccgagcttgtggagaccaggccaggaggag---atggaaccttccagaagtgggcagctgtggtggtgccttctggag------aagagcagagatacacgtgcc-------atgtgcagcatgaggggctgccggag---------cccctcaccctgaga--tggg
>Math-I_01:01
atc--ccc--ca-------aagacacacgtgaccca-ccaccc----------cgtctctgaccatga---ggcc---ac----cctgaggtgctgggccctgggcttctaccc--tgcgg----agatcacactgacctggcagcgggatggggaggagcaaactcaggacaccgagcttgtggagaccaggccaggaggag---atggaaacttccagaagtgggcagctgtggtggtgccttctggag------aagagcagagatacacgtgcc-------atgtgcagcatgaggggccgccggag---------cccctcaccctgaga--tggg
>Maar-I_01:01
atc--ccc--ca-------aagacacacgtgaccca-ccaccc----------cgtctctgaccatga---ggcc---ac----cctgaggtgctgggccctgggcttctaccc--tgcgg----agatcacactgacctggcagcgggatggggaggagcaaactcaggacaccgagcttgtggagaccaggccaggaggag---atggaaacttccagaagtgggcagctgtggtggtgccttctggag------aagagcagagatacacgtgcc-------atgtgcagcatgaggggctgccggag---------cccctcaccctgaga--tggg
>Maas-I_01:01
atc--ccc--ca-------aagacacacgtgaccca-ccaccc----------cgtctctgaccatga---ggcc---ac----cctgaggtgctgggccctgggcttctaccc--tgcgg----agatcacactgacctggcagcgggatggggaggagcaaactcaggacaccgagcttgtggagaccaggccaggaggag---atggaaacttccagaagtgggcagctgtggtggtgccttctggag------aagagcagagatacacgtgcc-------atgtgcagcatgaggggctgccggag---------cccctcaccctgaga--tggg
>Mafa-I_01:01:04:01
atc--ccc--ca-------aagacacacgtgaccca-ccaccc----------cgtctctgaccatga---ggcc---ac----cctgaggtgctgggccctgggcttctaccc--tgcgg----agatcacactgacctggcagcgggatggggaggagcaaactcaggacaccgagcttgtggagaccaggccaggaggag---atggaaacttccagaagtgggcagctgtggtggtgccttctggag------aagagcagagatacacgtgcc-------atgtgcagcatgaggggctgccggag---------cccctcaccctgaga--tggg
>Mamu-I_01:01:01:01
atc--ccc--ca-------aagacacacgtgaccca-ccaccc----------cgtctctgaccatga---ggcc---ac----cctgaggtgctgggccctgggcttctaccc--tgcgg----agatcacactgacctggcagcgggatggggaggagcaaactcaggacaccgagcttgtggagaccaggccaggaggag---atggaaacttccagaagtgggcagctgtggtggtgccttctggag------aagagcagagatacacgtgcc-------atgtgcagcatgaggggctgccggag---------cccctcaccctgaga--tggg
>Mane-I_01:01:01
atc--ccc--ca-------aagacacacgtgaccca-ccaccc----------cgtctctgaccatga---ggcc---ac----cctgaggtgctgggccctgggcttctaccc--tgcgg----agatcacactgacctggcagcgggatggggaggagcaaactcaggacaccgagcttgtggagaccaggccaggaggag---atggaaacttccagaagtgggcagctgtggtggtgccttctggag------aagagcagagatacacgtgcc-------atgtgcagcatgaggggctgccggag---------cccctcaccctgaga--tggg
>Mafa-B10Ps_01:01:01:01
atc--ccc--ca-------aagacacacgtgaccca-ccaccc----------cgtctctgaccatga---ggcc---ac----cctgaggtgctgggccctgggcttctaccc--tgcgg----agatcacactgacctggcagcgggatggggaggaccaaactcaggacaccgagcttgtggagaccaggccagcaggag---atggaaccttccagaagtggggagctgtggtggtgccttctggag------aagagcagagatacacgtgcc-------atgtgcagcatgaggggctgctggag---------cccctcaccctgaga--tggg
>Ceat-B_02:01
acc--ccc--ca-------aagacacacgtgaccca-ccaccc----------cgtctctgaccatga---ggcc---ac----cctgaggtgctgggccctgggcttctaccc--tgcgg----agatcacactgacctggcagcgggatggggaggaccaaactcaggacaccgagcttgtggagaccaggccaggaggag---atggaaccttccagaagtggggagctgtggtggtgccttctggag------aagagcagagatacacgtgcc-------atgtgcagcatgaggggctgccggag---------cccctcaccctgaga--tggg
>Cemi-B_01:01
atc--ccc--ca-------aagacacacgtgaccca-ccaccc----------cgtctctgaccatga---ggcc---ac----cctgaggtgctgggccctgggcttctaccc--tgcgg----agatcacactgacctggcagcgggatggggaggacgaaactcaggacaccgagcttgtggagaccaggccaggaggag---atggaaccttccagaagtggggagctgtggtggtgccttctggag------aagagcagagatacacgtgcc-------atgtgcagcatgaggggctgccggag---------cccctcaccctgaga--tggg
