# Supplementary material for: The primate Major Histocompatibility Complex as a case study of gene family evolution
Source: eLife. 2025 Dec 3;14:RP103545. doi: 10.7554/eLife.103545 (PMC12674619; doi:10.7554/eLife.103545)
Supplement: Supplementary file 8. [file elife-103545-supp8.zip › classIIA_exon2_alignment.fasta]

>Ocpr-DMA_XM_012928496.1
cccctgctcaggcttggcaggatgagccgcagaaccacacgtta---ttgcacacggt-----gttctgtca-gcttgg---aagccccagtgtggggctctctgagacctacgactcggacctgctcttctcctttgacttcactcataacaccagcgtgccgcgcctgcccgagttt---gccgactgggcccaggagcagagtgacatccctgacat---------tttatttgacgaagacttctgtcagaagatggtccagataatcggcccaaaactggaggggcagatcccagtctccagag---------------------------------------
>Rano-DMa_n
cttctccccaggcgtggtgggatgagtcgcagaaccacacattc---cgtcacactct-----gttctgcca-ggatgg---gtttcccaacatagggctctccgagacctacgacgaggacgcactcttctccttcgacttctcccagaacaccagagtgccccggctgcctgagttt---gctgagtgggctcaggaacagggagatgcctctgccat---------tgcgtttgacaaaggcttctgcgacatgttgatgcagaatgtgagcccgcggcttgaaggtcaaatcccagtgtccagag---------------------------------------
>Eled-DMA_XM_006882199.1
ctcctactacagtgtggaaagacaacctgcagaaccacacgttc---ctgcacacagt-----gtactgcca-ggatgg---gtatccaagcctgggactctctgaaagctacgatgaagaccagcttttctcctacgactttagccagaacacccgcttgcctcgcctggctgaattc---gctgactgggctaaggatgagggagatgcctctgccat---------ttcttttgacaaagaattttgccaggggatgatccagcaaataggcccacggcttgttggggaaattccagtgtccagag---------------------------------------
>Chdi-DMA_NC_051313.1:118858603-118875977
ctcccactccagtgtggcgggacgacctgcaaaaccacacgttc---ctgcacacagt-----atactgcca-ggatgg---gaatcccagcctgggcctctctgaggcctacgatgaggaccagcttttctccttcaacttctccctcaacgcccgagtgcctcgcctgcctgaattt---gcctactgggctcaggagcagggagatgcctccgctat---------tgcctttgacaaggagttctgccaggagatgatccagaaactaagcccccacctcgacgggcaaatcccagtggccagag---------------------------------------
>Piku-DMA_XM_036414705.2
---cagctgcagggtggcgggccggcctgcagaaccacacgttc---cagcacacggt-----gtactgcca-ggactg---gagcccgggcgtggggctctccgagacctacgacgaggaccagctcttctccttcgacttttcccagaacacccgcgtgcctcgcctgcccgaattt---gctgactgggcgcaacagactagagataaccccaccat---------ttcctttgacaaagggttatgccaaaccttggtccaggaagtaggcccacagcttgaagggaagatcccggtgtctagag---------------------------------------
>SLA-DMA_01:01:01
ctcctgctccagggtggagggatgagctgcaaaaccacacgttc---cagtacacaat-----gtactgcca-ggatgg---gaatcccgaagtgggactctccgaggtctatgatggggaccagcttttctccttcaacttttcccagaacatccgagtgcctcgcctgcctgaattt---gcggactgggctcaccagattgaagacactcctgccat---------tttctttgacaaaggattctgccgagagatgatcgaaaaagttggcccactgtttgaagggaaaatcccagtgtctagag---------------------------------------
>Maja-DMA_XM_017659240.2
ctcctcctctggcatggtgggatgacctgcaaaaccacacattc---ctgcacacagt-----atactgcca-ggatgg---gagtcccactgtggggctctctgaaacctacgatgaagaccagctcttcagcttcgatttttcccagaacatccgagtgcctcgcctgcctgaattt---gctgactgggctcagaagcctggagatacttccaccat---------tttctttgataaagggttctgccaggcaatgatccaggaaataggtgtacaacttgaagggcaaatcccagtgtctagag---------------------------------------
>Puco-DMA_NW_020339445.1:119158460-119162259
ctcctaccccagtgtggcaggatgaactgcaaaaccacacgttc---ctgcatacgat-----gtactgcca-ggactg---gagtcccaacattggactctctgaaacctatgatggagaccagcttttctccttcgacttttcccagaatacccgagtgcctcgcctgcctgaattt---gctgactgggctcagaagcttggagatacttctgccat---------tttctttgacaaagcattatgccaggctatgatccaggaaatagggccaaaacttgaagggaaaatccctgtgtctagag---------------------------------------
>Tuch-DMA_XM_006164539.3
cttctactccagtgtggtgggatggcctgcaaaaccacacattc---ctgcacacggt-----gtactgcca-ggacgg---gcatcccaccatgggactcttcgagacttacgatgaggaccagcttttctccttcgatttttcccagaacatccgagtgcctcgcctgcctgaattt---gccgagtgggctcaggaacaaggagacatccctgccat---------tgtatttgacaaaaacttctgtcagatgatggtccagaaaataggcccaaaacttgatgggcaaatcccagtgtccagag---------------------------------------
>Mimu-DMA_NC_033665.1:c2993397-2989641
ctcctgctccagggtggcgagacgacacgcagaaccacacgttc---ctgcacacggt-----gtactgcca-gtatgg---cagtcccggcgtggggctctctgaggcctatgatgaggaccagcttttctccttcgacttttcccggaacacccgagttcctcgcctgcctgaattt---gccaagtggactgaggaacagagcgatgcctctgctat---------cttatttgacgcagggttctgccagatgatgatccagcaaataggcccacacctcgatgggaaaatcccagtgtccagag---------------------------------------
>Leca-DMA_XM_045541804.1
ttcctactccagtgtggcaggatgacctgcagaaccacacgttc---ttgcacaccgt-----gtactgcca-gtatgg---gaatcccagcatggggctctctgagacctatgatgaggaccagcttttctcctttgacttttcccggaacacccgagttcctcgcctgcctgaattt---gccaagtggactgaggaacagagcgatgcctctgccat---------cttgtttgacacagggttctgccagatgatggtccagcaaataggcccacagcttgatgggaaaatcccagtgtccagag---------------------------------------
>Prco-DMA_XM_012661814.1
ctcctactccagtgtggcgggatgacctgcagaaccacacgttc---ttgcacacggt-----gtactgtca-gtatgg---gagtcccggcgtggggctctctgagacctatgatgaggaccagcttttctccttcgacttttcccgcaacacccgagttcctcgcctgcctgaattt---gccaagtggactgaggaacagagcgatgcctctgctat---------cttatttgacacaggcttctgccagatgatgatccagcaaataggcccaaagcttgatgggaaaatcccagtgtccagag---------------------------------------
>Nyco-DMA_XM_053602661.1
cttctactccaaggtggcgggatgaactgcaaaaccacacattc---ttgcacactgt-----gtactgtca-ggatgg---gagtcccagcgtggggctctctgagacctacgatgaagaccagcttttctccttcgattttctccagaacactcgagttcctcgcctgcctgaattt---gccaactgggctcaggaagagagagatgcctctaccat---------tttatttgacaaagcgttctgccaggacatgatccaaagcataggcccacaacttcaagggaaaatcccagtgtccagag---------------------------------------
>Otga-DMA_XM_003789072.3
ctcctactccgaggtggcgggatgaactgcaaaaccacacattc---ttgcacactgt-----gtactgcca-gtatgg---gagtcccagtgtggggctctctgagtcctacgatgaagaccagcttttctccttcgactttctccagaacactcgagttcctcgcctgcctgaattt---gccaactgggctcaggaagagagagatgcctctgccat---------tttttttgacaaaacgttctgccaggacatgatccaggacataggcccacaacttgaagggaaaatcccagtgtccagag---------------------------------------
>Casy-DMA_XM_021718250.1
ctgctgcttcagtgtggcgggatgacctccaaaatcacacgttc---ctacacacagt-----gttctgcca-ggatgg---gagccccagcgtggaactctctgagacctatgatgaagaccagcttttctccttcgacttttccaagaacattcgagtgcctcgcctgcctgaattt---gctgaatgggctaaggatcagagagatacctctgccat---------tttatttgacagagagttctgccagacaatgatccagcaaataggcccacaactttatgggaaaatcccagtatccagag---------------------------------------
>Gava-DMA_XM_008586666.1
aatctactccagtgtggcgggatgacctgcaaaaccacacgttc---ctgcacacggt-----gtactgcca-ggatgg---gagtcccagcgtgggactgtctgagacctatgatgaggacccccttttctcctttgacttttccaagaacacccgagtgcctcgcctgcctgaattt---gctgactgggctcaggatacgagagatgtctctgccat---------ttcatttgacaaaaggttctgccagatgatgatccaagatataggcccacgacttgatgggaaaatcccagtgtccagag---------------------------------------
>Mamu-DMA_NM_001193474.1
ctcctactccagtgtggcgagatgacctgcaaaaccacacgttc---ctgcacacagt-----gtactgcca-ggatgg---gagtcccagtatgggactctctgaggcctacgacgaggaccagcttttcttcttcgacttttcccagaacactcgggtgcctcgcctgcctgaattt---gctgactgggctcaggaacagggagatgctcctgccat---------tttatttgacaaagcattctgcgagatgatgatccagcaaatagggccacaacttgatgggaaaatccccgtgtccagag---------------------------------------
>Mafa-DMA_02:04:01:01
ctcctactccagtgtggcgagatgacctgcaaaaccacacgttc---ctgcacacagt-----gtactgcca-ggatgg---gagtcccagtatgggactctctgaggcctacgacgaggaccagcttttcttcttcgacttttcccagaacactcgggtgcctcgcctgcctgaattt---gctgactgggctcaggaacagggagatgctcctgccat---------tttatttgacaaagcattctgcgagatgatgatccagcaaatagggccacaacttgatgggaaaatcccggtgtccagag---------------------------------------
>Paan-DMA_XM_021936721.2
ctcctactccagtgtggcgagatgacctgcaaaaccacacgttc---ctgcacacagt-----gtactgcca-ggatgg---gagtcccagtatgggactctctgaggcctacgacgaggaccagcttttcttcttcgacttttcccagaacactcgagtgcctcgcctgcctgaattt---gctgattgggctcaggaacagggagatgctcctgccat---------tttatttgacaaagcattctgcgagatgatgatccagcaaatagggccacaacttgatgggaaaatcccggtgtccagag---------------------------------------
>Mane-DMA_XM_011729042.2
ctcctactccagtgtggcgagatgacctgcaaaaccacacgttc---ctgcacacagt-----gtactgcca-ggatgg---gagtcccagtatgggactctctgaggcctacgacgaggaccagcttttcttcttcgacttttcccagaacactcgggtgcctcgcctgcctgaattt---gctgattgggctcaggaacagggagatgctcctgccat---------tttatttgacaaagcattctgcgagatgatgatccagcaaatagggccacaacttgatgggaaaatcccggtgtccagag---------------------------------------
>Math-DMA_XM_050787819.1
ctcctactccagtgtggcgagatgacctgcaaaaccacacgttc---ctgcacacagt-----gtactgcca-ggatgg---gagtcccagtatgggactctctgaggcctacgacgaggaccagcttttcttcttcgacttttcccagaacactcgggtgcctcgcctgcctgaattt---gctgattgggctcaggaacagggagatgctcctgccat---------tttatttgacaaagcattctgcgagatgatgatccagcaaatagggccacaacttgatgggaaaatcccggtgtccagag---------------------------------------
>Thge-DMA_XM_025383140.1
ctcctactccagtgtggcgagatgacctgcaaaaccacacgttc---ctgcacacagt-----gtactgcca-ggatgg---gagtcccagtatgggactctctgaggcctacgacgaggaccagcttttcttcttcgacttttcccagaacactcgggtgcctcgcctgcctgaattt---gctgattgggctcaggaacagggagatgctcctgccat---------tttatttgacaaagcattctgcgagatgatgatccagcaaatagggccacaacttgatgggaaaatcccggtgtccagag---------------------------------------
>Malo-DMA_02:01:01
ctcctactccagtgtggcgagatgacctgcaaaaccacacgttc---ctgcacacagt-----gtactgcca-ggatgg---gagtcccagtatgggactctctgaggcctacgacgaggaccagcttttcttcttcgacttttcccagaacactcgggtgcctcgcctgcctgaattt---gctgattgggctcaggaacagggagatgctcctgccat---------tttatttgacaaagcattctgcgagatgatgatccagcaaatagggccacaacttgatgggaaaatcccggtgtccagag---------------------------------------
>Ceat-DMA_XM_012036407.1
ctcctactccagtgtggcgagatgacctgcaaaaccacacgttc---ctgcacacagt-----gtactgcca-ggatgg---gagtcccagtatgggactctctgaggcctacgacgaggaccagcttttcttcttcgacttttcccagaacactcgggtgcctcgcctgcctgaattt---gctgattgggctcaggaacagggagatgctcctgccat---------tttatttgacaaagcattctgtgagatgatgatccagcaaatagggccacaacttgatgggaaaatcccggtgtccagag---------------------------------------
>Trfr-DMA_NW_022681455.1:c32869312-32864203
ctcctactccagtgtggcgagatgacctgcaaaaccacacgttc---ctgcacacagt-----gtactgcca-ggatgg---gagtcccagtatgggactctctgaggcctacgacgaggaccagcttttcttcttcgacttttcccagaacactcgggtgcctcgcctgcctgaattt---gctgactgggctcaggaacagggagatgctcctgccat---------tttatttgacaaagcgttctgcgagttgatgatccagcaagtagggccacgacttgatgggaaaatcccggtgtctagag---------------------------------------
>Coan-DMA_XM_011944820.1
ctcctactccagtgtggcgagatgacctgcaaaaccacacgttc---ctgcacacagt-----gtactgcca-ggatgg---gagtcccagtatgggactctctgaggcctacgacgaggaccagcttttcttcttcgacttttcccagaacactcgggtgcctcgcctgcctgaattt---gctgactgggctcaggaacagggagatgctcctgccat---------tttatttgacaaagcgttctgcgagttgatgatccagcaaatagggccacaacttgatgggaaaatcccggtgtccagag---------------------------------------
>Pite-DMA_XM_023194749.2
ctcctactccagtgtggcgagatgacctgcaaaaccacacgttc---ctgcacacagt-----gtactgcca-ggatgg---gagtcccagtatgggactctctgaggcctacgacgaggaccagcttttcttcttcgacttttcccagaacactcgggtgcctcgcctgcctgaattt---gctgactgggctcaggaacagggagatgctcctgccat---------tttatttgacaaagcgttctgcgagttgatgatccagcaagtagggccacaacttgatgggaaaatcccggtgtccagag---------------------------------------
>Rhbi-DMA_NW_016813514.1:107986-113201
ctcctactccagtgtggcgagatgacctgcaaaaccacacgttc---ctgcacacagt-----gtactgcca-ggatgg---gagtcccagtatgggactctctgaggcctacgacgaggaccagcttttcttcttcgacttttcccagaacactcgggtgcctcgcctgcctgaattt---gctgactgggctcaggaacagggagatgctcctgccat---------tttatttgacaaagcgttctgcgagttgatgatccagcaagtagggccacaacttgatgggaaaatcccggtgtccagag---------------------------------------
>Rhro-DMA_XM_010368730.2
ctcctactccagtgtggcgagatgacctgcaaaaccacacgttc---ctgcacacagt-----gtactgcca-ggatgg---gagtcccagtatgggactctctgaggcctacgacgaggaccagcttttcttcttcgacttttcccagaacactcgggtgcctcgcctgcctgaattt---gctgactgggctcaggaacagggagacgctcctgccat---------tttatttgacaaagcgttctgcgagttgatgatccagcaagtagggccacaacttgatgggaaaatcccggtgtccagag---------------------------------------
>Gogo-DMA_XM_019029197.2
ctcctactccaatgtggcgagatgacctgcaaaaccacacattc---ctgcacacagt-----gtactgcca-ggatgg---gagtcccggtgtaggactgtctgaggcctacgacgaggaccagcttttcttcttcaacttttcccagaacactcgggtgcctcgcctgcccgaattt---gctgactgggctcaggaacagggagatgctcctgccat---------tttatttgacaaagagttctgcgagtcgatgatccagcaaatagggccacaagttgatgggaaaatcccggtgtccagag---------------------------------------
>Patr-DMA_NC_036885.1:c32480106-32457591
ctcctactccaatgtggcgagatgacctgcaaaaccacacattc---ctgcacacagt-----gtactgcca-ggatgg---gagtcccggtgtgggactgtctgaggcctacgacgaggaccagcttttcttcttcgacttttcccagaacactcgggtgcctcgcctgcccgaattt---gctgactgggctcaggaacagggagatgctcctgccat---------tttatttgacaaagagttctgcgagtcgatgatccagcaaatagggccaaaagttgatgggaaaatcccggtgtccagag---------------------------------------
>Papa-DMA_XM_008960662.4
ctcctactccaatgtggcgagatgacctgcaaaaccacacattc---ctgcacacagt-----gtactgcca-ggatgg---gagtcccggtgtgggactgtctgaggcctacgacgaggaccagcttttcttcttcgacttttcccagaacactcgggtgcctcgcctgcccgaattt---gctgactgggctcaggaacagggagatgctcctgccat---------tttatttgacaaagagttctgcgagtcgatgatccagcaaatagggccaaaagttgatgggaaaatcccggtgtccagag---------------------------------------
>Hosa-DMA_01:01:01:01
ctcctactccaatgtggccagatgacctgcaaaaccacacattc---ctgcacacagt-----gtactgcca-ggatgg---gagtcccagtgtgggactctctgaggcctacgacgaggaccagcttttcttcttcgacttttcccagaacactcgggtgcctcgcctgcccgaattt---gctgactgggctcaggaacagggagatgctcctgccat---------tttatttgacaaagagttctgcgagtggatgatccagcaaatagggccaaaacttgatgggaaaatcccggtgtccagag---------------------------------------
>Poab-DMA_NC_036909.1:c33277709-33273161
ctcctactccagtgtggcgagatgacctgcaaaaccacacattc---ctgcacacagt-----gtactgcca-ggatgg---gagtcccagtgtgggactctctgaggcctacgacgaggaccagcttttcttcttcgacttttcccagaacactcgggtgcctcgcctgcccgaattt---gctgactgggctcaggaacagggagatgctcctgccat---------tttatttgacaaagagttctgcgagtcgatgatccagcaaatagggccacaacttgatgggaaaatcccggtgtccagag---------------------------------------
>Nole-DMA_XM_003272159.4
ctcctactccagtgtggcgagatgacctgcgaaaccacacgttc---ctgcacacagt-----gtactgcca-ggatgg---gagtcccagtgtgggactctctgaggcctacgacgaggaccagcttttcttcttcgacttttcccagaacactcgggtgcctcgcctgcccgaattt---gctgactgggctcaggaacagggagacgctcctgccat---------tttatttgacaaagagttctgcgagtcgatgatccagcaaatagggccacaacttgatgggaaaatcccggtgtccagag---------------------------------------
>Hymo-DMA_NW_022611662.1:c31438019-31433386
ctcctactccagtgtggcgagatgacctgcgaaaccacacgttc---ctgcacacagt-----gtactgcca-ggatgg---gagtcccagtgtgggactctctgaggcctacgacgaggaccagcttttcttcttcgacttttcccagaacactcgggtgcctcgcctgcccgaattt---gctgactgggctcaggaacagggagatgctcctgccat---------tttatttgacaaagagttctgcgagtcgatgatccagcaaatagggccacaacttgatgggaaaatcccggtgtccagag---------------------------------------
>Caja-DMA_XM_002746410.4
ctcctacttcagtgtggcgggatgacctgcaaaaccacacgttc---cagcacacagt-----gtactgcca-ggatgg---gagtcccagtgttggactctctgagtcctacgatgaagaccagcttttcttcttcaacttttccgagaacactcgggtgcctcgcctgcctgaattt---gctgactgggctcaggaacagagagatgctcctgccat---------tttatttgacaaagtgttctgccagatgatgatccgggaactagagccaatatttgatgggaaaatcccggtgtccagag---------------------------------------
>Ceim-DMA_XM_017522720.2
ctcctactccagtgtggcggggtgacctgcaaaaccacacgttc---cagcacacggt-----gtactgcca-ggacgg---gagtcccgctgtcggactctctgagtcctatgatgaagaccagcttttcttcttcgacttttctgagaacactcgggtgcctcgcctgcctgaattc---gctgactgggctcaggaacagagagatgctcctgccat---------tttatttgacagagggttctgcgaggcaatggtccaggaaatagggccacaacttgatgggaaaatcccggtgtccagag---------------------------------------
>Saap-DMA_XM_032253355.1
ctcctactccagtgtggtgggatgacctgcaaaaccacacgttc---cagcacacggt-----gtactgcca-ggatgg---gagtcccgctgtcggactctctgagtcctatgatgaagaccagcttttcttcttcgacttttctgagaacactcgggtgcctcgcctgcctgaattc---gctgactgggctcaggaacagagagatgctcctgccat---------tttatttgacagagggttctgcgagataatggtccagggaatagggccacaacttgatgggaaaatcccggtgtccagag---------------------------------------
>Sabo-DMA_XM_010334004.2
ctcctactccagcgtggcgggatgagctgcagaaccacacgttc---cagcacacagt-----gtactgcca-ggatgg---gagtcccggtgtcggactctccgagtcctacgatgaagaccagcttttctccttcgacttttccaagaacactcgggtgcctcgcctgcctgaattt---gctgactgggctcaggatcagagagatgctcctaccat---------tttatttgacaaagggttctgcgagatgatgatccaggaaatagggccacaacttgatgggaaaatcccggtgtccagag---------------------------------------
>Aona-DMA_XM_012434004.2
ctcctactccagtgtggcgggatgacctgcaaaaccacacgttc---cagcacacagt-----gtactgcca-ggatgg---aagtcccggtgtcggactctctgagtcctacgatgaagaccagcttttcttctttgacttttctgagaacactcgggtgcctcgcctgcctgaattt---gctgactgggctcaggaacagagagatgctcctgccat---------tttatttgacaaagggttctgcgagatgatgatccagaaaatagggccaaaacttgatgggcaaatcccggtgtccagag---------------------------------------
>Oraf-DMA_XM_007939434.2
ctcctactccagtgtggcgggatggcttgcaaaatcacacgttc---ctgcacacagt-----gtactgcca-ggacgg---gaatccaaaactgggactctctgaggcctatgacgaggaccagcttttctcctatgacttttcccagagcatccgtgtggctcgcctgcctgaattt---gctgactgggctaaggatcagggagacgcctctgccat---------ttcttttgacaaagagttgtgccagacaatgatagagaatataggcccaaaacttgatggaaaaatcccagtgtccagag---------------------------------------
>Piku-DPA_XM_045573164.1
------------------------------ccgaccacgtgtca---acgtatgcgga-----gtttgtgca-gacgca---cagcctgtctggggagtacatgttccagtttgacggggatgagcagttctacgtggacctggacaggaaggagacggtctggcggctgccggggttt---atccacaccttcgac------tacgatgctcggnaggg---------gcttgctgacatcgccatggcaagaaagaacctggacnacctgagccagcgggcc---aaccacaccagcaccatgaatg---------------------------------------
>Poab-DPA_XM_024248612.1
------------------------------cagaccaggtgtca---acatatgcaga-----gtttatgca-gacgca---cagaccctctggggagtatatgtttgaatttgatgaggaggagcagttctacatgaacctggatgagaaggagatggtctggcatctaccagagttt---atttacacctttgac------tttggctctgagagagg---------tgttgctggcattgtcatggcaaggaagcacttgaacacctggatccaatggtcc---aaataggcctgggccacaaacg---------------------------------------
>Hosa-DPA2_01:01:01:01
------------------------------cagaccatgtgtca---acatatgcgga-----gtttgtgca-gacgca---cagaccctctggggagtatatgtttgaatttgatgaggaggagcagttctacgtgaacctggatgagaaggagatggtctggcctctaccagagttt---attcacacctttgac------tttggtgctcagagggg---------tattgctggcatcgtcatggcaaggaagcacttgaacacccggatc-aatggtcc---aaacagacttgggccacaaatg---------------------------------------
>Tuch-DPA_XM_006161080.2
------------------------------cggaccacgtgtca---acatacgcaga-----gtttgtcca-aacaca---cagaccttctgcagaatacatgtttgaatttgacgaagacaaacagttctacgtggacctggataagaaggagactgtctggcctctcccagagttc---attcatgcctttgac------tatgatgctcagagagg---------cattgctgacattgtcatgacgagagggaacttgatcactatgatccaatggtcc---agacacacccaggccatacatg---------------------------------------
>Ocpr-DPA_XM_004590457.3
------------------------------tggaccacgtgtcc---acgtatgcaga-----gcttgtcca-aacaca---cagaccttcgggggagtacatgtttgagtttgatgaggatgagcagttctatgtggacttggataacaaggagacggagtggcacctgcaggagttc---attcatgcgtttgac------tttgatggccggagggg---------tattgctgacattgtcatggcaaagaagaacctgaacaccctgatccaacgctct---aaacacactcgggccacaaatg---------------------------------------
>Caba-DPA_XM_010949151.2
------------------------------tggaccatgtgtca---acgtacgccga-----gtttgtcca-gacaca---caaaccttctggggagtacatgtttgaatttgatgaagatgagcagttctacgtggacctggataagaaggaaactgtctggcacctgccagagttt---attcatgcctttgac------tatgatgctcagagggg---------cattgctgacatcgtcatggcaaggaagaacttgaacaccatgatccaacgttcc---aaccacaccagggccacatccg---------------------------------------
>Puco-DPA_XM_025926081.1
------------------------------tgggccacgtgtca---acgtatgtcca-----gtttgtcca-gacaca---cagaccctctggagagtacatgtttgagtttgatgaggatgagcagttctatgtggatctggataagaaggagaccatctggcatctgccagagttt---attcgtgccttcaac------tttgatgcttggagggg---------tattgctgacattgtcacggcaaagaagaacctgaagactctgatccaacggtcc---aaccacaccagggccacaaatg---------------------------------------
>Tuch-DPA_XM_006164534.2
------------------------------cggaccatgtgtca---atttatttgat-----gtttgccca-aacgca---aaggccatcaggggagtatatgttccagattgatggagatgagcagttctacgtggaccaggacaaaaaggagactatctggagtctggaggagttt---ggccgcgccttttcc------tttgaggctcaaggcgg---------gctgcagaacattgccatagtaaagggaaacctgaatatcatgatgcagcgttcc---aaccacaccccagcgtccaatg---------------------------------------
>Ocpr-DPA_XM_004590258.2
------------------------------cagaccatgtgtca---gtttacgtcac-----atttgcaca-gacgca---cacaccatcaggggagtatatgtttgagtttgatgaggatgagatgttctacgtggatgaggacaagaggcagacaatttggcatctaccggagttt---ggccaagccttttcc------tttgatactcagggtgg---------gctggccaatactgctacagcaaaggaaaacttgaaaatcttgatccggcgctcc---aactatacccaggctgccaacg---------------------------------------
>Gava-DPA_XM_008586671.1
---------------------------------accacgagtta---agcaatgcagt-----gtttgtaca-gacgaa---tagaccatcaggagagtatatgtttgagtttgataaggatgagttcttctacgtagatctggacaagaaggagaccgtctggcatctgccggagttt---ggccgagcctttgcc------tttgaggctcagggtgg---------gctggccaacatcgctatattgaataacaacttgaatgtactgatccagcgttcc---aaccacacccaggccaccaatg---------------------------------------
>Mimu-DPA_NC_033665.1:c3082152-3068648
------------------------------cggaccacgtgtta---acttatgctgc-----gtttgtaca-gaagca---tagcccgctgggagagtatatgtttgagtttgatgaggatgcgatgttctacgtggatctggacaagaaggagacggtctggcacctgccggagttt---gcccaagcctttgcc------tttgaggctcagggtgg---------gctggctaacatcgctatattgaacaacaacttgaacatcctgatccagcgttcc---aaccacacccaggacagcagtg---------------------------------------
>Leca-DPA_XM_045541810.1
------------------------------cggaccatgtgtca---acttttgctgc-----atttgtcca-gaagca---tagcccattaggagagtatatgtttgagttcgatgaggatgagatgttttacgtggatctggacaagagggagactgtctggcatcttccggagttt---gcccaagccttttcc------tttgaggctcagggtgg---------gctggctaacatcgctatattgaacaacaacttgaagttcctgatccagcgttcc---aaccacacccaggacgccaatg---------------------------------------
>Prco-DPA_XM_012661812.1
------------------------------ccgaccatgtgtca---acttacgctgc-----gtttgtaca-gaagca---tagcccgttaggagagtatatgtttgagttcgatgaggatgagaagttctacgtggatctggacaagaaggagaccgtctggcgtctgccggtgttt---gcccaagccttttcc------ttcgaggctcagggtgg---------gctggctaacatcgccatattgaacaacaacttgaatatcatgatccagcgttcc---aaccacacccaggacaccaatg---------------------------------------
>Nyco-DPA_XM_053601195.1
------------------------------cggaccacgtgtca---acttacttcgc-----gtttgcaca-gacgca---cagaccatcaggggagtatatgtttgagtttgatgaggatgagcagttctacgtggatctggacaagaaggagacggtctggcatctgccggagttt---gcccaagccttttcc------ttcgaggctcagggtgg---------gctggctaacatcgctatattgaacagcaacctgaatatcatgatccagcgttcc---aaccacagccaggacaccaatg---------------------------------------
>Otga-DPA_XM_023512771.1
------------------------------cagaccacgtgtca---acttactttga-----gtttgtaca-gactca---cagaccatcaggggagtatatgtttgagttcgatgaggatgagatgttctatgtggatctggacaagaaggagacggtctggcatctgccattgttt---gcccaagccttttcc------tttgaggctcagggtgg---------gctggctaacatcgctataatgaaagacaacttgaatatcatgatccggcattcc---aaccacagccaagacaccaatg---------------------------------------
>Eled-DPA_XM_006882197.1
------------------------------cagaccacgtgtca---acttatgcaat-----gtttgcaca-gacaga---aagtccaacaggggagtatatgtttgagtttgatgaggatgagcagttctatgtggatcttgacaagaaggaaactgtctggcatctgccagagttt---ggtcgagccttttcc------tttgaggctcaaggtgg---------gttgagcaacattgtgataatgaagagcaacttgaagatcatgattgacaggtcc---aaccacactcaagacaccaatg---------------------------------------
>Oraf-DPA_XM_007939308.2
------------------------------cagaccatgtgtcg---acctatgcaat-----gtttgtaca-gacaca---tagaccatcaggggagtttatgtttgagttcgatgaggatgagatgttcaacgtggatctggacaagaaggagactgtctggcatctgccagagttt---ggccaagccttttcc------tttgaggctcagggtgg---------gctgagcaacattgctattctgaggagcaacttgaagatcatgatcgaacgttcc---aaccacacccaaggctccaatg---------------------------------------
>Dano-DPA_NW_004496183.1:929149-936834
---------------------------------accatgtgtca---acttatgcgga-----gtttgtgca-gacaca---caggccttctggagagttcatgtttgagtttgacgaggatgagatgttctacgtggacctggacaagaaggagactgtctggcacctgccggagttt---ggccgagccttttcc------tttgaggctcagggcgg---------gctggccgacattgccatattgaagcacaacttgaataacctgatcaaacgttcc---aaccacacccaggcccccagtg---------------------------------------
>Caja-DPA1_19:01
------------------------------cggaccatgtgtca---acttttgtcat-----gtttgtaca-gacgca---gagaccaacaggggagtttgtgtttgagtttgataaggatgagatattccatgtggatctggacaagaaggagaccgtgtggcgtctggaggagttt---ggccgagcctattcc------tttgaggttcagggcgg---------gctggctaacattgctgcattgaactacaacttgaatatcatgatccagcgttcc---aaccacactcaggccaccaatg---------------------------------------
>Casy-DPA_XR_002482077.1
------------------------------cggaccatgtgtca---acttatgccat-----atttacaca-gacata---taggtcatcaggggaatttatgtttgagtttgataaagattagatgttctacatggatctggacaagaaggagacggtctggcatctggaggagttt---ggccgagccttttcc------tttgaggctcaggacgg---------gctggctaacattgctatagcgaacaccaacttgaatgccatgatccagcgttcc---aactacacccaggccaccagtg---------------------------------------
>Poab-DPA1_01:01
------------------------------cggaccatgtgtca---acttatgccga-----atttgtaca-gacgca---tagaccgacaggggagtatatgtttgagtttgatgaagatgagcagttctatgtggatctggataagaaggagaccgtctggcatctggaggagttt---ggccgagccttttcc------tttgaggctcagggcgc---------gctggctgacattgctatattgaacaacaacttgaatatcatgatccggcgttcc---aaccacactcaggccgccaatg---------------------------------------
>Popy-DPA1_01:01
------------------------------cggaccatgtgtca---acttatgctgc-----atttgtaca-gacgca---tagaccgacaggggagtatatgtttgagtttgatgaagatgagcagttctatgtggatctggataagaaggagaccgtctggcatctggaggagttt---ggccgagccttttcc------tttgaggctcagggcgc---------gctggctaacattgctatattgaacaacaacttgaatatcatgatccggcgttcc---aaccacactcaggccgccaatg---------------------------------------
>Mafa-DPA1_13:01:01:01
------------------------------cggaccatgtgtcc---acttatgcctt-----gtttgtaca-gacaca---tagaccaacaggggagtatatgtttgagtttgatgaagatgagcagttctatgtggatctggacaagaaggagaccgtctggcatctggaggagttt---ggccgagccttttcc------tttgaggctcagggcgg---------gctggatgacattgctacattgaagtacaacttgaatatcacgatccagcgttcc---aaccacactcaggccgccaatg---------------------------------------
>Rhro-DPA_XM_030929457.1
------------------------------cggaccatgtatca---acttatgtcac-----gtttgtaca-gacgca---tagaccaacaggggagtttctgtttgagtttgatgaagatgagcagttctatgtggatctggacaagaaggagacagtttggcatctggaggagttt---ggccaagccttttcc------tttgaggctcagggcgg---------gctggctaacattgctatatcgaacaacaacttgaatatcacgatccagcgttcc---aaccacactcaggccgccaatg---------------------------------------
>Paan-DPA1_02:01
------------------------------cggaccatgtgtcc---acttatgcctt-----gtttgtaca-gacaca---tagaccaacaggggagtttatgtttgagtttgatgaagatgagcagttctatgtggatctggacaagaaggagaccgtctggcatctggaggagttt---ggccgagccttttcc------tttgaggctcagggcgg---------gctggctagcattgctatattgaacaacaacttgaatatcatgatccagcgttcc---aactacactcaggccgccaatg---------------------------------------
>Math-DPA1_02:01
------------------------------cggaccatgtatca---acttatgcctt-----gtttgtaca-gacaca---tagaccaacaggggagtatatgtttgagtttgatgaggatgagatgttctatgtggatctggacaagaaggagaccgtctggcatctggaggagttt---ggccgagccttttcc------tctgaggctcagggcgg---------gctggctaacattgctatattgaaccacaacttgaatgtcacgatccagcgttcc---aactacactcaggccgccaatg---------------------------------------
>Mane-DPA1_02:01
------------------------------cggaccatgtatca---acttatgccat-----gtttgtaca-gacaca---tagaccaacaggggagtatatgtttgagtttgatgaagatgagcagttctatgtggatctggacaagaaggagaccgtctggcatctggaggagttt---ggccgagccttttcc------tttgaggctcagggcgg---------gctggctaacattgctatattgaacaacaacttgaatatcacgatccggcgttcc---aactacactcaggccgccaatg---------------------------------------
>Thge-DPA_XM_025382053.1
------------------------------cggaccatgtatca---acttatgccat-----gtttgtaca-gacaca---tagaccaacaggggagtatatgtttgagtttgatgaagatgagcagttctatgtggatctggacaagaaggagaccgtctggcatctggaggagttt---ggccgagccttttcc------tttgaggctcagggcgg---------gctggctaacattgctatattgaacaacaacttgaatatcacgatccagcgttcc---aactacactcaggccgccaatg---------------------------------------
>Paha-DPA1_02:01
------------------------------cggaccatgtatca---acttatgccat-----gtttgtaca-gacaca---tagaccaacaggggagtatatgtttgagtttgatgaagatgagcagttctatgtggatctggacaagaaggagaccgtctggcatctggaggagttt---ggccgagccttttcc------tttgaggctcagggcgg---------gctggctaacattgctatattgaacaacaacttgaatatcacgatccagcgttcc---aactacactcaggccgccaatg---------------------------------------
>Mamu-DPA1_02:01
------------------------------cagaccatgtatca---acttatgccgc-----gtttgtaca-gacaca---tagaccaacaggggagtttatgtttgagtttgatgaagatgagcagttctatgtggatctggacaagaaggagaccgtctggcatctggaggagttt---ggccgagccttttcc------tttgaggctcagggcgg---------gctggctaacattgctatattgaacaacaacttgaatatcacgatccagcgttcc---aactacactcaggccgccaatg---------------------------------------
>Malo-DPA1_02:01
------------------------------cagaccatgtatca---acttatgccac-----gtttgtaca-gacaca---tagaccaacaggggagtttatgtttgagtttgatgaagatgagcagttctatgtggatctggacaagaaggagaccgtctggcatctggaggagttt---ggccgagccttttcc------tttgaggctcagggcgg---------gctggctaacattgctatattgaacaacaacttgaatatcacgatccggcgttcc---aactacactcaggccgccaatg---------------------------------------
>Chsa-DPA1_02:01
------------------------------cggaccatgtatca---acttatgccat-----gtttgtaca-gacaca---tagaccaacaggggagtatatgtttgagtttgatgaggatgagatgttctatgtggatctggacaagaaggagaccgtctggcatctggaggagttt---ggccgagccttttcc------tttgaggctcagggcgg---------gctggctaacattgctatattgaacaacaacttgaatatcacgatccagcgttcc---aactacactcaggccgccaatg---------------------------------------
>Hosa-DPA1_01:03:01:01
------------------------------cggaccatgtgtca---acttatgccgc-----gtttgtaca-gacgca---tagaccaacaggggagtttatgtttgaatttgatgaagatgagatgttctatgtggatctggacaagaaggagaccgtctggcatctggaggagttt---ggccaagccttttcc------tttgaggctcagggcgg---------gctggctaacattgctatattgaacaacaacttgaataccttgatccagcgttcc---aaccacactcaggccaccaacg---------------------------------------
>Nole-DPA_XM_003272164.4
------------------------------cggaccatgtgtca---acttatgccgc-----gtttgtaca-gaccca---tagaccaacaggggagtttatgtttgaatttgatgaagatgagcagttctatgtggatctggataagaaggagaccgtctggcatctggaggagttt---ggccgagccttttcc------tttgaggctcagggcgg---------gctggctaacattgctatattgaacaacaacttgaatatcatgatccagcgttcc---aaccacactcaggccgccagtg---------------------------------------
>Papa-DPA_XM_008960657.2
------------------------------cggaccatgtgtca---acttatgccat-----gtttgtaca-gaccca---tagaccaacaggggagtttatgtttgaatttgatgaagatgagcagttctatgtggatctggacaagaaggagaccgtctggcatctggaggagttt---ggccgagccttttcc------tttgaggctcagggcgg---------gctggctaacattgctatattgaacaacaacttgaatatcttgatccagcgttcc---aaccacactcaggccgccaatg---------------------------------------
>Patr-DPA1_01:01
------------------------------cggaccatgtgtca---acttatgccat-----gtttgtaca-gaccca---tagaccaacaggggagtttatgtttgaatttgatgaagatgagcagttctatgtggatctggacaagaaggagaccgtctggcatctggaggagttt---ggccgagccttttcc------tttgaggctcagggcgg---------gctggctaacattgctatattgaacaacaacttgaatatcttgatccagcgttcc---aaccacactcaggccgccaatg---------------------------------------
>Hymo-DPA_NW_022611662.1:c31566491-31551439
------------------------------cggaccatgtgtca---acttatgccat-----gtttgtaca-gaccca---tagaccaacaggggagtttatgtttgaatttgatgaagatgagcagttctatgtggatatggataagaaggagaccgtctggcatctggaggagttt---ggccgagccttttcc------tttgaggctcagggcgg---------gctggctaacattgctatattgaacaacaacttggatatcatgatccagcgttcc---aaccacactcaggcccccaatg---------------------------------------
>Gogo-DPA1_01:01
------------------------------cggaccatgtgtca---acttatgccat-----gtttgtaca-gaccca---tagaccaacaggggagtttatgtttgaatttgatgaagatgagatgttctatgtggatctggataagaaggagaccgtctggcatctggaggagttt---ggccgagccttttcc------tttgaggctcagggcgg---------gctggctaacattgctatattgaacaacaacttgaatatcacgatccagtgttcc---aaccacactcaggccgccaatg---------------------------------------
>Aona-DPA_XM_012434019.2
------------------------------cagaccatgtgtca---acttatgccaa-----atttgtaca-gacgca---gagaccaacaggggagtatatgtttgagtttgatgaggatgagcagttctatgtggatctggacaagaaggagaccatctggcatctggaggagttt---ggccgagccttttcc------tttgatgctcagggtgc---------gctggctaacatggctacagcgaaaaacaacttgaatatcctgatccagcgttcc---aaccacactcaggccaccaatg---------------------------------------
>Ceim-DPA_XM_017522712.1
------------------------------cggaccatgtgtca---atttatgtcac-----atttgtaca-gacgca---gagaccaacaggggagtatatgtttgagtttgatgaggatgagcagttctatgtggatctggacaagaaggagactgtctggcatctggaggagttt---ggccgagccttttcc------tttgatgctcagggcgc---------actggctgacattgctatagtgaaaagcaacttgaatatcatgatccagcgttcc---aaccacactcaggccaccaatg---------------------------------------
>Mamo-DPA_XM_046464518.1
------------------------------cggaccatgtgtca---atttatgccat-----ctttgcaca-gaccca---tgcaccatcaggagagtatatgtttgagttggatgaggatgagcaattctatgtggatcaggacaagaaggagaccatctggcgtctgccagagttt---ggccgagcctttcgc------tttgattttcagggcgg---------gctgactaacattgctatagcaaagtcaaacctggatatgatgacagagctcacc---aatcacacccaggccaccagcg---------------------------------------
>Rano-Ba_l
-------------------------------cgaccacgtagccgcctatggtataaa-----tatgtatca-gtatta---tgaatccagaggccagttcacacatgaatttgatggtgacgaggaattctatgtggacttggataagaaggagaccatctggaggatccccgagttt---ggacagctgacaagc------tttgacccccaaggtgg---------acttcaaaatatagctataataaaacacaatttggaaatcttgatgaagaggtca---aattcaacccaagctgtcaaca---------------------------------------
>Oraf-DQA_XM_007951300.1
-------------------------------tgaccacgttgcttcctacggcacaac-----tgtctacca-gtctta---tggtccaaatggccagtacactcatgactttgatggagatgagcagttttatgtggacctggacaagaagcaaactgtgtggcagctgcctttgttc---agcaaacttttaagt------tttgacccacaaggtgg---------actgagaaacatagcagtgggaaaatacaacttggacctcctgactaaatactac---aattttactgctgctaccaatg---------------------------------------
>Piku-DQA_NW_023425551.1:c82486461-82480592
-------------------------------tgaccatgttgggtcctatggcataaa-----tgtctacca-ctcgta---cggttcctcgggccagtacacccatgaatttgatggagacgaggagttctacgtggacctggacaagagggaaactgtctggcagctgcctgggtta---agtgaatttggaggt------tttgacccacagggtgg---------actgcaaaacatagctattgtaaaacacaacctgggcatcctgattaaactctcc---aactacaccgctgctatcaatg---------------------------------------
>Cocr-DQA_XM_004695684.2
-------------------------------tgatcacgttggcatctatggcacaaa-----catctacca-gtcata---tggtccctctggccagtacacccaggaatttgatggagatgagttgttctacgtggacctgcagaagaaagagactgtctggcggctgccagaattc---agcacatttgccagc------tttgacccacagtttgg---------aattacagagatagctacagcaaaatacaacttggacatcctgattaaaagttcc---aactatactgccgctaccaatg---------------------------------------
>SLA-DQA_01:01
-------------------------------cgaccatgttgcctcctatggcttaaa-----tgtctacca-gtctta---cggtcccagcggctattttacccatgaatttgatggcgacgaggaattctacgtggacctggagaagaaggagactgtctggcggctgcctctgttt---agtgaatttacaagt------tttgacccgcagggtgc---------actgaggaatatagctacgttaaaacataacttgaacatcgtgactaaacgctcc---aacaacaccgcggctgtcaatc---------------------------------------
>Casy-DQA_XM_008054701.1
-------------------------------tgaccacattggctcttatggcataaa-----cgtctacca-atctta---tggtccctctggccagtatacccatgaatttgatggcgatgaggagttctacgtggacctggaaaaaaaggagactgtctggcagctgcctatgttt---agcaaatttgcaagt------tttgacccacagggtgc---------actaaggaatctggctgtggcaaaatccggtttagacatcctaattagacgctcc---aattctacagctgctatcaatg---------------------------------------
>Otga-DQA_XM_003789068.3
-------------------------------tgaccacgttggcatctatggcttaaa-----cgtctacca-gtctta---tggctcctctggccagtacacccaagaatttgatggagacgagatgttctatgtggacctggaaaggaaggagactgtctggcggctgcctgagttt---agcacatttgcaggc------tttgacccacagggtgg---------actgagagagatagctacagcgaaacacaacatggaaaccctgactaaacgctcc---aattctactgctgctcccaaaa---------------------------------------
>Tuch-DQA_XM_006163904.2
-------------------------------tgaccatgttggctcctatggaataaa-----tgtctacca-gtctca---tggtccttctggccagtacacccatgaatttgatggagatgagcagttctacgtggacctgcagaagaaggagactgtcttgtggcttcctgagttc---agcaaaattggacgt------tttgacccacaaggggc---------actgagaaacatagctacactaaagtataacttagacatcatgattaaacgttcc---aactctacggctgctcctaata---------------------------------------
>Euju-DQA_NW_020998703.1:c7766155-7760197
-------------------------------tgaccactttgcttcctatggcgtaaa-----tgtctacca-gtctta---tggtccctctggccagtacacccatgaatttgatggagatgaggagttctacgtggacctggagaagaaggaaactgtctggcagctgcctgtgttt---caaacatttaccagt------tttgacccacagggcgc---------actgagaaacttggctgtaggaaaactcaccttgaacgtcctgactaaacggtcc---aactccaccgctgctaccaatg---------------------------------------
>Male-DQA_XM_011999152.1
-------------------------------tgaccacctcgcctcttacggtgtgaa-----cttctacca-gtctta---cggtctttctggccagtactcccatgaatttgatggagacgagcagttctatgtggacctggggaggaaggagactgtctggcggttgcctattccc---taccaatatggt---------tttgacccacaatttgc---------attgagaaacatcgctgtgctaacacataacttgaacaccgtgattaaacgctcc---aactctaccgctgctaccaatg---------------------------------------
>Ceim-DQA_XM_017522737.2
-------------------------------tgaccacgttgcctcctatggcgtgaa-----ctcctacca-gtcgta---cggtccctctggccagtacacccatgaatttgatggagatgaggagttctacgtggacctggagacaaaggagactgtctggcggttgcctatgttt---agcaaatttataagt------tttgacccgcagagtgc---------actgagaaatatgactgtgggaatacacaccttggaattcatgattaaacagtcc---aactcgactgccgctaccaatg---------------------------------------
>Saap-DQA_XR_004261354.1
-------------------------------tgaccacattgcctcctatggcgtgaa-----cttctacca-gtcgta---cggtcactctggccagtacacccatgaatttgatggagatgaggagttctacgtggacctggagacaaaggagactgtctggcggttgcctatgttt---agcaaatttataagt------tttgacccgcagagtgc---------gctgagaaatatggctgtgggaagacacaccttggaattcatgattaaacagtcc---aactcgactgccgctaccaatg---------------------------------------
>Caja-DQA_XM_002746383.5
-------------------------------tgaccatgttgcctcctatggcgtgaa-----cttctacca-gtctta---cggtccctctggccagtacacccatgaatttgatggagatgaggagttctacgtggacctggagacaaaggagactgtctggcggttgcccgtgttt---agcacatttataagt------tttgacccgcagagtgc---------actgagaaacatggctgtgggaagacacaccttggaattcatgattaaacagtcc---aattccactgccgctaccaatg---------------------------------------
>Aona-DQA_XM_012434012.1
-------------------------------tgaccatgttgcctcctatggcgtgaa-----cttctacca-gtctta---tggtccctctggccagtacacccatgaatttgatggagatgaggagttctatgtggacctggagacaaaggagactgtctggcagttgcctatgttt---agcaaatttataagt------tttgacccgcagagtgc---------actgagaaacatggctgtgggaagacacaccttggaattcacgattaaacagtcc---aactctactgccgccaccaatg---------------------------------------
>Nole-DQA_XM_030804005.1
-------------------------------tgaccatgttgcctcctatggtgtgaa-----cttctacca-gtctta---cggcccctctggccagtacacccatgaatttgatggagacgaggagttctacgtggacctggagacaaaggagactgtctggcagttgcctatgttt---agcaaatttataagt------tttgacccgcagagtgc---------actgagaaatatggctgtgggaaaacacacattggaattcatggttaaacagtcc---aactctacagctgccaccaatg---------------------------------------
>Hymo-DQA_NW_022611662.1:31222457-31228202
-------------------------------tgaccatgttgcctcctatggtgtgaa-----cttctacca-gtctta---tggtccctctggccagtacacccatgaatttgatggagacgaggagttctacgtggacctggagacaaaggagactgtctggcagttgcctatgttt---agcaaatttataagt------tttgaccctcagagtgc---------actgagaaatatggctgtgggaaaacacaccttggaattcatgattaaacagtct---aactctacagctgccaccaatg---------------------------------------
>Poab-DQA_XM_002809117.4
-------------------------------tgaccatgttgcctcctatggtgtgaa-----cttctacca-gtctta---cggtccctctggccagtacacccatgaatttgatggagacgaggagttctacgtggacctggagacgaaggagaccgtctggcagttgcctatgttt---agcaaatttataagt------tttgacccgcagagtgc---------actgagaaatatggctgtgggaaaacacaccttggaattcatgattaaacagtcc---aactctactgctgccaccaatg---------------------------------------
>Gogo-DQA_XM_031011834.1
-------------------------------tgaccatgttgcctcctatggtgtgaa-----cttctacca-gtctca---cggtccctctggccagtacacccatgaatttgatggagacgaggagttctacgtggacctggagacgaaagagactgtctggcagttgcctatgttt---agcagatttataagt------tttgacccgcagagtgc---------actgagaaatatggctgtgggaaaacacaccttggaattcatgatgagacagtcc---aactctaccgctgccaccaatg---------------------------------------
>Hosa-DQA2_01:01:01:01
-------------------------------tgaccatgttgcctcctatggtgtgaa-----cttctacca-gtctca---cggtccctctggccagtacacccatgaatttgatggagacgaggagttctatgtggacctggagacgaaagagactgtctggcagttgcctatgttt---agcaaatttataagt------tttgacccgcagagtgc---------actgagaaatatggctgtgggaaaacacaccttggaattcatgatgagacagtcc---aactctaccgctgccaccaatg---------------------------------------
>Papa-DQA_XM_003808613.3
-------------------------------tgaccatgttgcctcctatggtgtgaa-----cttctacca-gtctca---cggtccctctggccagtacacccatgaatttgatggagacgaggagttctacgtggacctggagacgaaagagactgtctggcagttgcctatgttt---agcaaatttataagt------tttgacccgcagagtgc---------actgagaaatatggctgtgggaaaacacaccttggaattcatgattaaacagtcc---aactctaccgctgccaccaatg---------------------------------------
>Papa-DQA_XM_034961814.1
-------------------------------tgaccacgtcgcctcttatggtgtaaa-----cttgtacca-gtctta---cggtccctctggccagttcacccatgaatttgatggagacgagcagttctacgtggacctggggaggaaggagactgtctggtgtttgcctgttctc---agacaatttaga---------tttgacccgcaatttgc---------actgacaaacatcgctgtcctaaaacataacttgaacagtctgattaaacgctcc---aactctaccgctgctaccaatg---------------------------------------
>Gogo-DQA1_05:02
-------------------------------tgaccatgtcgcctcttatggtgtaaa-----cttgtacca-gtctta---cggtccctctggccagtacacccatgaatttgatggagatgagaagttctacgtggacctggagaggaaggagactgtctggtgtttgcctgttctc---agacaatttaga---------tttgacccgcaatttgc---------actgacaaacatcgctgtcctaaaacataacttgaacagtctgattaaacgctcc---aactctaccgctgctaccaatg---------------------------------------
>Math-DQA_XM_050787531.1
-------------------------------tgaccacgttgcctcttgcggtgtaaa-----cttgtacca-gtctta---cggtctctctggccagtacacccatgaatttgacggagacgagcagttctacgtggacctggggaggaaggagactgtctggcagttgcctgttctc---agccaatttagt---------ttcgacgcgcaatttgc---------actgacaaacattgctgtgggaaaacagaacttgaactacctgatgaaacagtcc---aactctaccgctgctaccaatg---------------------------------------
>Mafa-DQA1_05:03:01:01
-------------------------------tgaccatgttgcctcttacggtgtaaa-----cttgtacca-gtctta---cggtttctctggccagtactcccatgaatttgatggagatgagcagttctacgtggacctggagaggaaggagactgtctggcagttgcctgttctc---agccaatttagt---------ttcgacgcgcaatttgc---------actgacaaacattgctgtgggaaaacagaacttgaactacctgatgaaacagtcc---aactctaccgctgctaccaatg---------------------------------------
>Mane-DQA1_01:01:01
-------------------------------tgaccacgttgcctcttgcggtgtaaa-----cttgtacca-gactta---cggtctttctggccagtacacccacgaatttgatggagacgagcagttctacgtggacctggagaggaaggagacggcctggcgatggcctgagtta---aggaaatttggaggt------tttgacccgcagggtgc---------actgagaaacttggctgtggcaaaacacaacttgaacatcataaccaaagactac---aactctactgctgctaccaatg---------------------------------------
>Malo-DQA1_01:01
-------------------------------tgaccatgttgcctcttgcggtgtaaa-----cttgtacca-gactta---cggtctctctggccagttcacccatgaatttgatggagatgagcagttctacgtggacctgaggaggaaggagacagcctggcgatggcctgagtta---agcaaatttggaggt------tttgacccgcagggtgc---------actgagaaacttggctgtgttaaaacacaacttgaacatcgtgactaaacgctac---aactctaccgctgctaccaatg---------------------------------------
>Mamu-DQA1_01:02
-------------------------------tgaccatgttgcctcttgcggtgtaaa-----cttgtacca-gactta---cggtctctctggccagttcacccatgaatttgatggagatgagcagttctacgtggacctgaggaggaaggagacagcctggcgatggcctgagtta---agcaaatttggaggt------tttgacccgcagggtgc---------actgagaaacttggctgtgttaaaacacaacttgaacatcgtgactaaacgctac---aactctaccgctgctaccaatg---------------------------------------
>Paan-DQA1_01:01
-------------------------------tgaccacgttgcctattgcggtgtaaa-----cttgtacca-gactta---cggtctctctggccagttcacccatgaatttgatggagatgagcagttctacgtggacctggagaggaaggagacggcctggcgatggcctgagtta---agcaaatttggaggt------tttgacccgcagggtgc---------actgagaaacttggctgtgttaaaacacaacttgaacatcgtgactaaacgctac---aactctaccgctgctaccaatg---------------------------------------
>Chsa-DQA1_01:01
-------------------------------tgaccacgttgcctcttgcggtgtaaa-----cgtgtacca-gtctta---tggtccctctggccagtacacccatgaatttgatggagacgagcagttctacgtggacctggggaggaaggagacggcctggcgatggcctgagtta---agcaaatttggaggt------tttgacccacagggtgc---------actgacaaacttggctacagcaaaatacaacttgaacatcatgactaaacgctac---aattctaccgctgccaccaatg---------------------------------------
>Ceat-DQA_XM_012036419.1
-------------------------------tgaccacgttgcctcttgcggtgtaaa-----cttgtacca-gtctta---cggtccctctggccagtacacccatgaatttgatggagacgagcagttctacgtggacctggggaggaaggagacggcctggcgatggcctgagtta---agcaaatttggaggt------tttgacccgcagggtgc---------actgagaaacttggctgcggcaaaacacaacttgaacatcttgactaaacgctac---aactccaccgctgctaccaatg---------------------------------------
>Coan-DQA_XM_011944805.1
-------------------------------tgaccacgttgcctcttgtggtgtaaa-----cttgtacca-gactta---cggtctctctggccagtacacccatgaatttgatggagacgaggagttctacgtggacctggagaggaaggagacggcctggcgatggcctgagtta---agcaaatttggaggt------tttgacccacagggtgc---------actgagaaacttggctatagcaaaacacaacttgaacatcgtgactaaacgctac---aactctaccgctgctaccaatg---------------------------------------
>Rhro-DQA_XM_010378026.2
-------------------------------tgaccacgttgcctcttgcggtgtaaa-----cttgtacca-gactta---cggtttctctggccagtacacccacgaatttgatggagacgagcagttctacgtggacctggggaggaaggagacggcctggcgatggcctgagtta---agcaaatttggaggt------tttgacccacagggtgc---------actgagaaacttggctacatcaaaacacaacttgaacatcatgactaaacgctac---aactctaccgctgctaccaacg---------------------------------------
>Poab-DQA1_01:01
-------------------------------tgaccacgttgcctcttgtggtgtaaa-----ctggtacca-gtctta---cggtctgtctggccagtacacccatgaatttgatggagacgagcagttctacgtggacctggagaagaaggagactgcctggcggtggcctgagtta---cgcaattttggaggt------tttgacccgcagggcgc---------actgagaaacttggctgtgtcaaaatacaacttgaacctcatgattaaacgctac---aactctactgctgctaccaatg---------------------------------------
>Popy-DQA1_01:02
-------------------------------tgaccacgttgcctcttgtggtgtaaa-----cttgtacca-gtctta---cggtccctctggccagttcacccatgaatttgatggagacgagcagttctacgtggacctggagaagaaggagactgcctggcggtggcctgagtta---cgcaattttggaggt------tttgacccgcagggcgc---------actgagaaacttggctgtgtcaaaatacaacttgaacctcatgattaaacgctac---aactctactgctgctaccaatg---------------------------------------
>Hymo-DQA_NW_022611662.1:c31050777-31043072
-------------------------------tgaccacgttgcctcttgcggtgtaaa-----cttgtacca-gtctta---cggtctatctggccagtacacccatgaatttgatggagacgagcagttctacgtggacctggagaggaaggagactgcctggcggtggcctgagtta---agcaattttggaggt------tttgacccacagggtgc---------actgagaaacttggctgtggcaaaacacaacttggacatcatgattaaacgcttc---aactctaccgctgccaccaatg---------------------------------------
>Nole-DQA_XM_003272151.4
-------------------------------tgaccacgttgcctcttgcggtgtaaa-----cttgtacca-gtctta---cggtctgtctggccagtacacccatgaatttgatggagacgagcagttctatgtggacctggggaggaaggagactgcctggcggtggcctgagtta---agcaattttggaggt------tttgacccacagggtgc---------actgagaaacttggctgtggtaaaacacaacttggacatcatgattaaacgcttc---aactctaccgctgccaccaatg---------------------------------------
>Patr-DQA1_01:01:01:01
-------------------------------tgaccacgttgcctcttgtggtgtaaa-----cttgtacca-gtttta---cggtccctctggccagtacacccatgaatttgatggagatgagcagttctacgtggacctggagaagaaggagactgcctggcggtggcctgagttc---agcaaatttggaggt------tttgacccacagggtgc---------actgagaaacatggctgtgacaaaacacaacttgaacatcatgattaaacgctac---aactctaccactgctaccaatg---------------------------------------
>Hosa-DQA1_01:01:01:01
-------------------------------tgaccacgttgcctcttgtggtgtaaa-----cttgtacca-gtttta---cggtccctctggccagtacacccatgaatttgatggagatgaggagttctacgtggacctggagaggaaggagactgcctggcggtggcctgagttc---agcaaatttggaggt------tttgacccgcagggtgc---------actgagaaacatggctgtggcaaaacacaacttgaacatcatgattaaacgctac---aactctaccgctgctaccaatg---------------------------------------
>Thge-DQA_XM_025384048.1
-------------------------------tgaccacgttgcctcttacggtgtaaa-----cttctacca-gtttta---tggttcctctggccagtacacccatgaatttgatggagacgagcagttctatgttgacctggagaggaaggagactgtctggcggttgcctctgttc---agcaaatttgcaggt------tttgaccctcagggtgc---------actgagaaacatcgctgtgggaaaacacaccttgaacatgatgattaaacgctcc---aactctaccgctgctaccaatg---------------------------------------
>Poab-DQA_XM_002809118.4
-------------------------------tgaccacgttgcctcttatggtgtaaa-----cttgtacca-gtctta---cggtccctctggccagtacacccatgaatttgatggagatgaggagttctatgtggacctggagaggaaggagactgtctggcagttgcctctgttc---atcaaatttagaaga------tttgacccacaaggtgc---------actgagaaacatcattgtgggaaaacacaatttggacatcctgattaaatgctcc---aactctaccgctgctaccaatg---------------------------------------
>Mafa-DQA_XM_045390643.1
-------------------------------tgaccatgttgcctcttacggtgtaaa-----cttgtacca-gtctta---cggtttctctggccagtactcccatgaatttgatggagatgagcagttctacgtggacctggagaggaaggagactgtctggcggttgcctctgttc---agcaaatttggaggt------tttgacccgcagggtgc---------actgagaaacttggctgtgggaaaacacaacttgaacatcctgattaaacactcc---aactctactgctgctaccaatg---------------------------------------
>Mamu-DQA_XM_028846899.1
-------------------------------tgaccacgttgcctcttacggtgtaaa-----cttgtacca-gactta---cggtctctctggccagtacacccacgaatttgatggagacgagcagttctacgtggacctggagaggaaggagactgtctggcggttgcctctgttc---agcaaatttggaggt------tttgacccgcagggtgc---------actgagaaacttggctgtgggaaaacacaacttgaacatcctgattaaacactcc---aactctaccgctgctaccaatg---------------------------------------
>Hymo-DQA_NW_022611662.1:31053039-31059295
-------------------------------tgaccacgttgcctcttacggtgtaaa-----cttgtacca-gtctta---cggtccctctggccagtacacccatgaatttgatggagacgaggagttctatgtggacctggagaggaaggagactgtctggcagttgcctatattc---agcaaatttacaagt------tttgacccgcagggtgc---------actgacaaacatcgctaccggaaaatacaacttgaacatcatgattaaacgctcc---aactctaccgctgctaccaatg---------------------------------------
>Ceat-DQA_XM_012037614.1
-------------------------------tgaccacgttgcctcttacggtgtaaa-----catgtacca-gtctta---cggtccctctggccagtacacccatgaatttgatggagacgaggagttctatgtggacctggagaggaaggagactgtctggcagttgccactgttc---agcaaatttagaagc------tttgacccgcagggtgc---------actgagaaacttggctacagcaaaacacaacttgaacatcctgattaaacactcc---aacgctaccgctgctaccaatg---------------------------------------
>Male-DQA_XM_011977346.1
-------------------------------tgaccacgttgcgtcttacggtgtaaa-----cctgtacca-gtctta---tggtccctctggccagtacacccatgaatttgatggagacgaggagttctatgtggacctggagaggaaggagaccgtctggcagttgcctctgttc---agcaaatttagaagt------tttgacccgcagggtgc---------actgagaaacttggctgtgggaaaacacaacttgaacatcctgattaaacgctcc---aactctaccgctgctaccaatg---------------------------------------
>Pite-DQA_XM_023201563.3
-------------------------------tgaccacgtcgcctcttatggtgtaaa-----cttgtacca-gtctta---cggtccctctggccagtacacccatgaatttgatggagacgagcagttctatgttgacctggagaggaaggagactgtctggcagttgcctatgttc---agcaaatttacaagt------tttgacccacagggtgc---------actgagaaacttggctgcggcaaaatacaacttgaacatcctgattaaacgctcc---aactctaccgctgctaccaatg---------------------------------------
>Trfr-DQA_NW_022681455.1:32577086-32583085
-------------------------------tgaccacgtcgcctcttatggtgtaaa-----cttgtacca-gtctta---cggtccctctggccagtacacccatgaatttgatggagacgaggagttctatgttgacctggagaggaaggagactgtctggcagttgcctctgttc---agcaaatttagaagt------tttgacccacagggtgc---------actgagaaacttggctgtgggaaaacacaacttgaacatcatgattaaacgctcc---aactctaccgctgctaccaatg---------------------------------------
>Aona-DQA_XM_021667092.1
-------------------------------tgaccacgttgccgcttatggtataac-----cttatacca-gtctta---tggtccctctggccagtacacccatgaatttgatggagatgaggagttctacgtggacctgggaagaaaggagactgtctggcgattgcctgtgttc---agcaaatttacaagt------tttgacccacagggtgc---------actgacagaaaccgctacgggaaaatacaacttggacatcctgattaaacgctcc---aactccaccgctgctaccaatg---------------------------------------
>Ceim-DQA_XM_017522739.1
-------------------------------tgaccacgttgcctcttatggtataaa-----cttgtacca-gttgta---cggtccctctggccagtacacccatgaatttgatggagatgaggagttctacgtggacctaggaagaaaggagactgtctggcggttgcctatgttc---agcaaatttacaagt------tttgacccgcagggcgc---------actgacaaacatcgctacggcaaaacacaacttggacatcatgattaaacgctcc---aactctaccgctgctaccaatg---------------------------------------
>Saoe-DQA1_27:01
-------------------------------tgaccacgttgccgcttacggtgtaaa-----cttgtacca-gtctta---tggtccctctggtcagttcacccatgaattcgatggagatgaggagttctacgtggacctgggaagaaaggagactgtctggcgattgcctgtgttc---aacaaatttgcaagt------tttgacccacagggtgc---------actgacaaacattgctgtgacaaaacacaacttggacatcctgattaaacgctcc---aactctacagctgctaccaatg---------------------------------------
>Caja-DQA1_27:01
-------------------------------tgaccacgttgcctcttatggtgtaaa-----cttgtacca-gtctta---tggtccctctggccagttcacccatgaattcgatggagacgaggagttctacgtggacctagggaaaaaggagactgtctggcgattgcctgtgttc---agcacatttacaagt------tttgacccacagggcgc---------actgacaaacatcgctacgatgaaacccggcttggacatcctgattaaacgctcc---aactgtaccgctgctaccaatg---------------------------------------
>Aole-DQA1_27:01
-------------------------------tgaccacgttgcctcttatggtgtaaa-----cttgtacca-gtctta---tggtccctctggccagttcacccatgaatttgatggagatgaagagttctacgtggacctgggaagaaaggagactgtctggcgattgcctgtgttc---agcacatttacaagt------tttgacccgcagggtgc---------actgacaaatattgctgggataaaacacgacttggacatcctgattaaacgctcc---aactctaccgctgcttccaatg---------------------------------------
>Sabo-DQA_XM_003926402.2
-------------------------------tgaccacgttgcctcttacggtgtaaa-----cttgtacca-gtctta---tggtccctctggccagttcacccatgaatttgatggagatgaggagttctacgtcgacctagggaaaaaggagactgtctggcgattgcctgtgttc---agcacatttacaagt------tttgacccgcagggcgc---------actgacaaacatcgctgtgacgaaacacaacttggacatcctgattaaacgctcc---aactctaccgctgctatcaatg---------------------------------------
>Saap-DQA_XM_032253343.1
-------------------------------tgaccacattgcctcttatggtgtaaa-----cttgtacca-gtctta---tggtccctctggccagttcacccatgaatttgatggagatgaggagttctacgtggacctagggaaaaaggagactgtctggcgattgcctatgttc---agcacatttacaagt------tttgatccgcagggcgc---------actgacaaacatcgctgtgacaaaacacaacttggacatcctgattaaacgctcc---aactctaccgctgctaccaatg---------------------------------------
>Ocpr-DQA_XM_012928487.1
-------------------------------tgaccacgttgcttcgtatggtgtaaa-----cgtctacca-gactta---cggctcctctggccagtacacccatgaatttgatggagacgaggagttctatgtggacctgaataagaaggagactgtctggagcctgcctgtgttt---agtcacttcacaagt------tttgacccacagggtgc---------actgagaaacatagccacaggaacatataacttggacatcttgattaaacgttcc---aactctacagctgctatcaatg---------------------------------------
>Dano-DQA_XM_004465516.3
-------------------------------tgatcacgttgcctcctacggtgtaaa-----tgtctacca-gtctta---tggtccctctggccagtacacccatgaatttgatggagatgaggagttctatgtggacctggacaagaaggagactgtctggaggatgcctgagttt---agcaaatatggaaat------tttgaccctcatggtgg---------actgagaaacatagctgtgttaaaacacaccttagacatcatgattaaacgttcc---aacactactgctgctaccaatg---------------------------------------
>Maja-DQA_XM_017641053.2
-------------------------------tgaccacgttgcctcctatggtgtaaa-----cgtctacca-gtctca---cggtccctctggccagtacacccatgaatttgatggagatgaggagttctatgtggacctggagaagaaggagactgtctggcatctgcctgagttc---agcaaattttcaagt------tttgacccacagggtgc---------actgagaaatatagctgtgacgaaatacaacttggacatcatgattaaacgctcc---aactcaactgctgctaccaata---------------------------------------
>Leca-DQA_XM_045541783.1
-------------------------------tgaccacgttgcctcctatggcataaa-----cgtctacca-gtctta---cggcccctctggccagtacacccatgaatttgatggagatgaggagttctacgtggacctggagaggaaggagactgtctggcggctgcctgagttt---agcaaatttacaagt------tttgacccacaaggtgc---------actgagaaacatagctacagtaaaatacaacttggacatcgtgattaaacgctcc---aactctaccgctgctaccaatg---------------------------------------
>Mimu-DQA_XM_020286956.1
-------------------------------tgaccaccttggcgcctacggcataaa-----cgtctacca-gtctta---cggccccgctggccagtacacccacgaattcgatggagatgaggagttctacgtggacctgcagaggagggagactgtctggcggctgcctgagttt---agcaaatttacaagt------tttgacccacagggtgc---------actgagaaacatagctgcagcaaaatacaacttggacctcctgattaaacgctcc---aactctaccgctgctaccaacg---------------------------------------
>Prco-DQA_XM_012644076.1
-------------------------------tgaccacgttggctcctacggcataaa-----cgtctacca-gtctta---cggcccctctggccagtacacccatgaattcgatggagatgaggagttctacgtggacctgcagaggaaggagaccgtctggcggctgcctgagttt---agcaaatttacaagt------tttgacccacagggtgc---------actgagaaacatagctacagcaaaatacaacttggacatcctgattaaacgctct---aactccaccgctgctaccaaca---------------------------------------
>Rano-Da_n
------------------------------aggagcacaccatc---atccaggcgga-----gttctatct-ttcccc---cgaccaaaatggagagttcatgtttgactttgacggtgacgagattttccatgtagatattaaaaagtcagagaccatctggagacttgaagaattt---gcacagtttgccagc------tttgaggctcagggtgc---------attggctaatatagctgtggacaaagctaacctggacatcatgataaagcgctcc---aacaacactccagatgccaatg---------------------------------------
>Ocpr-DRA_XM_004590254.2
------------------------------aggaacacgtgatc---atccaagctga-----gtactacat-gtcacctggtgatgatgcaggagagtttatgtttgacttcgacggtgatgagattttccatgtggacctggggaaaagagagaccgtctggcggcttgctgaattt---ggacagtttgccagc------tttgaggctcagggtgc---------cctggccaacatagctgtggacaaagccaacctggaaatcatgatgaagcgctcc---aacaacaccccagactccagcg---------------------------------------
>Piku-DRA_XM_036414707.2
------------------------------aggatcatgtgatc---atccaggccga-----gttctacat-ggaacc---tgactcaaccggcgagttcatgtttgactttgatggtgatgagatcttccacgtggacatacaaaacagggagacagtctggcggctgaaagaattt---ggcacctttgccagt------tttgaggctcagggtgc---------attggccaatatcgctgtggacaaagccaacctggaaattatgatgaagcgctcc---aattacaccccgaataccaacg---------------------------------------
>Tuch-DRA_XM_006167025.3
------------------------------aggaacatgtgatc---attcaggctga-----attctatct-gtcccc---ggatcagagaggtgaatttatgtttgactttgatggtgatgaaattttccacgtggatatggacaaaaaggagactgtctggcggcttaaagagttt---ggacaatttgccggc------tttgaggcacagggtgc---------actggccaacatagctgtggacaaagccaacctggaaatcatgatgaagcgctcc---aacaacactccagacaccaatg---------------------------------------
>Casy-DRA_XM_008069772.2
------------------------------aggaacatgtgatt---atccaggctga-----gttctatct-gtcccc---tgacaaagaaggcgagtttatgtttgactttgatggcaatgagattttccacgtggatttgcaaaagaaggagacgatctggcggcttaaagaattt---ggacaatttgccagc------tttgaagctcagggtgc---------attggccaacatggccgtggataaagccaacttggaaatcatgattcagcgctcc---aaccacaccccagacaccaatg---------------------------------------
>Eled-DRA_XM_006882044.1
------------------------------aggatcatgtgatt---attcaggctga-----gttctatca-gtaccc---tagccagtcaggcgagtatatgtttgactttgacggtgatgagattttccatgtgaatatggaaaagaaggagacagtctggagacttgaagaattt---tcacattttgccagc------tttgaggctcaaggtgc---------attggccaatattgctgtggacaaagccaacctggaaatcatgaggaagcgctcc---aacaacacaccagttgacaatg---------------------------------------
>Maja-DRA_XM_017681387.1
------------------------------aggatcatgtgatc---acccaggctga-----gttctacat-gacccc---tgacccatcaggcgagtttatgtttgactttgatggcgatgaaattttccacgtggatatggaaaagaaggagactgtctggcgtcttaaagaattt---ggacaatttgccagc------tttgaggctcagggtgc---------actggccaatagagctgtcgccaaagccaacctggaagtcatgattaagcgctcc---aaccacaccccaaacaccaatg---------------------------------------
>Gava-DRA_XM_008594691.1
------------------------------aggaacatgtaatc---atccaggctga-----gttctatat-ggcccc---tgacgagtcgggagagtttatgtttgactttgatggtgatgagattttccatgtggatctggagaagagggagacgatctggcggcttgaagaattt---ggaaaatttgccagc------tttgaggctcagggtgc---------attggccaataaagctgtgaacaaattcaacctggacatcatgatgaagcgctcc---aaccacaccccaatcaccaatg---------------------------------------
>Chdi-DRA_NC_051313.1:c119217075-119212571
------------------------------aggagcatgtgatc---atccaggccga-----gttctatca-gacccc---cgacccatcaggacagttcatgtttgactttgacggtgatgagatttttcacgtggatatggaaaagaaggagacagtctggcggctggaagaattt---ggacgctttgccagc------tttgaggctcagggtgc---------tttggccaacatcgccgtggacaaagccaatctggacacgatgatgaagcgctcc---aaccacacaccagacaccagtg---------------------------------------
>Nyco-DRA_XM_053603393.1
------------------------------aggaacatgtgatc---atccaggccga-----gttctatct-ggctcc---tgaccaatcaggagagtttatgttcgactttgatggtgatgagattttccatgtggatatggaaaagaaagaaacagtctggcggcttgaagaattt---ggacagtttgccagc------tttgaggctcagggtgc---------attggccaacatagctgtggacaaagccaacctggagatcatgataaagcgctcc---aacagcaccccagataccaacg---------------------------------------
>Otga-DRA_XM_023512954.1
------------------------------aggaacatgtgatc---atccaggccga-----gttctatct-gtctcc---tgaccaatcaggagagtttatgtttgacttcgatggtgatgagattttccatgtggatatgggaaagaaagagacagtctggcggcttgaagaattt---ggacaatatgccggc------tttgaggcgcagggtgc---------attggccaacatagctgtggacaaagccaacctggacatcatgataaagcgctcc---aacaacaccccggacaccaatg---------------------------------------
>Mimu-DRA_XM_012774641.1
------------------------------aggagcatgtgatc---atccaggccga-----gttctatct-gggccc---tgaccagtcaggcgagtttatgtttgactttgatggcgatgagattttccatgtggacatggacaagagggagacggtctggcggcttgaggaattt---gggcgatttgccagc------tttgaggctcagggtgc---------actggccaacatagccgtggacaaagccaacctggacatcatgatgaagcgctcg---aaccacaccccgaacaccaacg---------------------------------------
>Leca-DRA_XM_045541780.1
------------------------------aggaacatgtgatc---atccaggctga-----gttctatct-ggcccc---tgaacaatcaggcgagtttatgtttgactttgatggcgatgagattttccatgtggacctggacaagaaggagacggtctggcggcttgaagaattt---ggacgatttgccagc------tttgaggcgcagggtgc---------actggccaatatagctgtggacaaagccaacctggacatcatgacgaagcgctct---aacagcaccccgaacaccaatg---------------------------------------
>Prco-DRA_XM_012653754.1
------------------------------aggaacatgtgatc---atccaggctga-----gttctatct-ggcccc---tgaccaatcaggagagtttatgtttgactttgatggcgatgagattttccatgtggacatggacaagaaggagacgatctggcggcttgaagaattt---ggacgatttgccagc------tttgaggctcagggtgc---------attggccaatatagctgtgggcaaagccaacctggaaatcatgatgaagcgctct---aacaacaccccggacaccaatg---------------------------------------
>Trma-DRA_NW_004444391.1:c118995-113896
------------------------------aggagcatgtgatc---atccaggctga-----attctatca-gacccc---tgaccagtcaggcgagtttatgtttgactttgatggtgatgagattttccatgtggatatggaaaagaaagagacagtctggcggcttgaagaattt---ggacgttttgccagc------tttgaggctcagggtgc---------attggccaatatagctgtggacaaagccaacctggacatcatgatgaaacgctcc---aactacacgccaaacaacaatg---------------------------------------
>Chsa-DRA_01:01:01
------------------------------aagaacacgtgatc---atccaggctga-----gttctatct-gaaccc---tgaccaatcaggagagtttatgtttgactttgatggtgatgagattttccacgtggatatggcaaagaaggagacggtctggcggcttgaagaattt---ggacgatttgccagc------tttgaggctcaaggtgc---------attggccaacatagctgtggacaaagccaacctggaaatcatgacaaagcgctcc---aacaataccccaatcaccaacg---------------------------------------
>Coan-DRA_XM_011944795.1
------------------------------aagaacatgtgatc---atccaggctga-----gttctatct-gaaccc---tgaccaatcaggagagtttatgtttgactttgatggtgatgagattttccacgtggatatggcaaagaaggagacggtctggcggcttgaagaattt---ggacgatttgccagc------tttgaggctcaaggtgc---------attggccaacatagctgtggacaaagccaacctggaaatcatgacaaagcgctcc---aacaatactccaatcaccaatg---------------------------------------
>Pite-DRA_NC_045438.1:137126695-137131777
------------------------------aagaacacgtgatc---atccaggctga-----gttctatct-gaaccc---tgaccaatcaggagagtttatgtttgactttgatggtgatgagattttccacgtggatatggcaaagaaggagacggtctggcggcttgaagaattt---ggacgatttgccggc------tttgaggctcaaggtgc---------attggccaacatagctgtggacaaagccaacctggaaatcatgacaaagcgctcc---aacaatactccaatcaccaatg---------------------------------------
>Rhbi-DRA_NW_016819733.1:411362-416490
------------------------------aagaacacgtgatc---atccaggctga-----gttctatct-gaaccc---tgaccaatcaggagagtttatgtttgactttgatggtgatgagattttccacgtggatatggcaaagaaggagacggtctggcggcttgaagaattt---ggacgatttgccagc------tttgaggctcaaggtgc---------attggccaacatagctgtggacaaagccaacctggaaatcatgacaaagcgctcc---aacaatactccgatcaccaatg---------------------------------------
>Rhro-DRA_XM_010378055.2
------------------------------aagaacacgtgatc---atccaggctga-----gttctatct-gaaccc---tgaccaatcaggagagtttatgtttgactttgatggtgatgagattttccacgtggatatggcaaagaaggagacggtctggcggcttgaagaattt---ggacgatttgccagc------tttgaggctcaaggtgc---------attggccaacatagctgtggacaaagccaacctggaaatcatgacaaagcgctcc---aacaatactccgatcaccaatg---------------------------------------
>Trfr-DRA_NW_022681455.1:32432698-32437826
------------------------------aagaacacgtgatc---atccaggctga-----gttctatct-gaaccc---tgaccaatcaggagagtttatgtttgactttgatggtgatgagattttccacgtggatatggcaaagaaggagacggtctggcggcttgaagaattt---ggacgatttgccagc------tttgaggctcaaggtgc---------attggccaacatagctgtggacaaagccaacctggaaatcatgacaaagcgctcc---aacaatactccgatcaccaatg---------------------------------------
>Thge-DRA_XM_025383043.1
------------------------------aagaacacgtgatc---atccaggctga-----gttctatct-gaaccc---tgaccaatcaggagagtttatgtttgactttgatggtgatgagattttccacgtggatatggcaaagaaggagacggtctggcggcttgaagaattt---ggacgatttgccagc------tttgaggctcaaggtgc---------attggccaacatagctgtggacaaagccaatctggaaatcatgacaaagcgctcc---aacaatactccaatcaccaatg---------------------------------------
>Ceat-DRA_XM_012034596.1
------------------------------aagaacacgtgatc---atccaggctga-----gttctatct-gaaccc---tgaccaatcaggagagtttatgtttgactttgatggtgatgagattttccacgtggatatggcaaagaaggagacggtctggcggcttgaagaattt---ggacgatttgccagc------tttgaggctcaaggtgc---------attggccaacatagctgtggacaaagccaacctggaaatcatgacaaagcgctcc---aacaatactccaatcaccaatg---------------------------------------
>Mafa-DRA_01:02:01:01
------------------------------aagaacacgtgatc---atccaggctga-----gttctatct-gaaccc---tgaccaatcaggagagtttatgtttgactttgatggtgatgagattttccacgtggatatggcaaagaaggagacggtctggcggcttgaagaattt---ggacgatttgccagc------tttgaggctcaaggtgc---------attggccaacatagctgtggacaaagccaacctggaaatcatgacaaagcgctcc---aacaatactccaatcaccaatg---------------------------------------
>Malo-DRA_01:01:01
------------------------------aagaacacgtgatc---atccaggctga-----gttctatct-gaaccc---tgaccaatcaggagagtttatgtttgactttgatggtgatgagattttccacgtggatatggcaaagaaggagacggtctggcggcttgaagaattt---ggacgatttgccagc------tttgaggctcaaggtgc---------attggccaacatagctgtggacaaagccaacctggaaatcatgacaaagcgctcc---aacaatactccaatcaccaatg---------------------------------------
>Mamu-DRA_01:02:01:01
------------------------------aagaacacgtgatc---atccaggctga-----gttctatct-gaaccc---tgaccaatcaggagagtttatgtttgactttgatggtgatgagattttccacgtggatatggcaaagaaggagacggtctggcggcttgaagaattt---ggacgatttgccagc------tttgaggctcaaggtgc---------attggccaacatagctgtggacaaagccaacctggaaatcatgacaaagcgctcc---aacaatactccaatcaccaatg---------------------------------------
>Mane-DRA_01:01
------------------------------aagaacacgtgatc---atccaggctga-----gttctatct-gaaccc---tgaccaatcaggagagtttatgtttgactttgatggtgatgagattttccacgtggatatggcaaagaaggagacggtctggcggcttgaagaattt---ggacgatttgccagc------tttgaggctcaaggtgc---------attggccaacatagctgtggacaaagccaacctggaaatcatgacaaagcgctcc---aacaatactccaatcaccaatg---------------------------------------
>Paan-DRA_01:01:01
------------------------------aagaacacgtgatc---atccaggctga-----gttctatct-gaaccc---tgaccaatcaggagagtttatgtttgactttgatggtgatgagattttccacgtggatatggcaaagaaggagacggtctggcggcttgaagaattt---ggacgatttgccagc------tttgaggctcaaggtgc---------attggccaacatagctgtggacaaagccaacctggaaatcatgacaaagcgctcc---aacaatactccaatcaccaatg---------------------------------------
>Poab-DRA_01:01:01
------------------------------aagaacatgtgatc---atccaggccga-----gttctatct-gaatcc---tgaccaatcaggcgaatttatgtttgactttgatggtgatgagattttccacgtggatatggcaaagaaggagacagtctggcggcttgaagaattt---ggacgatttgccagc------tttgaggctcaaggtgc---------attggccaacatagctgtggataaagccaacctggaaatcatgacaaagcgctcc---aactatactccgatcaccaatg---------------------------------------
>Popy-DRA_01:01
------------------------------aagaacatgtgatc---atccaggccga-----gttctatct-gaatcc---tgaccaatcaggcgaatttatgtttgactttgatggtgatgagattttccacgtggatatggcaaagaaggagacagtctggcggcttgaagaattt---ggacgatttgccagc------tttgaggctcaaggtgc---------attggccaacatagctgtggataaagccaacctggaaatcatgacaaagcgctcc---aactatactccgatcaccaatg---------------------------------------
>Nole-DRA_XM_003272148.3
------------------------------aagaacacgtgatc---atccaggccga-----gttctatct-gaatcc---tgaccagtcaggcgagtttatgtttgactttgatggtgatgagattttccacgtggatatggcaaagaaggagacggtctggcggcttgaagaattt---ggacgatttgccagc------tttgaggctcaaggtgc---------attggccaacatagctgtggacaaagccaacctggaaatcatgacaaagcgctcc---aactctactccgatcaccaatg---------------------------------------
>Gogo-DRA_01:01:01
------------------------------aagaacatgtgatc---atccaggctga-----gttctatct-gaatcc---tgaccaatcaggcgagtttatgtttgactttgatggtgatgagattttccacgtggatatggcaaagaaggagacggtctggcggcttgaagaattt---ggacgatttgccagc------tttgaggctcaaggtgc---------attggccaacatagctgtggacaaagccaacctggaaatcatgacaaagcgctcc---aactatactccgatcaccaatg---------------------------------------
>Hosa-DRA_01:01:01:01
------------------------------aagaacatgtgatc---atccaggccga-----gttctatct-gaatcc---tgaccaatcaggcgagtttatgtttgactttgatggtgatgagattttccatgtggatatggcaaagaaggagacggtctggcggcttgaagaattt---ggacgatttgccagc------tttgaggctcaaggtgc---------attggccaacatagctgtggacaaagccaacctggaaatcatgacaaagcgctcc---aactatactccgatcaccaatg---------------------------------------
>Hymo-DRA_NW_022611662.1:30883356-30888518
------------------------------aagaacacgtgatc---atccaggccga-----gttctatct-gaatcc---tgaccaatcaggcgagtttatgtttgactttgatggtgatgagattttccacgtggatatggcaaagaaggagacggtctggcggcttgaagaattt---ggacgatttgccagc------tttgaggctcaaggtgc---------attggccaacatagctgtggacaaagccaacctggaaatcatgacaaagcgctcc---aactatactccgatcaccaatg---------------------------------------
>Papa-DRA_XM_003829759.3
------------------------------aagaacatgtgatc---atccaggccga-----gttctatct-gaatcc---tgaccaatcaggcgagtttatgtttgactttgatggtgatgagattttccacgtggatatggcaaagaaggagacggtctggcggcttgaagaattt---ggacgatttgccagc------tttgaggctcaaggtgc---------attggccaacatagctgtggacaaagccaacctggaaatcatgacaaagcgctcc---aactatactccaatcaccaatg---------------------------------------
>Patr-DRA_01:01:01
------------------------------aagaacatgtgatc---atccaggccga-----gttctatct-gaatcc---tgaccaatcaggcgagtttatgtttgactttgatggtgatgagattttccacgtggatatggcaaagaaggagacggtctggcggcttgaagaattt---ggacgatttgccagc------tttgaggctcaaggtgc---------attggccaacatagctgtggacaaagccaacctggaaatcatgacaaagcgctcc---aactatactccgatcaccaatg---------------------------------------
>Caja-DRA_NC_048386.1:36627538-36632641
------------------------------aagaacacgtgatc---atccaggccga-----gttctatct-gaaccc---tgagcaatcaggggagtttatgtttgactttgatggtgatgagattttccacgtggatatgacaaagaaggagacggtctggcgacttgaagaattt---gggaaattcgccagc------tttgaggcccagggtgc---------actggccaacatagctgtggacaaagccaacctggaaatcatgacaaagcgttcc---aacaatactccgatctccaacg---------------------------------------
>Aona-DRA_01:01:01
------------------------------aagaacatgtgatc---atccaggccga-----gttctatct-gaaccc---tgaccagtcaggggagtatatgtttgactttgatggtgatgagattttccatgtggatatagcaaagaaggagacagtctggcggcttgaagaattt---gggaaatttgccagc------tttgaggcccagggtgc---------actggccaacatagctgtggacaaagccaacctggaaatcatgacaaagcgctcc---aacaatactccgatctccaacg---------------------------------------
>Aovo-DRA_01:01:01
------------------------------aagaacatgtgatc---atccaggccga-----gttctatct-gaaccc---tgaccagtcaggggagtatatgtttgactttgatggtgatgagattttccatgtggatatagcaaagaaggagacagtctggcggcttgaagaattt---gggaaatttgccagc------tttgaggcccagggtgc---------actggccaacatagctgtggacaaagccaacctggaaatcatgacaaagcgctcc---aacaatactccgatctccaacg---------------------------------------
>Ceim-DRA_XM_017522747.2
------------------------------aagaacacgtgatc---atccaggccga-----gttctatct-gaaccc---tgaccaagcaggggagtttatgtttgactttgatggtgatgagattttccatgtggatgtggcaaagaaggagacggtctggcggcttgaagaattt---gggaaatttgccagc------tttgaggcccagggtgc---------actggccaacatagctgtggacaaagccaacctggaaatcatgacaaagcgctcc---aacaacactccgatctccaatg---------------------------------------
>Saap-DRA_XM_032269061.1
------------------------------aagaacacgtgatc---atccaggccga-----gttctatct-gaaccc---tgaccaagcaggggagtttatgtttgactttgatggtgatgagattttccatgtggatgtggcaaagaaggagacggtctggcggcttgaagaattt---gggaaatttgccagc------tttgaggcccagggtgc---------actggccaacatagctgtggacaaagccaacctggaaatcatgacaaagcgctcc---aacaacactccgatctccaatg---------------------------------------
>Sabo-DRA_XM_003944305.2
------------------------------aagaacatgtgatc---atccaggccga-----gttctatct-gaaccc---tgaccaatcaggggagtttatgtttgactttgatggtgatgagattttccatgtggatgtgacaaagaaggagacggtctggcggcttgaagaattt---gggaaatttgccagc------tttgaggcccagggtgc---------actggccaacatagctgtggacaaagccaacctggaaatcatgacaaagcgctcc---aacaacactccgatctccaacg---------------------------------------
>Puya-DRA_XM_040462540.1
------------------------------aggagcatgtgatc---atccaggctga-----gttctatct-gaagcc---tgactcatcaggcgagtttatgtttgactttgatggtgatgagattttccacgtggatatggaaaagaaggagacagtgtggcggcttgaagaattt---ggacattttgccagc------tttgaggcccagggtgc---------cttggccaatatagctgtggacaaagctaacctggacatcttgataaagcgctcc---aacaacaccccaaacatcaatg---------------------------------------
>SLA-DRA_01:01:01
------------------------------agaatcacgtgatc---atccaggctga-----gttctatct-gagccc---tgacaaatctggcgagtttatgtttgactttgacggtgatgagattttccacgtggatatggaaaagagggagacggtctggcgacttgaagaattt---ggacattttgccagc------tttgaggctcagggtgc---------actggccaacatagctgtggacaaagccaacctggaaatcatgatcaagcgctcc---aacaacaccccgaacaccaatg---------------------------------------
>Ocpr-DOA_XM_004590455.1
------------------------------ctgaccacatgggctcctacgggccagc-----cttctacca-gtctta---tgatggctcgggccaattcacatatgagttcgacggggagcagctgctatccgtggacctgaaggagaaggaggttgtatggcgcctgccggagttt---ggcgatgcggtccac------tttgacgtacagggcgg---------gctgaccagcatcgccatgatccaaatgcatctggacgtcttggtgcagcgctcc---aaccacacgcgcgccgtcagcg---------------------------------------
>Rano-DOa_n
------------------------------ccgaccacatgggctcctacggaccagc-----cttctacca-gtctta---cgacgcctccggacagttcacacacgaatttgacggggaacagattttctctgtggatctgaagaagggggaggtcgtgtggcgtctgcccgagttt---gcagacttcgcgtac------tcggactttcagagcgg---------gctgatgagcatctccatgatcagagctcatctggacgtcttggtagaacgctcc---aaccgaaccagagccgtcagtg---------------------------------------
>Tuch-DOA_XM_006164535.3
------------------------------ccgaccacatgggctcctatggaccagc-----cttctacca-gtctta---cggtgccatgggtcagctcacctacgaattcgatggggaacaactgttctctgtggacctgaagaaaagggaggtcgtgtggcgtctgcctgaattt---ggtgacttggcccat------ttcgcccctcagaatgg---------gctggccagcattgccgtgatcaaagcccatctggacatcttggtggaacgctcc---aaccgcaccagagccaccaatggtacctgcactgccctttccacctcgccaggcagcg---
>Gava-DOA_NW_007730186.1:c89436-86567
------------------------------ctgaccacatgggctcctatggaccagc-----cttctacca-gtctta---cgatgcctcaggccagttcacccatgagtttgacggggaacaactgttctccgtggacctgatgaagagggaggccacgtggcgtctgcctgagttt---ggcaacttgggccac------tttgactcgcagggagg---------gctggccagcatcgccattatcaaagcccacctggaggtcttggtggagcgctcc---aatcgcaccagagcctccaacg---------------------------------------
>Cocr-DOA_XM_012726367.1
------------------------------ctgaccacatgggctcctatggaccagc-----cttctacca-gtctta---tgatgcctcgggtcagtttgcctatgaatttgatggggaacagctgttctctgtggagctgaagaacagggaggctgtgtggcgtctgcccgagttt---agcaacttcacctac------tttgacccaatgaatgg---------gttcagaagcatcgacattatcaaagcccatctggacatgttggtggaacgttcc---aaccgtaccagagccaccacag---------------------------------------
>Nyco-DOA_XM_053603401.1
------------------------------ccgaccacatgggctcctatggaccagc-----cttctacca-gtctca---tggggcttccggccagttcactcatgaatttgatggggaacagctgttctctgtggacctgaaggaaagggaggctgcgtggcgtctgcctgaattt---ggcgactttgcccac------tttgacccacagggagg---------gctggccagcatcgccatgatcagagcccacctggacatcctggtggaacgctcc---aaccgcaccagagccaccaacg---------------------------------------
>Otga-DOA_XM_012804794.2
------------------------------ccgaccacgtgggctcctacggaccagc-----cttctacca-gtctca---cggtgcctccggccagttcactcatgaatttgatggggaacagctgttctctgtggacctgaaggaaaggcaggctgtgtggcgtctgcctgaattt---ggcgacttcgcctac------tttgacccacagggagg---------gctgaacagcatcgccatgatcagagaccacctggacgtcctggtggaacgctcc---aaccgcaccagagccaccaatg---------------------------------------
>Casy-DOA_XM_021713309.1
------------------------------ctgaccacatgggctcctatggaccagc-----cttctatca-gtctta---cggtgcctcaggccagttcacccatgaatttgatggggaacagctgttcactgtggacctgaagaaaagtgaggccatgtggcgtctgcctgagttt---ggcgacttcgcccgc------tttgatccacagagtgg---------gctggccagcatcgccgtgatcaaagcccatctggatgtcctggtggaacgctcc---aaccgcacaagagccaccaatg---------------------------------------
>Ceim-DOA_XM_017522714.2
------------------------------ttgaccacatgggctcctacggacccgc-----cttctacca-gtctta---cggcgcgtcgggccagttcacccatgagttcgatggggaacagctgttctctgtggacctgaagaaaagtgaggctgtgtggcgtctgcctgagttt---ggtgactttgcccac------tttgacccgcagggtgg---------gctggccagcatcgccatgatcaaagcccatctggacgtcctggtggagcgttct---aaccgcaccagggccatcaacg---------------------------------------
>Saap-DOA_XM_032253357.1
------------------------------ttgaccacatgggctcctacggacccgc-----cttctacca-gtctta---cggcgcgtcgggccagttcacccatgagttcgatggggaacagctgttctctgtggacctgaagaaaagtgaggctgtgtggcgtctgcctgagttt---ggtgactttgcccac------tttgacccgcagggtgg---------gctggccagcatcgccatgatcaaagcccatctggacgtcctggtggagcgttct---aaccgcaccagggccatcaacg---------------------------------------
>Sabo-DOA_XM_003923125.3
------------------------------ctgaccacatgggctcctacggacccgc-----cttctacca-gtctta---cggggcctcgggccagttcacccatgagtttgatggcgaacagctgttctctgtggacctgaaggaaagagaggccgtgtggcgtctgcctgagttt---ggcgactttgcccgc------tttgacccgcagggtgg---------gctggccagcatcgcctcgatcaaagcccatctgggagtcctggtggagcgctcc---aaccgcactagggccatcaacg---------------------------------------
>Aona-DOA_XM_012434020.2
------------------------------ctgaccacatgggctcctacggacctgc-----cttctacca-gtctta---cggtgcctcgggccagttcactcatgagtttgatggggagcagctgttttctgtggacctgaagaaaagtgaggccgtgtggcgtctgcctgagttt---ggcgactttgcccgc------tttgatccacagggtgg---------gctggccggcatcgccgcaatcaaagcccatctggacgtcctggtggagcgctcc---aaccgcaccagggccatcaacg---------------------------------------
>Caja-DOA_XM_002746411.4
------------------------------ctgaccacatgggctcctacggacccgc-----cttctacca-gtctta---cgacgcctcgggccagttcacccatgagtttgatggggaacagctgttctctgtggacctgaagaaaagcgaggccgggtggcgtctgcctgagttt---ggcgactttgcccgc------tttgacccacagggtgg---------gctggccagcatcgccgtgatcaaagctcatctggatgtcctggtggagcgctcc---aaccgtaccagggccatcaacg---------------------------------------
>Hymo-DOA_NW_022611662.1:c31494654-31489239
------------------------------ctgaccacgtgggctcctacggacccgc-----cttctacca-gtctta---cggtgcctcgggccagttcacccatgaatttgatggggaacagctgttctctgtggacctgaagaaaagcgaggccgtgtggcgtctgcctgagttt---ggcgactttgcccgc------tttgacccgcagggcgg---------gctggccagcatcgccgcaatcaaagcccatctggacatcctggtggagcgctca---aaccgcagcagagccatcaacg---------------------------------------
>Nole-DOA_XM_030802932.1
------------------------------ctgaccacgtgggctcctacggacccgc-----cttctacca-gtctta---cggtgcctcgggccagttcacccatgaatttgatggggaacagctgttctctgtggacctgaagaaaagcgaggccgtgtggcgtctgcctgagttt---ggcgactttgcccgc------tttgacccgcagggcgg---------gctggccagcatcgctgcaatcaaagcccatctggacatcctggtggagcgctca---aaccgcagcagagccatcaacg---------------------------------------
>Hosa-DOA_01:01:01:01
------------------------------ctgaccacatgggctcctacggacccgc-----cttctacca-gtctta---cggcgcctcgggccagttcacccatgaatttgatgaggaacagctgttctctgtggacctgaagaaaagcgaggccgtgtggcgtctgcctgagttt---ggtgactttgcccgc------tttgacccgcagggtgg---------gctggccggcatcgccgcaatcaaagcccatctggacatcctggtggagcgctcc---aaccgcagcagagccatcaacg---------------------------------------
>Poab-DOA_XM_002816749.3
------------------------------ctgaccacgtgggctcctacggacccgc-----cttctacca-gtctta---cggcgcctcgggccagttcacccatgaatttgatggggaacagctgttctctgtggacctgaagaaaagcgaggccgtgtggcgtctgcctgagttt---ggcgactttgcccgc------tttgacccgcagggtgg---------gctggccggcatcgccgcaatcaaagcccatctggacatcctggtggagcgctcc---aaccgcagcagagccatcaacg---------------------------------------
>Gogo-DOA_XM_019029204.2
------------------------------ctgaccacatgggctcctacggacccgc-----cttctacca-gtctta---cggcgcctcgggccagttcacccatgaatttgatggggaacagctgttctctgtggacctgaagaaaagcgaggccgtgtggcgtctgcctgagttt---ggcgactttgcccgc------tttgacccgcagggcgg---------gctggccggcatcgccgcaatcaaagcccatctggacatcctggtggagcgctcc---aaccgcagcagagccatcaacg---------------------------------------
>Papa-DOA_XM_024929322.2
------------------------------ctgaccacatgggctcctacggacccgc-----cttctacca-gtctta---cggcgcctcgggccagttcacccatgaatttgatggggaacagctgttctctgtggacctgaagaaaagcgaggccgtgtggcgtctgcctgagttt---ggcgactttgcccgc------tttgacccgcagggcgg---------gctggccggcatcgccgcaatcaaagcccatctggacatcctggtggagcgctcc---aaccgcagcagagccatcaacg---------------------------------------
>Patr-DOA_NC_036885.1:c32521469-32516047
------------------------------ctgaccacatgggctcctacggacccgc-----cttctacca-gtctta---cggcgcctcgggccagttcacccatgaatttgatggggaacagctgttctctgtggacctgaagaaaagcgaggccgtgtggcgtctgcctgagttt---ggcgactttgcccgc------tttgacccgcagggcgg---------gctggccggcatcgccgcaatcaaagcccatctggacatcctggtggagcgctcc---aaccgcagcagagccatcaacg---------------------------------------
>Trfr-DOA_NW_022681455.1:c32922932-32917514
------------------------------ctgaccacatgggctcctatggacccgc-----cttctacca-gtctta---cggcgcctcgggccagttcacccatgaatttgatggggaacagctgttctctgtggacctgaagaaaagtgaggctgtgtggcgtctgcctgagttt---ggcgactttgcccgc------tttgacccgcagggtgg---------gctggccggcatcgccgcaatcaaagcccacctggacatcctggtggagcgctcc---aaccgcaccagagccatcaacg---------------------------------------
>Pite-DOA_NC_045438.1:135792339-135797761
------------------------------ctgaccacatgggctcctacggacccgc-----cttctacca-gtctta---cggtgcctcgggccagttcacccatgaatttgatggggaacagctgttctctgtggacctgaagaaaagtgaggctgtgtggcgtctgcctgagttt---ggcgactttgcccgc------tttgacccgcagggtgg---------gctggccagcatcgccgcgatcaaagcccacctggacatcctggtggagcgctcc---aaccgcaccagagccatcaacg---------------------------------------
>Rhbi-DOA_NW_016813514.1:48607-54019
------------------------------ctgaccacatgggctcctacggacccgc-----cttctacca-gtctta---cagcacctcgggccagttcacccatgaatttgatggggaacagctgttctctgtggacctgaagaaaagtgaggctgtgtggcgtctgcctgagttt---ggcgactttgcccgc------tttgacccgcagggtgg---------gctggccggcatcgccgcgatcaaagcccatctggacatcctggtggagcgctcc---aaccgcaccagagccatcaacg---------------------------------------
>Rhro-DOA_XM_010368725.2
------------------------------ctgaccacatgggctcctacggacccgc-----cttctacca-gtctta---cggcacctcgggccagttcacccatgaatttgatggggaacagctgttctctgtggacctgaagaaaagtgaggctgtgtggcgtctgcctgagttt---ggcgactttgcccgc------tttgacccgcagggtgg---------gctggccggcatcgccgcgatcaaagcccatctggacatcctggtggagcgctcc---aaccgcaccagagccatcaatg---------------------------------------
>Chsa-DOA_XM_038005949.1
------------------------------ctgaccacatgggctcctacggacccgc-----cttctacca-gtctta---cggcgcctcgggccagttcacccatgaatttgatggggaacagctgttctctgtggacctgaagaaaagcgaggctgtgtggcgtctgcctgagttt---ggcgactttgcccgc------tttgacccgcagggtgg---------gctggccggcattgccgcgatcaaagcccatctggacgtcctggtggagcgctcc---aaccgcaccagagccatcaacg---------------------------------------
>Coan-DOA_XM_011944826.1
------------------------------ctgaccacatgggctcctacggacccgc-----cttctacca-gtctta---cggcgcctcgggccagttcacccatgaatttgatggggaacagctgttctctgtggacctgaagaaaagtgaggctgtgtggcgtctgcctgagttt---ggcgactttgcccgc------tttgacccgcagggtgg---------gctggccggcatcgccgcgatcaaagcccatctggacatcctggtggagcgctcc---aaccgcacgagagccatcaacg---------------------------------------
>Paan-DOA_XM_009204891.4
------------------------------ctgaccacatgggctcctacggacccgc-----cttctacca-gtctta---cggcgcctcgggccagttcacccatgaatttgatggggaacagctgttctctgtggacctgaagaaaagcgaggctgtgtggcgtctgcctgagttt---ggcgactttgcccgc------tttgacccgcagggtgg---------gctggccggcatcgccgcgatcaaagcccatctggacatcctggtggagcgctcc---aaccgcaccagagccatcaacg---------------------------------------
>Thge-DOA_XM_025382801.1
------------------------------ctgaccacatgggctcctacggacccgc-----cttctacca-gtctta---cggcgcctcgggccagttcacccatgaatttgatggggaacagctgttctctgtggacctgaagaaaagcgaggctgtgtggcgtctgcctgagttt---ggcgactttgcccgc------tttgacccgcagggtgg---------gctggccggcatcgccgcgatcaaagcccatctggacatcctggtggagcgctcc---aaccgcaccagagccatcaacg---------------------------------------
>Mamu-DOA_XM_015136063.2
------------------------------ctgaccacatgggctcctacggacccgc-----cttctacca-gtctta---cggtgcctcaggccagttcacccatgaatttgatggggaacagctgttctctgtggacctgaagaaaagcgaggctgtgtggcgtctgcctgagttt---ggcgactttgcccgc------tttgacccacagggtgg---------gctggccggcatcgccgcgatcaaagcccatctggatgtcctggtggagcgctcc---aaccgcaccagagccatcaacg---------------------------------------
>Ceat-DOA_XM_012036396.1
------------------------------ctgaccacatgggctcctacggacccgc-----cttctacca-gtctta---tggtgcctcgggccagttcacccatgaatttgatggggaacagctgttctctgtggacctgaagaaaagcgaggctgtgtggcgtctgcctgagttt---ggcgactttgcccgc------tttgacccgcagggtgg---------gctggccggcatcgccgcgatcaaagcccatctggatgtcctggtggagcgctcc---aaccgcaccagagccatcaacg---------------------------------------
>Mafa-DOA_01:06:01:01
------------------------------ctgaccacatgggctcctacggacccgc-----cttctacca-gtctta---cggtgcctcgggccagttcacccatgaatttgatggggaacagctgttctctgtggacctgaagaaaagcgaggctgtgtggcgtctgcctgagttt---ggcgactttgcccgc------tttgacccgcagggtgg---------gctggccggcatcgccgcgatcaaagcccatctggatgtcctggtggagcgctcc---aaccacaccagagccatcaatg---------------------------------------
>Malo-DOA_01:01
------------------------------ctgaccacatgggctcctacggacccgc-----cttctacca-gtctta---cggtgcctcgggccagttcacccatgaatttgatggggaacagctgttctctgtggacctgaagaaaagcgaggctgtgtggcgtctgcctgagttt---ggcgactttgcccgc------tttgacccgcagggtgg---------gctggccagcatcgccgcgatcaaagcccatctggacgtcctggtggagcgctcc---aaccacaccagagccatcaatg---------------------------------------
>Mane-DOA_XM_011729052.2
------------------------------ctgaccacatgggctcctacggacccgc-----cttctacca-gtctta---cggtgcctcgggccagttcacccatgaatttgatggggaacagctgttctctgtggacctgaagaaaagcgaggctgtgtggcgtctgcctgagttt---ggcgactttgcccgc------tttgacccgcagggtgg---------gctggccggcatcgcggcgatcaaagcccatctggacgtcctggtggagcgctcc---aaccgcaccagagccatcaatg---------------------------------------
>Mimu-DOA_NC_033665.1:c3042700-3037528
------------------------------ctgaccacacgggctcctatggaccagc-----cttctacca-gtctca---cagcgcctcgggccagttcacctatgaatttgatggggaacagctgttctccgtggacctgaagaaaagcgaggccgtgtggcgtctgcctgagttc---ggcaattttgcccac------tttgacccacagggtgg---------gccggccagcctcgccatgatcagagcccacctggacgtcctggtggaacgctcc---aaccgcgccagagcccccagtg---------------------------------------
>Leca-DOA_XM_045541806.1
------------------------------ctgaccacatgggctcttatggaccagc-----tttctacca-gtctca---cggtgcctcgggccagttcacctatgaattcgatggggagcagctgttctctgtggacctgaagaaaagtgaggccgtgtggcgtctgcctgcgttt---ggcgactttgcccac------tttgacccacagggtgg---------gctggccagcatcgccatgatcagagcccacctggatgtcctggtggaacgctcc---aaccgcaccagagcccccaatg---------------------------------------
>Prco-DOA_XM_012661816.1
------------------------------ctgaccacatgggctcctacggaccagc-----cttctacca-gtctca---tggtgcctcgggccagttcacctatgaatttgatggggaacagctcttctccgtggacctgaagaaaagcgaggccatgtggcgtctgcccgagttt---ggtgactttgcccac------tttgacccacagggtgg---------gctggccagcatcgccatgatcagagcccacctggacatcctggtggaacgttcc---aaccgcaccagagcccccaatg---------------------------------------
>Chdi-DOA_NC_051313.1:118826404-118831192
------------------------------ctgaccacatgggctcctacggaccagc-----cttctacca-gtctta---cggtgcctctggtcagttcacccacgaatttgatggggaacaattgttctctgtggatctgaagaaaaaggaggctgtgtggcgtctgccttggttt---ggcaactttgcccac------ttcgaccctcagggtgg---------gctggccagcatcgcactgatcaaagcccacctggacgtcttggtggaacgctcc---aaccgcagcagagccaccaacg---------------------------------------
>Oraf-DOA_XM_007939436.1
------------------------------ctgaccacatgggctcctacggaccagc-----cttctacca-gtctta---tggtgcctcgggtcagttcacccatgaatttgatggggaacaactcttctctgtagacttgaagacaaaggaggctgtgtggcgtctgcctgagttt---ggcaattttgcccac------tttgacccacagggtgg---------gctggccagcatcactgtgatcaaagcccatctggacatcttgatggaacgctcc---aaccgcaccagagcaaccaatg---------------------------------------
>SLA-DOA_01:01
------------------------------ctgaccacatgggctcctatggaccagc-----cttctacca-gtccta---tgacggctcgggtcagttcacctacgatttcgatggggagcagctcttctccgtggacctgaagaagagggaggctgtgtggcgtctgcctgaattc---agcaacttcgccgac------tttgacccgcagaatgg---------gctgagaggcattgcactgatcagagcccatctggatgtcttggtggagcgctcc---aaccataccagagccaccaatg---------------------------------------
>Ptva-DOA_NW_011889006.1:c384496-379652
------------------------------ctgaccacatgggctcctatggaccagc-----cttctacca-gtccta---tgatgcctcaggtcagttcacgcatgagtttgatggggaacagctgttctctgtggagctgaagaagagggaggctgtgtggcgtctgcctgagttt---ggcgacttgactcac------tttgacccgcagaatgg---------gctggccagcattgcgatgatcaaagcccatctggacatcttggtggaacgctcc---aaccacaccagagccaccaacg---------------------------------------
>Maja-DOA_XM_017659181.2
------------------------------ctgaccacatgggctcctatggaccagc-----cttctacca-gtccta---tggtgcctcgggtcagttcgcacatgagtttgatggggagcagctgttctctgtggagctgaagaagagggaggctgtgtggcgtctgcctgagttt---ggcaacttggcgcac------tttgacccacagggtgg---------gctggccagcatcgcggtgatcaaagcccatctggatgtcttggtggaacgctcc---aaccgcaccagggccaccaatg---------------------------------------
>Puco-DOA_XM_025925253.1
------------------------------ctgatcacatgggctcctatggaccagc-----cttctacca-atccta---tggtgcctcgggtcagtttgcctatgaatttgatggggaacagctgttctccgtggagctgaagaagagggaggctgtgtggcgtttgcctgagttt---ggcaacttcgcctac------tttgacccacagaatgg---------gctggccagcatcgcggtgatcaaagcccatctggatgtcttggtggaacgctcc---aaccgcaccagagccaccaacg---------------------------------------
