# Supplementary material for: The primate Major Histocompatibility Complex as a case study of gene family evolution
Source: eLife. 2025 Dec 3;14:RP103545. doi: 10.7554/eLife.103545 (PMC12674619; doi:10.7554/eLife.103545)
Supplement: Supplementary file 9. [file elife-103545-supp9.zip]

Archive with 1 entries (1 files):
- classIIA_exon3_alignment.fasta
