# Supplementary material for: The primate Major Histocompatibility Complex as a case study of gene family evolution
Source: eLife. 2025 Dec 3;14:RP103545. doi: 10.7554/eLife.103545 (PMC12674619; doi:10.7554/eLife.103545)
Supplement: Supplementary file 9. [file elife-103545-supp9.zip › classIIA_exon3_alignment.fasta]

>Poab-DPA_XM_024248612.1
agccccatgaggtgaccttctttctcaaggaacctgtggagctgggccagcccagcaccctcatctgccatgttgacaaattcttcccaccggt------gctgaacatcacatggctgtgcaatggggagccagtcattaagggtattgctgagaccatcttcctgcccagcaaggaactcagattcca---------caggttccactacctgaccctccttccaagagccgaggacatctgtgaccgccagggggaggagtggggcttgcatcagccactcctcaggcactggg-----
>Hosa-DPA2_01:01:01:01
cccccaccgaggtaagcgtctttcccaaggagcctgtggatctgggccagcccaacaccctcgtctgccatgttgacaagttcttcccaccagt------gctgaacatcacgtggctgcgcaatggggagccagtcattgagggtattgcagagaccatcttcctgcccagcaagaaactcagattaca---------caggttccactatctgaccctcgttcccatggccgaggacacctgtgacctccagggggagcactggggcctgcaccagcctctcctcaggcactggg-----
>Tuch-DPA_XM_006164534.2
agcctcctgaggtgactgtgtttccaaaggagtctgtggagctgggcaagcccaacgtcctcatctgccacgtggacaagttttcccctccggt------gctcaatgtgacatggctgcgcaatggacagccggtcactgacggtgtcaccgagagtcttttcctgccaagcacagaattcagattcca---------caagttcctgtacctgaccttcgtgccctcagccgaggacgtctatgactgcagggtggagcactggggcctggaagagccactcctcatgcattggg-----
>Ocpr-DPA_XM_004590457.3
aggcccccgaggtgagtgtgtttcccaaggagcctgtggagcttgatcagcccaacacactcatctgccacatcgacaagttcttcccacctgt------gctcaacatcacatggctgcgcaatgggcagctggtcactgagggggtcgccgagagcatcttcctgcccagcctagagttccggttcca---------caagttccactacctgacctgcctgcccatggctgacgatgtgtatgactgcaaggtggaacactggggcctggagcggccacctctaatgcactggg-----
>Ocpr-DPA_XM_004590258.2
aggcccctgaggtgactgtgtttcccaaggagcctgtggagctgggccagcccaacacactcatctgccacatcgacaagttcttcccacccgt------gctcaacatcacatggctgcgcaatgggcagccggtcactgagggggttgccgagagcatcttcctgcccagcacagagttccggttcca---------caagttccactacctgaccttcctgcccacggctgacgatgtgtatgactgcaaggtggagcactggggcctggagcggccgctgctcacacactggg-----
>Piku-DPA_XM_045573164.1
agccccccgaggtgacggtgtttaccaaggagnctgtggagctgggccagcccaacaccctcaactgccacgtggacaaattcttcccgcccgc------gctcaatgtgacctggctgcgcaatgggcgggcggtgacggagggcatggccgagaccatcttcctgcccagcgcggagttcagcttcca---------caggttccactacctgaccttcgtgccctcggccgaggacctctacgcctgccaggtggagcactggggcctgngccggccgctccccgggcactggg-----
>Tuch-DPA_XM_006161080.2
agccccccgaggtgaccgtgtttcccaaagagcctgtggagctgggccagcccaacatcctcatctgccacgtggacaagttctttccaccagt------gctcaatatcacgtggctgcgcaatggacagccagtcactgagggtgtcgctgagaccatcttcctgcccagcaccgagttccggttcca---------taagttccactacctgcccttcctccccacggccgaggatgtctacgattgcaaggtggagcactggggcctggaccggccactcctggagcactggg-----
>Mamo-DPA_XM_046464518.1
agcctcccgaggtgaccgtgtttcccaaggagcctgtggagctgggccagcccaacaccctcatctgccacgtggacagattcttccctccagt------gctcaatgtcacgtggctgcacaacgggcagcctgtcaccgagggtgtttctgagtctgtcttcctgccacgcacagattacaggttcca---------caggttccactacctgacctttgtgccctcagctgaggacgtctatgactgcaaggtggagcactggggcctggaggagccgcgcctcaagcactggg-----
>Oraf-DPA_XM_007939308.2
agccccccgaggtgatcgtgtttcctaaggagccagtgcagctgggccagcccaacactctcatctgccacatcgacaagttcttccctccagt------gctcaatgtcacctggctgcgcaatgggcagacagtctctgagggcgttggtgaaagcctcttcttgcccagaacagattacaagttctacaggttccaaaagttccactacctgacctttgtgccctcagtggatgatgtctatgactgcaaggtggagcactggggcctggaggagccgcttctcaaacactggg-----
>Dano-DPA_NW_004496183.1:929149-936834
agccccccgaggtgatcgtgttccccaaggagcccgtggagctgggccagcccaacaccctcatctgccacctcgacaagttcttcccgccggt------gctcaacgtcacgtggctgcgaaacgggcagccggtcactgagggcgtcgccgagagcctctacctgcccagaacagattacagtttcca---------caagttccactacctgaccttcgtgccctcagccgaggacttctacgactgcaaggcagagcactgggggctggacaagccgcatctcgagcactggg-----
>Casy-DPA_XR_002482077.1
agccccctgaggtgaccgtgtttcccaaggagcctgtggagctgggccaacccaataccctcatctgccacactgacaagttcttcccgccggt------gctcaatgtcacgtggctgtgcaatgggcagccggtcactgagggtgtcgctgagaccatcttcctgcccagaacagattacagcttcca---------caagttccactacttgaccttcatgcccttgactgacaatgtctatgactgcaaagtggatcattggggcctggacaagccgcttgtcgggcactggg-----
>Aona-DPA_XM_012434019.2
atccccctgaggtaaccgtgtttcccaaggagcctgtggagctgggccagcccaataccctcatctgccacattgacaagttcttcccaccggt------gctcaacgtcacgtggctgtgcaatgggcagcctgtcactgagggtgtcgctgagagcctcttcctgcctggaacagattacagcttcca---------caagttccattacctgacttttgtgccctcagccgaggatgtctatgactgcagggtggagcactggggcttggaccagccactcctcaagcactggg-----
>Caja-DPA1_19:01
atccccctgaagtgaccgtgtttcccaaggagcctgtggagctgggccagcccaataccctcatctgccacattgacaagttcttcccaccggt------gctcaatgtcacttggctgtgcaatgggcagccggtcactgagggtgtcgctgagagcgtcttcctgcctggaacagatggcagcttcca---------caagttccattacctgacctttgtgccctcagctgaggatgtctatgactgcagggtggagcactggggcttggaccagccactcctcaaacactggg-----
>Saap-DPA_XM_032272701.1
atccccctgaggtgaccgtgtttcccaaggagcctgtggagctgggccagcccaataccctcatctgccacattgacaagttcttcccaccagt------gctcaacgtcacatggctgtgcaatgggcagccggtcactgagggtgttgccgagagtctcttcctgcccggaacagattacagcttcca---------caagttccattacctgacctttgtgccctcagctgaggatgtctatgactgcagggtagaacactggggcttggaccagccactcctcaagcactggg-----
>Ceim-DPA_XM_017522712.1
atccccctgaggtgaccgtgtttcccaaggagcctgtggagctgggccagcccaataccctcatctgccacattgacaagttcttcccaccagt------gctcaacgtcacatggctgtgcaatgggcagccggtcactgagggtgttgccgagagcctcttcctgcccggaacagattacagcttcca---------caagttccattacctgacctttgtgccctcagctgaggacgtctatgactgcagggtagaacactggggcttggaccagccactcctcaagcactggg-----
>Rhro-DPA_XM_030929457.1
atccccctgaggtgaccgtgtttcccaaggagcctgtggagctgggacagcccaacatcctcatctgccacattgacaaattcttccctccggt------gctcaacgtcacgtggctgtgcaacggggagccggtcactgagggtgtcgctgagagcctcttcctgcccagaacagattatagcttcca---------caagttccattacctgacctttgtgccctcggctgaggacttctatgactgcaaggtggagcattggggcttggaccagccgctcctcaagcactggg-----
>Thge-DPA_XM_025382053.1
atccccctgaggtgaccgtgtttcccaaggagcctgtggagctgggccagcccaacaccctcatctgccacattgacaaattcttcccaccagt------gctcaacgtcacgtggctgtgcaacggagagccggtcactgagggtgtcgctgagagcctcttcctgcccagaacagattatagcttcca---------caagttccattacctgacctttgtgccttcggccgaggacttctatgactgcagggtggagcactggggcttggaccagccgctcctcaaacactggg-----
>Paha-DPA1_02:01
atccccctgaggtgaccgtgtttcccaaggagcctgtggagctgggccagcccaacaccctcatctgccacattgacaaattcttcccaccagt------gctcaacgtcacgtggctgtgcaacggagagccggtcactgagggtgtcgctgagagcctcttcctgcccagaacagattatagcttcca---------caagttccattacctgacctttgtgccttcggccgaggacttctatgactgcagggtggagcactggggcttggaccagccgctcctcaaacactggg-----
>Nole-DPA_XM_003272164.4
atccccctgaggtgaccatgtttcccaaggagcctgtggagctgggccagccgaacaccctcatctgccacattgacaagttcttcccaccagt------gctcaatgttacgtggctgtgcaacggggagccagtcactgagggtgtcgctgagagcctcttcctgcccagaacagattacagcttcca---------caaattccattacctgacctttgtgccctcagcagaggacttctatgactgcagggtggagcactggggcttggaccaaccactcctcaagcactggg-----
>Hymo-DPA_NW_022611662.1:c31566491-31551439
atccccctgaggtgaccatgtttcccaaggagcctgtggagctgggccagcccaacaccctcatctgccacattgacaagttcttcccaccagt------gctcaacgttacgtggctgtgcaacggggagccagtcactgagggtgtcgctgagagcctcttcctgcccagaacagattacagcttcca---------caagttccattacctgacttttgtgccctcagcagaggacttctatgactgcagggtggagcactggggcttggaccaaccactcctcaagcactggg-----
>Mafa-DPA1_13:01:01:01
atccccctgaggtgaccgtgtttcccaaggagcctgtggagctgggacagcccaacaccctcatctgccacattgacaaattcttccctccggt------gctcaacgtcacgtggctgtgcaatggggagccggtcactgagggtgtcgctgagagcctcttcctgcccagaacagactacagcttcca---------caagttccattacttgacctttgtgccctcggccgaggacttctatgactgcagggtggagcattggggcttggaccagccgctcctcaaacactggg-----
>Gogo-DPA1_01:01
atccccctgaggtgactgtgtttcccaaggagcctgtggagctgggccagcccaacaccctcatctgccacattgacaagttcttcccaccagt------gctcaacgtcacgtggctgtgcaacggggagccggtcactgagggtgtcgctgagagcctcttcctgcccagaacagattacagcttcca---------caagttccattacctgaccttcgtgccctcagcagaggacttctatgactgcagggtggagcactggggcttggaccagccgctcctcaagcactggg-----
>Poab-DPA1_01:01
atccccctgaggtgaccgtgtttcccaaagagcctgtggagctgggccagcccaacaccctcatctgccacattgacaagttcttcccaccagt------gctcaacgtcacgtggctgtgcaacggggagccggtcactgagggtgtcgctgagagcctcttcctgcccagaacagattacagcttcca---------caagttccattacctgacctttgtgccctcagcagaggacttctatgactgcagggtggagcactggggcttggaccagccgctcctaaagcactggg-----
>Popy-DPA1_01:01
atccccctgaggtgaccgtgtttcccaaagagcctgtggagctgggccagcccaacaccctcatctgccacattgacaagttcttcccaccagt------gctcaacgtcacgtggctgtgcaacggggagccggtcactgagggtgtcgctgagagcctcttcctgcccagaacagattacagcttcca---------caagttccattacctgacctttgtgccctcagcagaggacttctatgactgcagggtggagcactggggcttggaccagccgctcctaaagcactggg-----
>Papa-DPA_XM_008960657.2
atccccctgaggtgaccgtgtttcccaaggagcctgtggagctgggccagcccaacaccctcatctgccacattgacaagttcttcccaccagt------gctcaacgtcacgtggctgtgcaacggggagccggtcactgagggtgtcgctgagagcctcttcctgcccagaacagattacagcttcca---------caagttccactacctgacctttgtgccctcagcagaggacttctatgactgcaaggtggagcactggggcttggaccagccgctcctcaagcactggg-----
>Patr-DPA1_01:01
atccccctgaggtgaccgtgtttcccaaggagcctgtggagctgggccagcccaacaccctcatctgccacattgacaagttcttcccaccagt------gctcaacgtcacgtggctgtgcaacggggagccggtcactgagggtgtcgctgagagcctcttcctgcccagaacagattacagcttcca---------caagttccactacctgacctttgtgccctcagcagaggacttctatgactgcaaggtggagcactggggcttggaccagccgctcctcaagcactggg-----
>Hosa-DPA1_01:03:01:01
atccccctgaggtgaccgtgtttcccaaggagcctgtggagctgggccagcccaacaccctcatctgccacattgacaagttcttcccaccagt------gctcaacgtcacgtggctgtgcaacggggagctggtcactgagggtgtcgctgagagcctcttcctgcccagaacagattacagcttcca---------caagttccattacctgacctttgtgccctcagcagaggacttctatgactgcagggtggagcactggggcttggaccagccgctcctcaagcactggg-----
>Mamu-DPA1_02:01
atccccctgaggtgaccgtgtttcccaaggagcctgtggcgctgggccaacccaacaccctcatctgccacattgacaagttcttccctccagt------gctcaacgtcacgtggctgtgcaatggggagccggtcactgagggtgtcgctgagagcctcttcctgcccagaacagattatagcttcca---------caagttccattacctgacctttgtgccgtcagccgaggactactatgactgcagggtggagcattggggcttggaccagccactcctcaaacactggg-----
>Math-DPA1_02:01
atccccctgaggtgaccgtgtttcccaaggagcctgtggagctgggccaacccaacaccctcatctgccacattgacaagttcttccctccagt------gctcaacgtcacgtggctgtgcaacggggagccagtcactgagggtgtcgctgagagcctcttcctgcccagaacagattatagcttcca---------caagttccattacctgacctttgtgccctcagccgaggactactatgactgcagggtggagcattggggcttggaccagccgctcctcaaacactggg-----
>Mane-DPA1_02:01
atccccctgaggtgaccatgtttcccaaggagcctgtggagctgggccaacccaacaccctcatctgccacattgacaagttcttccctccagt------gctcaacgtcacgtggctgtgcaacgggcagcccgtcactgagggtgtcgctgagagcctcttcctgcccagaacagattatagcttcca---------caagttccattacctgacctttgtgccctcagccgaggactactatgactgcagggtggagcactggggcttggaccagccgctcctcaaacactggg-----
>Paan-DPA1_02:01
atccccctgaggtgaccgtgtttcccaaggagcctgtggagctgggccaacccaacaccctcatctgccacattgacaagttcttccctccagt------gctcaacgtcacgtggctgtgcaacgggcagccggtcactgagggtgtcgctgagagcctcttcctgcccagaacagattatagcttcca---------caagttccattacctgacctttgtgccctcagccgaggactactatgactgcagggtggagcactggggcttggaccagccgctcctcaaacactggg-----
>Malo-DPA1_02:01
atccccctgaggtgaccgtgtttcccaaggagcctgtggagctgggccaacccaacaccctcatctgccacattgacaagttcttccctccagt------gctcaacgtcacgtggctgtgcaacgggcagccggccactgagggtgtcgctgagagcctcttcctgcccagaacagactacagcttcca---------caagttccattacttgacctttgtgccctcagccgaggactactatgattgcagggtggagcactggggcttggaccagccgctcctcaaacactggg-----
>Chsa-DPA1_02:01
atccccctgaggtgaccgtgtttcccaaggagcctgtggagctgggacagcccaacaccctcatctgccacattgacaagttcttccctccagt------gctcaacgtcacgtggctgtgcaacgggcagccggtcactgagggtgtcgctgagagcctcttcctgcccagaacagactacagcttcca---------caagttccactacctgacctttgtgccctcagccgaggactactatgactgcagggtggagcactggggcttggaccagccgcttctcaagcactggg-----
>Gava-DPA_XM_008586671.1
agcctcctgaggtgactgtgtttcccaaggagcctgtggagctgggccagcccaacatgctcatctgcttcattgacaagttcttcccgcctgt------gctcaatgtcacatggttgcgcaatgggcagccggtcactgaaggtgttgctgagagcctcttcctgcccagaacagattatagcttccg---------caagttcctctacctaaccttcgtgccctcagctgaggacgtctatgactgcaaagtggagcactggggcctggatgatcctctcctcaagcactggg-----
>Otga-DPA_XM_023512771.1
agccccctgaggtgactgtgtttcccaaggagcccgtggagctgggccagcccaacaccctcatctgccacatcaacaagttcttcccaccggt------gcttaacgtcacgtggctgcgcaatggacagccggtcacccagggcgtcggggagagcctcttcctgcccagaacagactacaacttcca---------caagttccactacctgaccttcgtgcccttggccgacgacgtctatgactgcaaggtggagcactggggcctggacgagcccttcctcagacactggg-----
>Nyco-DPA_XM_053601195.1
agccccctgaggtgattgtgtttcccaaggagcctgtggagctgggccagcccaacaccctcatctgccacatcgacaagttcttcccacccgt------gcttaacgtcacgtggctgcgcaatggccagccggtgacccagggcgtcgcggagagcctcttcctgcccagaacagattacaacttcta---------taagttccactacctgaccttcgtgccctcggccgatgacgtctatgactgcaaggtggagcactggggcctggacaagccattcctgaggcactggg-----
>Mimu-DPA_NC_033665.1:c3082152-3068648
agcctccggaggtgactgtgtttcccaaggagcccgtggagctgggccagcccaacaccctcatctgccacatcgacaagttcttcccgccggt------gctgaacgtcacgtggctgcgcaatgggcagccggtcaccgagggcgtcgctgagagcctcttcctgcccaggacagactacaacttctg---------caagttccactacctgaccttcgtgccctcggccgaggacgcctacgactgccgggtggagcactggggcctggacgagccgctcctcaggcactggg-----
>Leca-DPA_XM_045541810.1
agcctccagaggtgactgtgtttcccaaggaggctgtggagctgggccagcccaacaccctcatctgccacatcgacaagttcttcccgccagt------gcttaacgccacgtggctgcgcaatggacagccggtcactgagggtgtcgctgagagcctcttcctgcccagaacagactacaacttcca---------caagttccactacctgaccttcgtgccctcggccgaggacgtctatgactgcaaggtggagcactggggcctggacgagccattcctcaggcactggg-----
>Prco-DPA_XM_012661812.1
agcctccggaggtgactgtgtttcccaaggagcctgtggagctgggccagcccaacaccctcatctgccacatcgacaagttcttcccgccagt------gcttaacgccacgtggctgcgcaatggccagccggtcaccgagggcgtcgctgagagcctcttcctgcccagaacagactacaacttcta---------caagttccactacctgaccttcgtgccctcggccgaggacgtctatgactgcaaggtggagcactggggcctggacgagccattcctcaggcactggg-----
>Caba-DPA_XM_010949151.2
agccccctgaggtgaccgtgtttcccaaggagcctgtggagctgggccagcccaacaccctcatctgccatgtggacaagttcttcccgccggt------gctcaacgtcacgtggctgcgcaatgggcaggcggtcactgagggtgtggctgagaccatcttcctgcccagcacagaattcagattcca---------ccagttccactatctgaccttccttcccaccgtcgaggacgtcaatgactgcagggtggagcactgggggctggaccagccgctcctcaagcactggg-----
>Puco-DPA_XM_025926081.1
agccacctgaggtggccgtgtttcccaaggagcctgtggagcttggacagcccaacaccctcatctgccatgtggacaagttcttcccacctgt------gctcaatgtcacatggctgtgcaatgggcagacggtcaccaaaggtgtggctgagagcatcttcctgcctagcacaaaattcaggttcga---------caagttccactacctgaccttcatttccacggctgaanngttgtctgactgcaaggtggagcactggggcctggaccagctgctccttcagcactggg-----
>Rano-Ba_l
aggttcctgaggcgaccgtgttttccaagtcccctgtgctgctgggtcagcccaacaccctcatctgctttgtagacaacatctttcctcctgt------gatcaatatcacattggttgagaacagcaagccagtcacagaaggcgtttatgagaccagcttcctttccaaccctgaccattccttcca---------caagatggcttacctcaccttcatccctttcaacgacgacatttatgactgcaaggtggagcactggggcctggacgagccggttctaaaacactggg-----
>Cocr-DQA_XM_004695684.2
aggttcctggggtgactgtgttcaccaagtctcctgtgacactggctaagcccaacaccctcatctgttttgtggacaacatcttccctcctgt------gatcaacatcacctggttggtcaatggacactcagtcacagagggtgtgtctgagaccagcttccttcctaaaagtgatcaatgtttctt---------caagatcagttacctcgttttcgtcccttctgatgatgatgtttatgactgcaaggtggagcactggggcctggaggagccactcctgaaacactggg-----
>Oraf-DQA_XM_007951300.1
aggttcctgaggtgactgtgtttccaaagtctttcgtggagctgggtcaccccaatgtcctcatctgtcttgttgacaacatctttccgcctgt------gatcaacatcacgtggctgagcaatgggcattcagtcacagaaggtgtcactgagaccaactttctccccaagagtgatcactccttcca---------caagataagttacctcaccttccttccttctgctgatgacatttatgactgcaaagtggaacattggggcctggatgagccgcttctgaagcattggg-----
>Piku-DQA_NW_023425551.1:c82486461-82480592
aggttcctgaggtgtcggtgtttcccaagtctcccgtggagctgggccagcccaacaccctcatctgtgccgtggacaacatcttcccgcccgt------gatcaacatctcctggctgagcaacgggcatcccgtcacacagggtgtttccgaaaccagcttcctgaccaagaaggatttttccttcct---------caagatcagttacctcaccttcctgccttcggctgacgacatctatgactgccaggtggagcactgggggctggaccagcctctcctgacgcactggg-----
>Ocpr-DQA_XM_012928487.1
aaattccagaggtgactgtgtttcccaagtcccctgtgaggctggggcagcccaacaccctaatctgctttgtggacaacatctttcctcctgt------gatcaacatctcatggttgatcaatgggcattcagtcacagaaggtgtttctgagaccagcttcctctccaagagtgatcatgccttctc---------caaaatgggctacctcaccttcctccctactgctgatgacatttatgactgcaaagtggagcactggggtctggagaagccacttctgaaacactggg-----
>Tuch-DQA_XM_006163904.2
agatacctgaggcaactgtgttttccaagtctcctgtgaagctgggacagcccaacaccctcatctgctttgtggacaacatctttcctcctgt------gatcaacatcacgtggttgagtaatggacgctccgtcacagagggtgtttctgagaccagattcctctccaaaagcgaccattccttctc---------caagataggttacctcaccttcctcccttctgctgatgatgtgtatgactgcaaggtggagcactggggcctggatgagccacttctgaaacactggg-----
>Maja-DQA_XM_017641053.2
aggttcctgaggtgactgtgttccccaagtctcctgtgatgctcggtcagcccaacaccctcatctgtcttgtggacaacatcttccctcctgt------ggtcaatatcacctggttgaagaacaggcactctgtcactgaaggtgtttctgagaccagcttcctttccaagaatgatcattccttctt---------aaagatcggttatctcactttcctcccctctgttgatgacatttatgattgcaaggtggaacactggggcctggatgagcccttgctgaaacactggg-----
>Dano-DQA_XM_004465516.3
tatttcctgaagtgactgttttccccaagtctcctgtggtgctgggccatcccaacctcctcatctgcttggtggatgacatctttcctcctgt------ggtcaacatcacatggttgagcaacgggcactcagtcacagagggggtttctgagaccagcttcctctccaagcctgatcattccttcct---------caagatgagttacctcaccttcctcccttctgctgatgacatttatgactgcagggtggagcactggggtctgaaagagcctcttctgaagcactggg-----
>Casy-DQA_XM_008054701.1
aggttcctgaaatgactgtgttttccaagtctcctgtgatgctgggtcagcccaacactctaatttgtcttgtggacaacatctttcctcctgt------gatcaacattacatggttgagcaatgggcactcagttacagaaggtgtttcggaaaccagcttcctctccaagagtgatcattctttcgt---------caagatcagtcacctcatctttctgccttctgctgatgagacctatgactccaaggtggagcactggggcctgaatgagccacttctgaaacactggg-----
>SLA-DQA_01:01
aggttcctgaggtgactgtgttttccaagtctccagtgatactgggtcagcccaacaccctcatctgtcatgtggacagcatctttcctcctgt------gatcaacatcacgtggttgaagaacgggcactctgtca---aaggtttttctgagaccagcttcctctccaaaaatgatcattccttcct---------caagatcagttatctcaccttcctcccttctgatgatgatttttatgactgcaaagtggagcactggggcctggataagccacttctgaaacactggg-----
>Prco-DQA_XM_012644076.1
aggttcccgaggtgacggtgttctccaagtctcctgtggtgctgggtcagcccaacaccctcatctgtctcgtggacaacatcttccctcctgt------ggtcaacatcacatggttgggcgacggccgctcagtcgcagaaggtgtttctgagaccagcttcctctccaagagtgaccattcattcct---------caagatcagttacctcaccttcctcccttctgctgatgacatttatgactgcaaggtggagcactggggcctggacgagccacttctgaaacactggg-----
>Mimu-DQA_XM_020286956.1
aggttcccgaggtgacggtgttctccaagtccccagtgatgctgggccagcccaacaccctcatctgtctcgtggacaacatcttcccccctgt------gatcaacatcacctggttgggcaacgggcacccagtcacagaaggtgtttcagagaccagcttcatctccaagagtgatcattccttcct---------caagatcagttacctcaccttcctcccttctgctgatgacatttacgactgcaaggtggagcactggggcctggacgagcctctcctgaaaca----------
>Otga-DQA_XM_003789068.3
aggttcctgaggtgactgtgttccccaagtctcctgtgatgctgggtcagcccaataccctcatctgtcttgtggacagcatctttcctccagt------gatcaacatcacgtggttgagcaacgggcactcagtcacagaaggtgtttctgagaccagcttcctctccaagagtgatcattcattcct---------caagatcagttacctcaccttcctcccttctgatgatgtagtttatgactgcaaagtggagcactggggcctggacaagccacttctgaaacactggg-----
>Leca-DQA_XM_045541783.1
aggttcccgaggtgactgtgttctccaagtctcctgtgatgctgggccagcccaacaccctcatctgtcttgtggacaacatcttccctcctgt------gatcaacatcagctggttgagcaatgggcactcagtcacagaaggtgtttctgagaccagcttcctttccaagagtgatcattcattcct---------caagatcagttacctcaccttcctcccttctgctgatgagatttacgactgcaaggtggagcactggggcctggacaagccacttctgaaacactggg-----
>Euju-DQA_NW_020998703.1:c7766155-7760197
aggttcctgaggtgactgtgtttctgaagtctcctgcgatgctgggtcagcccaacaccctcatctgttttgtcgacaacatctttcctcctgt------gatcaatgtcacatggttgaagaataagcactcagtcacagaaggtgtttctgaaacccgctttctcgccaagagggatcattccttctt---------aaagttcagttacctcaccttcctcccctctgctgatgatatttatgactgcaaggtggagcactggggcctggatgagccacttctgaaacactggg-----
>Ceim-DQA_XM_017522737.2
aggttcctgaggtcacagtgttttccaagtctcccatggcactgggtcagcccaacaccctcatctgccttgtggacaacatctttcctcctgt------ggtcaacatcacatggctgagcaatgggcactcggtcacagaaggtgtttctgagaccagcttcctctccaagagtgatcattccttctt---------caagatcagttacctcaccttcctcccttctgctgatgagatttttgactgcaaggtggagcactggggcctggatgcgcctcttctgaaacactggg-----
>Patr-DQA1_01:01:01:01
aggttcctgaggtcacagtgttttccaaatctcccgtgacactgggtcagcccaacaccctcatctgtcttgtggacaacatctttcctcctgt------gctcaacgtcacatggctgagcaatgggcactcagtcacagaaggtgtttctgagaccagcttcctctccaagagtgatcattccttctt---------caagatcagttacctcaccttcctcccttctgctgatgagatttatgactgcaaggtggagcactggggcctggaccagcctcttctgaaacactggg-----
>Hosa-DQA1_01:01:01:01
aggttcctgaggtcacagtgttttccaagtctcccgtgacactgggtcagcccaacaccctcatttgtcttgtggacaacatctttcctcctgt------ggtcaacatcacatggctgagcaatgggcagtcagtcacagaaggtgtttctgagaccagcttcctctccaagagtgatcattccttctt---------caagatcagttacctcaccttcctcccttctgctgatgagatttatgactgcaaggtggagcactggggcctggaccagcctcttctgaaacactggg-----
>Gogo-DQA1_05:02
aggttcctgaggtcacggtgttttccaagtctcccgtgacgctgggtcagcccaacatcctcatctgtcttgtggacaacatctttcctcctgt------ggtcaacatcacatggctgagcaatgggcactcagtcacagaaggtgtttctgagaccagcttcctctcgaagagtgatcattccttctt---------caagatcagttacctcaccttcctcccttctgctgatgagatttatgactgcaaggtggagcactggggcctggacgagcctcttctgaaacactggg-----
>Hymo-DQA_NW_022611662.1:31222457-31228202
aggttcctgaggtcacagtgttttccaagtttcctgtgatgctgggtcagcccaacaccctcatctgtcttgtggacaacatctttcctcctgt------ggtcaacatcacatggctgagcaatgggcactcagtcacagaaggtgtttctgagaccagcttcctctccaagagtgatcattccttctt---------caagatcagttacctcaccttcctcccttctgctgatgagatttatgactgcaaggtggagcactggggcctggatgagcctcttctggaacactggg-----
>Poab-DQA_XM_002809118.4
aggttcctgaggtcactgtgttttccaagtctcccgtgacactgggtcagcccaacaccctcatctgtcttgtggacaacatctttcctcctgt------ggtcaacatcacatggttgagcaatgggcactcagtcacagaaggtgtttctgagaccagcttcctctccaagagtgatcattccttctt---------caagatcagttacctcaccttcctcccttctgctgatgagatttatgactgcaaggtggagcactggggcctggacgagcctcttctgaaacactggg-----
>Gogo-DQA_XM_031011834.1
aggttcctgaggtcacagtgttttccaagtttcctgtgacgctgggtcagcccaacaccctcatctgtcttgtggacaacatctttcctcctgt------ggtcaacatcacatggctgagcaatgggcactcagtcacataaggtgtttctgagaccagcttcctctcgaagagtgatcattccttctt---------caagatcagttacctcaccttcctcccttctgctgatgagatttatgactgcaaggtggagcactggggcctggacgagcctcttctgaaacactggg-----
>Papa-DQA_XM_003808613.3
aggttcctgaggtcacagtgttttccaagtttcctgtgacgctggatcagcccaacaccctcatctgtcttgtggacaacatctttcctcctgt------ggtcaacatcacatggctgagcaatgggcactcagtcacagaaggtgtttctgagaccagcttcctctccaagagtgatcattccttctt---------caagatcagttacctcaccttcctcccttctgctgatgagatttatgactgcaaggtggaacactggggcctggacgagcctcttctgaaacactggg-----
>Poab-DQA_XM_002809117.4
aggttcctgaggtcacagtgttttccaagtttcccgtgacgctgggtcagcccaacaccctcatctgtcttgtggacaacatctttcctcctgt------ggtcaacatcacatggctgagcaatgggcactcagtcacagaaggtgtttctgagaccagcttcctctccaagagtgatcattccttctt---------caagatcagtgacctcaccttcctcccttctgctgatgagatttatgactgcaaggtggagcactggggcctggacgagcctcttctgaaacactggg-----
>Nole-DQA_XM_030804005.1
aggttcctgaggtcacagtgttttccaagtttcctgtgacgctgggtcagcccaacaccctcatctgtcttgtggacaacatctttcctcctgt------ggtcaacatcacatggctgagcaatgggcactcagtcacagaaggtgtttctgagaccagcttcctctccaagagtgatcattccttctt---------caagatcagttacctcaccttcctcccttctgctgatgagatttatgactgcaaggtggagcactggggcctggacgagcctcttctgaaacactggg-----
>Hosa-DQA2_01:01:01:01
aggttcctgaggtcacagtgttttccaagtttcctgtgacgctgggtcagcccaacaccctcatctgtcttgtggacaacatctttcctcctgt------ggtcaacatcacctggctgagcaatgggcactcagtcacagaaggtgtttctgagaccagcttcctctccaagagtgatcattccttctt---------caagatcagttacctcaccttcctcccttctgctgatgagatttatgactgcaaggtggagcactggggcctggacgagcctcttctgaaacactggg-----
>Hymo-DQA_NW_022611662.1:31053039-31059295
aggttcctgaggtcacagtgttttccaagtctcctgtgacactgggtcagcccaacaccctcatctgtcttgtggacaacatctttcctcctgt------ggtcaacatcacatggctgagcaatgggcactcagtcacagaaggtgtttctgagaccagcttcctctccaagagtgatcattccttctt---------caagatcagttacctcaccttcctcccttctgctgatgagatttatgactgcaaggtggagcactggggcctggacgagcctcttctgaaacactggg-----
>Nole-DQA_XM_003272151.4
aggttcctgaggtcacagtgttttccaagtctcccgtgacactgggtcagcccaacaccctcatctgtcttgtggacaacatctttcctcctgt------ggtcaacatcacatggctgagcaatgggcactcagtcacagaaggtgtttctgagaccagcttcctctccaagagtgatcattccttctt---------caagatcagttacctcaccttcctcccttctgctgatgagatttatgactgcaaggtggagcactggggcctgggcgagcctcttctgaaacactggg-----
>Hymo-DQA_NW_022611662.1:c31050777-31043072
aggttcctgaggtcacagtgttttccaagtctcccgtgacactgggtcagcccaacaccctcatctgtcttgtggacaacatctttcctcctgt------ggtcaacatcacatggctgagcaatgggcactcagtcatagaaggtgtttctgagaccagcttcctctccaagagtgatcattccttctt---------caagatcagttacctcaccttcctcccttctgctgatgagatttatgactgcaaggtggagcactggggcctgggcgagcctcttctgaaacactggg-----
>Papa-DQA_XM_034961814.1
aggttcctgaggtcacagtgttttccaagtctcccgtgacactgggtcagcccaacatcctcatctgtcttgtggacaacatctttcctcctgt------ggtcaacatcacatggctgagcaatgggcactcagtcacagaaggtgtttctgagaccagcttcctctccaagagtgatcattccttctt---------caagatcagttacctcaccttcctcccttctgctgatgagatttatgactgcaaggtggagcactggggcctggatgagcctcttctgaaacactggg-----
>Popy-DQA1_01:02
aggttcctgaggtcacagtgttttccaagtctcccgtgacgctgggtcagcccaacaccctcatctgtcttgtggacaacatctttcctcctgt------ggtcaacatcacatggttgagcaatgggcactcagtcacagaaggtgtttccgagaccagcttcctctccaagagtgatcattccttctt---------caagatcagttacctcaccttcctcccttctgctgatgaggtttatgactgcaaggtggagcactggggcctggatgagccttttctgaaacactggg-----
>Poab-DQA1_01:01
aggttcctgaggtcacagtgttttccaagtctcccgtgacactgggtcagcccaacaccctcatctgtcttgtggacaacatctttcctcctgt------ggtcaacatcacatggctgagcaatgggcactcagtcacagaaggtgtttccgagaccagcttcctctccaagagtgatcattccttctt---------caagatcagttacctcaccttcctcccttctgctgatgaggtttatgactgcaaggtggagcactggggcctggatgagcctcttctgaaacactggg-----
>Math-DQA_XM_050787531.1
aggtacctgaggtcacagtgttttccaagtcgcccgtgacactgggtcaccccaacaccctcatctgtcttgtggacaacatctttcctcctgt------ggtgaacatcacatggttgagcaatgggcactcagtcacagaaggtgtttctgagaccagcttcctctccaagagtgatcattccttctt---------caagatcagttacctcaccttcctcgcttctgctgatgagatttatgactgcaaggtagagcactggggcctggatgagcctcttctgaaacactggg-----
>Mafa-DQA1_05:03:01:01
aggtacctgaggtcacagtgttttccaagtcgcccgtgacactgggtcaccccaacaccctcatctgtcttgtggacaacatctttcctcctgt------ggtgaacatcacatggttgagcaatgggcactcagtcacagaaggtgtttctgagaccagcttcctctccaagagtgatcattccttctt---------caagatcagttacctcaccttcctcgcttctgctgatgagatttatgactgcaaggtagagcactggggcctggatgagcctcttctgaaacactggg-----
>Pite-DQA_XM_023201563.3
aggttcctgaagtcacagtgttttccaagtctcccgtgatgctcggtcagcccaacaccctcatctgtcttgtggacaacatctttcctcctgt------ggtgaacatcacatggttgagcaatggacactcagtcacagaaggtgtttctgagaccagcttcctctccaagagtgatcattccttctt---------gaagatcagttacctcaccttcctcccttctgctgatgagatttatgactgcagggtggagcactggggcctggacgagcctcttctgaaacactggg-----
>Rhro-DQA_XM_010378026.2
aggttcctgaggtcacagtgttttccaagtctcccgtggcgctgggtcaccccaacaccctcatctgtcttgtggacaacatctttcctcctgt------ggtcaacatcacatggttgagcaatgggcagtcagtcacagaaggtgtttctgagaccagcttcctctccaagagtgatcattccttctt---------caagatcagttacctcaccttcctcccttctactgatgagatttatgactgcagggtggaacactggggcctggacgagcctcttctgaaacactggg-----
>Trfr-DQA_NW_022681455.1:32577086-32583085
aggttcctgaggtcacagtgttttccaagtctcccgtgatgctcggtcagcccaacaccctcatctgtcttgtggacaacatctttcctcctgt------ggtgaacatcacatggttgagcaatgggcactcagtcacagaaggggtttctgagaccagcttcctctccaagagtgatcattccttctt---------caagatcagttacctcaccttcctcccttctgctgatgagatttatgactgcagggtagagcactggggcctggacgagcctcttctgaaacactggg-----
>Coan-DQA_XM_011944805.1
aggttcctgaggtcacagtgttttccaagtctcccgtgacgctgggtcaccccaacaccctcatctgtcttgtggacaacatctttcctcctgt------ggtcaacatcacatggttgagcaatgggcactcagtcacagaaggggtttctgagaccagcttcctctccaagagtgatcattccttctt---------caagatcagttacctcaccttcctcccttctgctgatgagatttatgactgcagggtagagcactggggcttggacgagcctcttctgaaacactggg-----
>Thge-DQA_XM_025384048.1
aggttcccgaggtcacagtgttttccaagtctcccgtgacactgggtcaccccaacaccctcatctgtcttgtggacaacatctttcctcctgt------ggtgaacatcacatggttgagcaatgggcactcagtcacagaaggggtttctgagaccagcttcctctccaagagtgatcattccttctt---------caagatcagttacctcaccttcctcccttctgctgatgagatttatgactgcaaggtagagcactggggcctggacgagcctcttctgaaacactggg-----
>Male-DQA_XM_011977346.1
aggttcctgaggtcacagtgttttccaagtctcccgtgacactgggtcaccccaacaccctcatctgtcttgtggacaacatctttcctcctgt------ggtgaacatcacatggttgagtaatgggcgctcagtcacagaaggtgtttctgagaccagcttcctctccaagagtgatcattccttctt---------caagatcagttacctcaccttcctcccttctgctgatgagatttatgactgcagggtggagcactggggcctggatgagcctcttctgaaacactggg-----
>Male-DQA_XM_011999152.1
aggttcccgaggtcacagtgttttccaagtctcccgtgacgctgggtcaccccaacaccctcatctgtcttgtggacaacatctttcctcctgt------ggtgaacatcacatggttgagcaatgggcactcagtcacagaaggggtttctgagaccagcttcctctccaagagtgatcattccttctt---------caagatcagttacctcaccttcctcccttctgctgatgagatttatgactgcagggtggagcactggggcctggatgagcctcttctgaaacactggg-----
>Mane-DQA1_01:01:01
aggttcccgaggtcacagtgttttccaagtctcccgtgacactgggtcagcccaacaccctcatctgtcttgtggacaacatctttcctcctgt------ggtgaacatcacatggttgagcaatgggcactcagtcacagaaggtgtttctgagaccagcttcctctccaagagtgatcattccttctt---------caagatcagtcacctcaccttcctcccttctgctgatgagatttatgactgcagggtggagcactggggcctggacgagcctcttctgaaacactggg-----
>Chsa-DQA1_01:01
aggttcctgaggtcacagtgttttccaagtctcccgtgacgctgggtcagcccaacaccctcatctgtcttgtggacaacatctttcctcctgt------ggtgaacatcacatggttgagcaatgggcactcagtcacagaaggtgtttctgagaccagcttcctctccaagagtgatcattccttctt---------caagatcagttacctcaccttcctcccttctgctgatgagatttatgactgcagggtggagcactggggcctggacgagcctcttctgaaacactggg-----
>Ceat-DQA_XM_012037614.1
aggttcctgaggtcacagtgttttccaagtctcccgtgacgctgggtcaccccaacaccctcatctgtcttgtggacaacatctttcctcctgt------ggtgaacatcacatggttgagcaatgggcactcagtcacagaaggtgtttctgagaccagcttcctctccaagagtgatcattccttctt---------caagatcagttacctcaccttcctcccttctgctgatgagatttatgactgcagggtggagcactggggcctggacgagcctcttctgaaacactggg-----
>Mamu-DQA_XM_028846899.1
aggttcctgaggtcacagtgttttccaagtctcccgtgatgctgggtcaccccaacaccctcatctgtcttgtggacaacatctttcctcctgt------ggtgaacatcacatggttgagcaatgggcgctcagtcacagaaggggtttctgagaccagcttcctctccaagagtgatcattccttctt---------caagatcagttacctcaccttcctcccttctgctgatgagatttatgactgcagggtggagcactggggcctggacgagcctcttctgaaacactggg-----
>Mafa-DQA_XM_045390643.1
aggtacctgaggtcacagtgttttccaagtcgcccgtgacactgggtcaccccaacaccctcatctgtcttgtggacaacatctttcctcctgt------ggtgaacatcacatggttgagcaatgggcactcagtcacagaaggggtttctgagaccagcttcctctccaagagtgatcattccttctt---------caagatcagttacctcaccttcctcccttctgctgatgagatttatgactgcagggtggagcactggggcctggacgagcctcttctgaaacactggg-----
>Malo-DQA1_01:01
aggttcccgaggtcacagtgttttccaagtctcccgtgacactgggtcaccccaacaccctcatctgtcttgtggacaacatctttcctcctgt------ggtgaacatcacatggttgagcaatgggcgctcagtcacagaaggggtttctgagaccagcttcctctccaagagtgatcattccttctt---------caagatcagttacctcaccttcctcccttctgctgatgagatttatgactgcagggtggagcactggggcctggacgagcctcttctgaaacactggg-----
>Mamu-DQA1_01:02
aggttcccgaggtcacagtgttttccaagtctcccgtgacactgggtcaccccaacaccctcatctgtcttgtggacaacatctttcctcctgt------ggtgaacatcacatggttgagcaatgggcgctcagtcacagaaggggtttctgagaccagcttcctctccaagagtgatcattccttctt---------caagatcagttacctcaccttcctcccttctgctgatgagatttatgactgcagggtggagcactggggcctggacgagcctcttctgaaacactggg-----
>Paan-DQA1_01:01
aggttcctgaggtcacagtgttttccaagtctcccgtgacactgggtcaccccaacaccctcatctgtcttgtggacaacatctttcctcctgt------ggtgaacatcacatggttgagcaatgggcgctcagtcacagaaggggtttctgagaccagcttcctctccaagagtgatcattccttctt---------caagatcagttacctcaccttcctcccttctgctgatgagatttatgactgcagggtggagcactggggcctggacgagcctcttctgaaacactggg-----
>Ceat-DQA_XM_012036419.1
aggttcctgaggtcacagtgttttccaagtctcccgtgacactgggtcaccccaacaccctcatctgtcttgtggacaacatctttcctcctgt------ggtgaatatcacatggttgagcaatgggcactcagtcacagaaggggtttctgagaccagcttcctctccaagagtgatcattccttctt---------caagatcagttacctcaccttcctcccttctgctgatgagatttatgactgcagggtggagcactggggcctggacgagcctcttctgaaacactggg-----
>Sabo-DQA_XM_003926402.2
aggttcctgaggtcacagtgttttccaagtctcctgtggcactgggtcggcccaacaccctcatctgccttgtagacaacatctttcctcccgt------ggtcaacatcacatggttgagcaatgggcactcagtcacagaaggtgtttctgagaccagcttcctctccaagagtgatcattccttctt---------caagatcagttacctcaccttcctcccttctgaagatgagatttatgactgcaaggtggagcactggggcctggaggagccttttctgaaacactggg-----
>Saoe-DQA1_27:01
aggttcctgaggtcacagtgttttccaagtctcccgtggcgctgggtcagcccaacaccctcatctgccttgtggacaacatctttccccccgt------ggtcaacatcacatggctgagcaatgggcactcagtcacagacggtgtttctgagaccagcttcctctccaagagtgatcattccttcct---------caagatcagttacctcaccttcctcccttctgctgatgagatttatgattgcaaggtggagcactggggcctggacgagcctcttctgaaacactggg-----
>Caja-DQA_XM_002746383.5
aggttcctgaggtcacagtgttttccaagtctcccgtggtgctgggtcagcccaacaccctcatctgccttgtggacaacatcttccctcccgt------ggtcaacatcacatggctgagcaatgggcactcagtcacagacggtgtttctgagaccagcttcctctccaagagtgatcattccttctt---------caagatcagttacctcaccttcctcccttctgctgatgagatttttgactgtgaggtggagcactggggcctggacgagcctcttctgaaacactggg-----
>Caja-DQA1_27:01
aggttcctgaggtcacagtgttttccaagtctcctgtggcgctgggtcagcccaacaccctcatctgccttgtggacaacatcttccctcccgt------ggtcaacatcacatggctgagcaatgggcactcagtcacagaaggtgtttctgagaccagcttcctctccaagagtgatcattccttctt---------taagatcagttacctcaccttcctcccttccgctgatgagatttatgactgcgaggtggagcactggggcctggacgagcctcttctgaaacactggg-----
>Ceim-DQA_XM_017522739.1
aggttcctgaggtcacagtgttttccaagtctcccgtggcgctgggtcagcccaacaccctcatctgccttgtggacaacatctttcctcccgt------ggtcaacatcacatggttgagcaatgggcactcggtcacagacggtgtttctgagaccagcttcctctccaagactgatcattccttctt---------caagatcagttacctcaccttcctcccttctgctgatgagatttatgactgcaaggtggagcactggggcctggaggagcctctcctgaaacactggg-----
>Aona-DQA_XM_012434012.1
aggttcctgaggtcacagtgttttccaagtctcccgtggcactgggtcggcccaacaccctcatctgccttgtggacaacatctttcctcccgt------ggtcaacatcacatggttgagcaatgggcactcagtcacggaaggtgtttctgagaccagcttcctctccaagagtgatcattccttctt---------caagatcagttacttcaccttcctcccttctgctgatgagatttatgactgcaaggtggagcactggggcctggaggagcctcttctgaaacactggg-----
>Aona-DQA_XM_021667092.1
aggttcctgaggtcacagtgttttccaagtctcccgtggcgctgggtcagcccaacaccctcatctgccttgtggacaacatctttcctcccgt------ggtcaacatcacatggttgagcaatgggcactcagtcacggaaggtgtttctgagaccagcttcctctccaagagtgatcattccttctt---------caagatcagttacctcaccttcctcccttctgctgatgagatttatgactgcaaggtggagcactggggcctggaggagcctcttctgaaacactggg-----
>Aole-DQA1_27:01
aggttcctgaggtcacagtgttttccaagtctcccgtggcgctgggtcagcccaacaccctcatctgccttgtggacaacatctttcctcccgt------ggtcaacatcacatggttgagcaatgggcactcagtcacggaaggtgtttctgagaccagcttcctctccaagagtgatcattccttctt---------caagatcagttacctcaccttcctcccttctgctgatgagatttatgactgcaaggtggagcactggggcctggaggagcctcttctgaaacactggg-----
>Saap-DQA_XM_032253343.1
aggttcctgaggtcacagtgttttccaagtctcctgtggcactgggtaagcccaacaccctcatctgccttgtggacaacatctttcctcccgt------ggtcaacatcacatggttgagcaatgggcactcggtcacagaaggtgtttctgaaaccagcttcctctccaagagtgatcattccttctt---------caagatcagttacctcaccttcctcccttctgctgatgagatttatgactgcaaggtggagcactggggcctggatgagccttttctgaaacactggg-----
>Rano-Da_n
tgattccagaggtgactgtactccccaaaagcccggtgaacctgggagagcccaacatcctcatctgtttcattgacaagttctcccctccagc------ggtcaatgtcacctggcttcggaacggacaacctgtcaccaaaggcgtgtcagagacggtgtttctcccaagggaggaccacctcttccg---------caaattccactatctgaccttcctgccctccacggaagattactatgactgtgaggtggatcactggggtctggaggagcctctgcggaagcactggg-----
>Eled-DRA_XM_006882044.1
aacctccagaagtgacggtgcttttgaaccaccctctagaaattggacagcccaatgtcctcatctgtttcattgacaaattctccccaccagt------gctcaatgtcacatggcttaaaaatacagtacctgtcaccacaggagtttcagaaacagtcttcctgcccagagaagaccaccttttccg---------caagttctactatctccccttcctgccctcaggggatgatgtctatgactgccaggtggatcactggggtcttgataagccaatcatcaaacactggg-----
>Trma-DRA_NW_004444391.1:c118995-113896
aatctccagaagtgacggtgcttttgaacagccctgcggaagttggacagcccaacatcctcatctgtttcgttgacaaattctccccaccagt------gctcaatgttacatggcttaaaaatggaaaacctgtcaccacaggagtgtcagagacagtcttcctgcccagggaagaccaccttttccg---------caagttctactatctccccttcctgccctcagtggacgagttctatgactgccaggtggatcactggggtctcgacaagccggtcctcaagcactggg-----
>Ocpr-DRA_XM_004590254.2
tttctccagaggtaaccctgctccctagcagccctgtggagctgggagagcccaatgtcctcatctgcttcattgacaagttctccccacctgt------gatcaaggtcacatggcttaaaaatggaaaacctgtcactgttggagtgtcagaaacagtctacctgcccagggatgaccatcttttccg---------caaattccactatctgcccttcctgcccaaagccgaggactactacgactgcaaagtggagcactgggggtcggaggagccaatcctcaagcactggg-----
>Tuch-DRA_XM_006167025.3
tcgctccagaggtgaccgtgctcacggataagcctgtggagctgggagagcccaacatcctcatctgtttcatcgacaagttctctccaccagt------gatcgatgtcacgtggcttaaaaatggaaagcctgtcaccatgggaagatcagagaccatcttcctgcccagggaagaccaccttttccg---------caagttccactatctcccctttgtgccctccactgaggacttctatgactgtaaggttgagcactggggattcgacaagcctgttctcacgcactggg-----
>Piku-DRA_XM_036414707.2
tacctccagagatgactgtgttcccgaacaaagctgtggaactgggagagcccaatatcctcatctgtttcattgacaagttctccccacctgt------gctcaatgtcacgtggcttcgaaatgggaaacccgtcacaaccggagtgtcagagacagtcttcctgcccaggcaggaccacctgttccg---------caagttctactacctccccttcctgccctcaaatgaggactactatgactgcaaggtggagcactggggcttggagaagcctcttatccagcactggg-----
>Chdi-DRA_NC_051313.1:c119217075-119212571
tacccccagaggtgaccgtgctcttggacaggccggtggacctgggacagcccaacattctcatctgtttcatcgacaagttctccccacctgt------ggtcaatgtcacgtggcttaaaaatggaaaccctgtcagcacaggagtgtcggagacagtcttccttcccagggaagaccaccttttccg---------caagttccactacctccccttcctgccctccacggaggacgtctatgactgcaaggtggagcactggggtctggacgagcctgtcctcaagcactggg-----
>Casy-DRA_XM_008069772.2
tatctccagaggtaactgtgctcacgagtagtcctgtggaactgggagagcccaatgtcctaatctgtttcatcgataaattctccccaccggt------gatcaatgtcacgtggcttcgaaatggaaaacctgtcaccagcggagtgtcagagacagtcttcctgcccagagaagaccaccttttccg---------caagttccactatctccccttcctaccctcaactgaggacttctatgactgcaaggtggagcatttggcttgggatgagcctcatctcaagcactggg-----
>Gava-DRA_XM_008594691.1
tatctccagaggtgaccgtgctctcaaagagccatgtggaactgggagagcctaacgtcctcatctgttttgtcgacaagttcacccctccggt------gatcaaagtcacgtggcttcaaaatggaaaacctgtcaccacaggagtgtcagagacagtcttcctgcctagggatgaccaacttttccg---------caagttctactatctccccttcctgccctcaactgaggatgtctatgactgcaaggtggagcactttggtttggataagcctcttctcaagcactggg-----
>Maja-DRA_XM_017681387.1
tacctccagaggtgactgtgctcccaaacagccctgtggagctgggagagcccaacgtccttatctgctttgtggacaagttctccccaccagt------gatcaatgtcacgtggcttcaaaatggaaatcctgtcaccaccggagtgtctgagacagtcttcctgcccaggaaggactaccttttccg---------caagttccactatctccccttcctgccctcaactgaggatgtctatgactgcaaggtggagcactggggtttggacgagcctcttctcaagcactggg-----
>SLA-DRA_01:01:01
tacctccagaagtgactgtgctctcagacaagcctgttgaactgggagagcccaacatcctcatctgtttcatcgacaagttctccccgccagt------ggtcaatgtcacctggcttcgaaatggctcccctgtcaccagaggagtgtcagagacagtcttcctgccccgggaggaccaccttttccg---------caagttccactatctccccttcatgccctcaaccgaggatgtctatgactgccaggtggagcactggggtttggacaagcctcttctcaagcactggg-----
>Nyco-DRA_XM_053603393.1
tgccgccagaggtaactgtgctcacgaacagccctgcggaactgggagagcccaacgtcctcatctgtttcattgacaagttctccccgccggt------ggtcaatgtcacgtggcttcgaaatggaaaacccgtcaccacaggggtgtcagagacagtcttcctgcccagggaagaccaccttttccg---------caagttccactatctgcccttcctgccctcagccgaggacgtctatgactgcagagtggagcactggggtttggatgagcctcttttcaagcactggg-----
>Otga-DRA_XM_023512954.1
tgcctccagaggtaactgtgctcacgaacagcccagtggaactgggagagcccaatgtcctcatctgtttcattgacaagttctccccgccggt------ggtcaacgtcacatggcttcaaaatggaaaacctgtcaccaccggggtgtcagagactgtcttcctgcccagggaagaccaccttttccg---------caagttccactatctgcccttcttgccctcggccgaggacgtctatgactgcagagtggagcactggggtttggatgagcctcttctcaagcactggg-----
>Puya-DRA_XM_040462540.1
aacctcccgaggtgacggtgctctcaaacagccctgtggaactgggagagcccaacatcctcatctgtttcatcgacaagttctccccaccagt------gatcaatgtcacgtggcttcgaaatggaaagcctgtcaccacaggagtgtcagagaccgtcttcctgcctcgggaagaccaccttttccg---------caagttccactatctccctttcctaccctcgacagaggatgtctatgactgcaaggtggagcactggggtttggatgagcctcttctcaagcactggg-----
>Mimu-DRA_XM_012774641.1
tgcccccagaggtgactgtgctcacaaacgcccccgtggaactgggagagcccaacgtcctcatctgtttcatcgacaagttctccccaccggt------ggttaaggtgacatggcttcaaaacggaaaacctgtcaccacaggagtgtcagagacagtcttcctgcccagggaagaccaccttttccg---------caagttccactatctgcccttcctgccctcaaccgaggacttctacgactgcaag------------------------------------------------
>Chsa-DRA_01:01:01
tacctccagaggtaactgtgctcacaaacagccctgtggaactgggagagcccaacgtcctcatctgtttcatcgacaagttctctccaccagt------ggtcaaagttacatggcttcaaaatggaaaacctgtcaccacaggagtgtcagagacagtcttcctgcccagggaagaccaccttttccg---------caagttccactatctccccttcgtgccctcaactgaagacttttatgactgcaaggtggagcactggggcttggatgcacctcttctcaagcactggg-----
>Coan-DRA_XM_011944795.1
tacctccagaggtaactgtgctcacaaacagccctgtggaactgggagagcccaatgtcctcatctgtttcatcgacaagttctctccaccagt------ggtcaaggttacatggcttcaaaatggaaaacctgtcaccacaggagtgtcagagacagtcttcctgcccagggaagaccaccttttccg---------caagttccactatctccccttcctgccctcaactgaagacatttatgactgcaaggtggagcactggggcttggatgcacctcttctcaagcactggg-----
>Paan-DRA_01:01:01
tacctccagaggtaactgtgcttacaaacagccctgtggaactgggagagcccaacgtcctcatctgtttcatcgacaagttctctccaccagt------ggtcaaagttacatggcttcaaaatggaaaacctgtcaccacaggagtgtcagagacagtcttcctgcccagggaagaccaccttttccg---------caagttccactatctccccttcctgccctcaactgaagacatttatgactgcaaggtggagcactggggcttggatgcacctcttctcaagcactggg-----
>Mafa-DRA_01:02:01:01
tacctccagaggtaactgtgctcacaaacagccctgtggaactgggagagcccaacgtcctcatctgtttcatcgacaagttctctccaccagt------ggtcaaagttacatggcttaaaaatggaaaacctgtcaccacaggagtgtcagagacagtcttcctgcccagggaagaccaccttttccg---------caagttccactatctccccttcctgccctcaactgaagacatttatgactgcaaggtggagcactggggcttggatgcgcctcttctcaagcactggg-----
>Malo-DRA_01:01:01
tacctccagaggtaactgtgctcacaaacagccctgtggaactgggagagcccaacgtcctcatctgtttcatcgacaagttctctccaccagt------ggtcaaagttacatggcttaaaaatggaaaacctgtcaccacaggagtgtcagagacagtcttcctgcccagggaagaccaccttttccg---------caagttccactatctccccttcctgccctcaactgaagacatttatgactgcaaggtggagcactggggcttggatgcgcctcttctcaagcactggg-----
>Mamu-DRA_01:02:01:01
tacctccagaggtaactgtgctcacaaacagccctgtggaactgggagagcccaacgtcctcatctgtttcatcgacaagttctctccaccagt------ggtcaaagttacatggcttaaaaatggaaaacctgtcaccacaggagtgtcagagacagtcttcctgcccagggaagaccaccttttccg---------caagttccactatctccccttcctgccctcaactgaagacatttatgactgcaaggtggagcactggggcttggatgcgcctcttctcaagcactggg-----
>Mane-DRA_01:01
tacctccagaggtaactgtgctcacaaacagccctgtggaactgggagagcccaacgtcctcatctgtttcatcgacaagttctctccaccagt------ggtcaaagttacatggcttaaaaatggaaaacctgtcaccacaggagtgtcagagacagtcttcctgcccagggaagaccaccttttccg---------caagttccactatctccccttcctgccctcaactgaagacatttatgactgcaaggtggagcactggggcttggatgcgcctcttctcaagcactggg-----
>Thge-DRA_XM_025383043.1
tacctccagaggtaactgtgctcacaaacagccctgtggaactgggagagcccaacgtcctcatctgtttcatcgacaagttctctccaccagt------ggtcaaagttacatggcttcaaaatggaaaacctgtcaccacaggagtttcagagacagtcttcctgcccagggaagaccaccttttccg---------caagttccactatctccccttcctgccctcaactgaagacatttatgactgcaaggtggagcactggggcttggatgcgcctcttctcaagcactggg-----
>Ceat-DRA_XM_012034596.1
tacctccagaggtaactgtgctcacaaacagccctgtggaactgggagagcccaacgtcctcatctgtttcatcgacaagttctctccaccagt------ggtcaaagttacatggcttcaaaatggaaaaccggtcaccacaggagtgtcagagacagtcttcctgcccagggaagaccaccttttccg---------caagttccactatctccccttcctgccctcaactgaagacatttatgactgcaaggtggagcactggggcttggatgcgcctcttctcaagcactggg-----
>Pite-DRA_NC_045438.1:137126695-137131777
tacctccagaggtaactgtgctcacaaacagccctgtagaactgggagagcccaacgtcctcatctgtttcatcgacaagttctctccaccagt------ggtcaaggttacatggctccaaaatggaaaacctgtcaccacaggagtgtcagagacagtcttcctgcccagggaagaccaccttttccg---------gaagttccactatctccccttcctgccctcaactgaagacatttatgactgcaaggtggagcactggggcttggatgcgcctcttctcaagcactggg-----
>Rhbi-DRA_NW_016819733.1:411362-416490
tacctccagaggtaactgtgctcacaaacagccctgtggaactgggagagcccaacgtcctcatctgtttcatcgacaagttctctccaccagt------ggtcaatgttacatggcttcaaaatggaaaacctgtcaccacaggagtgtcagagacagtcttcctgcccagggaagaccaccttttccg---------gaagttccactatctccccttcctgccctcaactgaagacatttatgactgcaaggtggagcactggggcttggatgcgccgcttctcaagcactggg-----
>Rhro-DRA_XM_010378055.2
tacctccagaggtaactgtgctcacaaacagccctgtggaactgggagagcccaacgtcctcatctgtttcatcgacaagttctctccaccagt------ggtcaatgttacatggcttcaaaatggaaaacctgtcaccacaggagtgtcagagacagtcttcctgcccagggaagaccaccttttccg---------gaagttccactatctccccttcctgccctcaactgaagacatttatgactgcaaggtggagcactggggcttggatgcgccgcttctcaagcactggg-----
>Trfr-DRA_NW_022681455.1:32432698-32437826
tacctccagaggtaactgtgctcacaaacagccctgtggaactgggagagcccaacgtcctcatctgtttcatcgacaagttctctccaccagt------ggtcaatgttacatggcttcaaaatggaaaacctgtcaccacaggagtgtcagagacagtcttcctgcccagggaagaccaccttttccg---------gaagttccactatctccccttcctgccctcaactgaagacatttatgactgcaaggtggagcactggggcttggatgcgccgcttctcaagcactggg-----
>Poab-DRA_01:01:01
tacctccagaggtaactgtgctcacaaacagccctgtggagctgagagagcccaacgtcctcatctgtttcatcgacaagttcaccccaccagt------ggtcaatgtcacgtggcttctaaatggaaaacctgtcaccacaggagtgtcagagacagtcttcctgcccagggaagaccatcttttccg---------caagttccactatctccccttcctgccctcaactgaggatgtttacgactgcaaagtggagcactggggcttggatgagcctcttctcaagcactggg-----
>Popy-DRA_01:01
tacctccagaggtaactgtgctcacaaacagccctgtggagctgagagagcccaacgtcctcatctgtttcatcgacaagttcaccccaccagt------ggtcaatgtcacgtggcttctaaatggaaaacctgtcaccacaggagtgtcagagacagtcttcctgcccagggaagaccatcttttccg---------caagttccactatctccccttcctgccctcaactgaggatgtttacgactgcaaagtggagcactggggcttggatgagcctcttctcaagcactggg-----
>Hymo-DRA_NW_022611662.1:30883356-30888518
tacctccagaggtaactgtgctcacagacagccctgtggaactaagagagcccaatgtcctcatctgtttcatcgacaagttcaccccaccagt------ggtcaatgtcacgtggcttcgaaatggaaaacctgtcaccacaggagtgtcagagacagtcttcctgcccagggaagaccaccttttccg---------caagttccactatctccccttcctgccctcaactgaggatgtttacgactgcagggtggagcactggggcttggatgagcctcttctcaagcactggg-----
>Nole-DRA_XM_003272148.3
tacctccagaggtaactgtgctcacagacagccctgtggaactaagagagcccaatgtcctcatctgtttcatcgacaagttcaccccaccagt------ggtcaatgtcacgtggcttcgaaatggaaaacctgtcaccacaggagtgtcagagacagtcttcctgcccagggaagaccaccttttccg---------caagttccactatctccccttcctgccctcaactgaggacgtttacgactgcaaggtggagcactggggcttggatgagcctcttctcaagcactggg-----
>Papa-DRA_XM_003829759.3
tacctccagaggtaactgtgctcactaacagtcctgtggaactgagagagcccaacgtcctcatctgtttcatagacaagttcaccccaccagt------ggtcaatgtcacgtggcttcgaaatggaaaacctgtcaccacaggagtgtcagagacagtcttcctgcccagggaagaccatcttttccg---------caagttccactatctccccttcctgccctcaactgaggacgtttacgactgcagggtggagcactggggcttggatgagcctcttctcaagcactggg-----
>Patr-DRA_01:01:01
tacctccagaggtaactgtgctcacaaacagccctgtggaactgagagagcccaacatcctcatctgtttcatcgacaagttcaccccaccagt------ggtcaatgtcacgtggcttcgaaatggaaaacctgtcaccacaggagtgtcagagacagtcttcctgcccagggaagaccaccttttccg---------caagttccactatctccccttcctgccctcaactgaggacgtttacgactgcagggtggaacactggggcttggatgagcctcttctcaagcactggg-----
>Gogo-DRA_01:01:01
tacctccagaggtaactgtgctcacgaacagccctgtggaactgagagagcccaacgtcctcatctgtttcatagacaagttcaccccaccagt------ggtcaatgtcacgtggcttcgaaatggaaaacctgtcaccacaggagtgtcagagacagtcttcctgcccagggaagaccaccttttccg---------caaattccactatctccccttcctgccctcaactgaggacgtttacgactgcagggtggagcactggggcttggatgagcctcttctcaagcactggg-----
>Hosa-DRA_01:01:01:01
tacctccagaggtaactgtgctcacgaacagccctgtggaactgagagagcccaacgtcctcatctgtttcatcgacaagttcaccccaccagt------ggtcaatgtcacgtggcttcgaaatggaaaacctgtcaccacaggagtgtcagagacagtcttcctgcccagggaagaccaccttttccg---------caagttccactatctccccttcctgccctcaactgaggacgtttacgactgcagggtggagcactggggcttggatgagcctcttctcaagcactggg-----
>Sabo-DRA_XM_003944305.2
ttcctccagaggtaactgtgctcacagacagccctgtggaactgggagagcccaacattctcatctgtttcgtcgacaagttcaccccaccagc------ggtcaaagtcacgtggcttcaaaatggaaaacctgtcactacaggagtgtcagagacagtcttcctgcccagggaagaccaccttttccg---------caagttctactatctcccttttctgccctcaactgaggacatttacgactgcaaggtggaacactggggcttggatgagcctcttctcaagcactggg-----
>Caja-DRA_NC_048386.1:36627538-36632641
ttcctccagaggtaactgtgctcacagacagccctgtggaactgggagagcccaacgtcctcatctgtttcatcgacaaattcaccccaccagt------ggtcaatgtcacatggcttcaaaatggaaaacctgtcactacaggagtgtcagagacagtcttcctacccagggaagaccatcttttccg---------caagttccactatctccccttcctgccctcaactgaggacatttatgactgcaaggtggagcacttgggcttggatgagcctcttctcaagcactggg-----
>Aona-DRA_01:01:01
ttcctccagaggtgactgtgctcacagacagccctgtggaactgggagagcccaacatcctcatctgtttcatcgacaagttcaccccaccagt------ggtcaatgtcacgtggcttcgaaatggaaaacctgtcactacaggagtgtcagagacagtcttcctgcccagggaagaccaccttttccg---------caagttccactatctccccttcctgccctcaactgaggacatttatgactgcaaggtggagcactggggcttggatgagcctcttctcaagcactggg-----
>Aovo-DRA_01:01:01
ttcctccagaggtgactgtgctcacagacagccctgtggaactgggagagcccaacatcctcatctgtttcatcgacaagttcaccccaccagt------ggtcaatgtcacgtggcttcgaaatggaaaacctgtcactacaggagtgtcagagacagtcttcctgcccagggaagaccaccttttccg---------caagttccactatctccccttcctgccctcaactgaggacatttatgactgcaaggtggagcactggggcttggatgagcctcttctcaagcactggg-----
>Ceim-DRA_XM_017522747.2
ttcctccagaggtaactgtgctcacagacagccctgtggaactgggagagcccaacatcctcatctgtttcatcgacaagttcaccccaccagt------ggtcaatgtcacatggcttcaaaatggaaaacctgtcactacaggagtgtcagagacagtcttcctgcccagggaagaccaccttttccg---------caagttccactatctcccctttctgccctcaactgaggacatttatgactgcaaggtggagcactggggcttggatgagcctcttctcaagcactggg-----
>Saap-DRA_XM_032269061.1
ttcctccagaggtaactgtgctcacagacagccctgtggaactgggagagcccaacatcctcatctgtttcatcgacaagttcaccccaccagt------ggtcaatgtcacatggcttcaaaatggaaaacctgtcactacaggagtgtcagagacagtcttcttgcccagggaagaccaccttttccg---------caagttccactatctcccctttctgccctcaactgaggacatttatgactgcaaggtggagcactggggcttggatgagcctcttctcaagcactggg-----
>Leca-DRA_XM_045541780.1
tgcctccagaggtgactgttctcacaaacacccctgtggaaccgggagagcccaacgtcctcatctgtttcattgacaagttctccccaccggt------ggtcaaggtcacatggcttcgaaacggcaaacctgtcaccacaggagtgtcagagacagtcttcctgcccagggaagatcaccttttccg---------caagttccactatctgcccttcctgccctcagctgaggacttctatgattgcaaagtggagcacttgggcttggatgagcctcttctcaagcactggg-----
>Prco-DRA_XM_012653754.1
tgcctccagaggtaactgtgctcacaagcactcctgtggaactgggagagcccaacgtcctcatctgtttcattgacaagttctccccaccggt------ggtcaaggccacatggcttcgaaatggaaaacctgtcaccacaggagtgtcagagacagtcttcctgcccagggaagaccaccttttccg---------caagttccactatctgcccttcctgccctcaactgaagacttctatgactgcaaagtggagcacttgggcttggatgagcctcttctcaagcactggg-----
>Ocpr-DOA_XM_004590455.1
tgcctccgacggtgaccgtcctcccccaggctcctgtggagctgggccggcccaacacgctcatctgcgtggtggacaacatcttccccccggt------catcaaggtcacctggctgcgcaatggccagacggtcacccagggtgtaacccagaccagtttctacacccggcccgaccacctgttccg---------caagttccactatctgagctttgtgccctctgctgaggacgtctatgactgcaaggtggagcactggggcctggagcggccactgctcacacactggg-----
>Rano-DOa_n
tgcctccccgggtgaccgtattccccaagtctcgcgtggagctgggaaaacccaatgtcctcatctgcatggtggaagatatcttcccgcctgt------gatcaatatcacctggctgcgcaacagccagcccatcactaagggagtgacccagaccagcttctactcccagcctaaccacaggttccg---------gaagttccactacctgaccttcgtgcccacggcggaggatgtgtacgactgcagggtggagcactggggcctggacgcaccgctcctccagcactggg-----
>Tuch-DOA_XM_006164535.3
------------------------------------------tgggccagcccaacatcctcatctgcatcgtggacaacatcttcccccctgt------aatcaacatcacctggttacgcaatgggcacgagatcaccgagggggtgtcccagaccagcttctactcccagcctgaccatttgtttcg---------caagttccagtacctgaccttcgtgccctcagccaaggatgcctatgactgcaaggtggagcactgggtcctggacgggccgctcctcaagcactggg-----
>SLA-DOA_01:01
tgcctccaagggtgaccgtcctccccaagtcccctgtggcgctgggccagcccaacgtcctcatctgcatcgtggacaacatcttcccccctgt------catcaatatcacttggctgcacaacggccagacggtcaccgagggggtgacccagaccagcttctatgcccagcccgaccactcgttccg---------gaagttccactacctgaccttcgtgccctcggcaggcgacttctatgactgcaaagtggagcactggggcctggacgagccgctctttacgcactggg-----
>Cocr-DOA_XM_012726367.1
tgcctccaagggtgaccgtactccccaagtctcgagtggagctgggccagcccaatgtcctcgtttgcatggtggacaacatcttcccccctgt------gatcaacatcacctggctgcgcaatggtcactcgatcaccaagggggtggtccagaccagcttctattcccagcctgaccatacattccg---------gaagttccactacctgacctttgtgccctctgcagacgacttctatgactgcaaagtggagcactggggcctggaagagcccctcttcttgcactggg-----
>Gava-DOA_NW_007730186.1:c89436-86567
agcctccgagggtgactgtactccccaagtcccgagtggagctgggccagcccaacgtcctcatctgcatcgtggaaaacatcttcccccccgt------gatcaacatcacctggctgcgcaatggtcagtcagtcaccgagggagaggcccagaccagcttctattcccagcctgaccattcattccg---------caagttccattacctgacctttgtgccctctgctgaggacgtctatgactgcaaggtggagcactggggcctggatgagccgctgctcacgcactggg-----
>Chdi-DOA_NC_051313.1:118826404-118831192
tgcctccaaaggtgactgtggtccccaagtttccagtggagctgggccagcccaacgtcctcatctgcattgtggacggcatcttcccgcctgt------gatcaacatcacctggctgcgcaacggcctgacagtcacggagggcgtggcccagaccagcttctattcccggcccgaccacttgttctg---------caagttccactacctgaccttcgtgccgtctgccgaggacgtctatgactgccaggtggagcactggggcctggacgggccactcctccagcactggg-----
>Maja-DOA_XM_017659181.2
tgactcccagggtgaccgtactccccaaatttcgagtggaggtgggccaacccaacgtcctcatctgcatcgtggacaacatcttccccccggt------gatcaatatcacctggctgcgcaatggtcagacgatcacccagggggtggcccagaccagcttctattcccagccagaccatctgttccg---------caagttccactacttgaccttcatgccctcagcggatgacttctatgactgcagggtagagcactggggcctggacgagcccctcctcaggcactggg-----
>Mimu-DOA_NC_033665.1:c3042700-3037528
tgcctccaagggtgaccgtgctccccaagtctcgagtggagctgggtcaccccaacgtcctcatctgcatcgtggacaacatcttcccacctgt------gatcaatatcacctggctgcgcaatggtcaaacagtcacccaggaagtggcccagtccagcttctactcccagcctgaccattcgttccg---------cgagttccactacctggcctgcgtgccctcacctgaggacgcctacgaccgccgggtggagcactggggcctggatgagccgctcctcaggctctggg-----
>Casy-DOA_XM_021713309.1
tgcctccaagagtgatggtgctccccaagtctcgggtggagctgggccagcccaacatcctcatctgcatcgtggacaacatcttcccccctgt------gatcaatatcacctggctgcgcaatggtcaaccaatcaccgagggagtggcccagaccagcttctattcccagcctgaccattcattccg---------caagttccactatctgaccttcataccctcagctgaggacgtctatgactgccaggtggagcactggggcctggatgagccactcctcaggcactggg-----
>Caja-DOA_XM_002746411.4
tgcctccacgggtgactgtgctccccaagtcccgggtggagctgggccagcccaacgtcctcatctgcatcgtggacaacatcttcccccctgt------gatcaatatcacctggctgcgcaatggccaaactgtcactgagggagtggcccagaccagcttctactcccagcctgaccattcgttccg---------caagttccactacctgccctttgtgcccttggctgaggacgtctatgactgccaggtggagcactggggcctggacacaccgctgctcaggcattggg-----
>Ceim-DOA_XM_017522714.2
tgcctccacgggtgactgtgctccccaagtccagggtggagctgggccagcccaacgtcctcatctgcatcgtggacaacatcttcccccctgt------gatcaatatcacttggctgcgcaatggccaaactgtcactgagggagtggcccagaccagcttctattcccagcctgaccatctgttccg---------caagttccactacctgcccttcgtgcccttggctgaggacgtctatgactgccaggtggagcactggggcctggatgcaccgctcctccggcattggg-----
>Saap-DOA_XM_032253357.1
tgcctccacgggtgactgtgctccccaagtccagggtggagctgggccagcccaacgtcctcatctgcatcgtggacaacatcttcccccctgt------gatcaatatcacttggctgcgcaatggccaaactgtcactgagggagtggcccagaccagcttctattcccagcctgaccatctgttccg---------caagttccactacctgcccttcgtgccctcggctgaggatgtctatgactgccaggtggagcactggagcctggacgcaccgctcctcaggcattggg-----
>Sabo-DOA_XM_003923125.3
tgcctccacgggtgactgtgctccccaagtcccgggtggagctgggccagcccaacgtcctcatctgcatcgtggacaacatcttcccccctgt------gatcaatatcacctggctgcgcaatggccgaactgtcactgagggagtggcccagaccagcttctattcccagcccgaccatttgttccg---------caagttccactacttgcccttcgtgccctcggctgaggacgtctatgactgccaggtggagcactggggcctggacacaccgctcctcaggcactggg-----
>Aona-DOA_XM_012434020.2
tgcctccacgggtgactgtgctccccaagtcccgggtggagctgggccagcccaacatcctcatctgcatcgtggacaacatcttccccccggt------gatcaatatcacctggctgcgcaatggccaaactgtcactgagggagtggcccagaccagcttctattcccagcctgaccatttgttccg---------caagttccactacctgcccttcgtgccctcggctgaggacgtctatgactgccaggtggagcactggggcctggacgcaccgctcctcaggcattggg-----
>Rhbi-DOA_NW_016813514.1:48607-54019
tgcctccacgggtgaccgtgttccccaagtctcgggtggagttgggccagcccaacatcctcatctgcctcgtggacaacatcttcccacctgt------gatcaatatcacctggctgcgcaacggccaagctgtcactgagggagtggcccagaccagcttctattcccagcctgaccatttgttccg---------caagttccactacctgcccttcgtgccctcagccaaggacatctatgactgccaggtggagcactggggcctggatgcgccactcctcaggcattggg-----
>Poab-DOA_XM_002816749.3
tgcctccacgggtgaccgtgctccccaagtctcgggtggagctgggccagcccaacatcctcatctgcattgtggacaacatcttcccccctgt------gatcaatatcacctggctgcgcaacggccaaactgtcactgagggagtggcccagaccagcttctattcccagcctgaccatttgttccg---------caagttccactacctgcccttcgtgccctcagtcgaggacgtctatgactgccaggtggagcactggggcctggatgcgccactcctcaggcattggg-----
>Hymo-DOA_NW_022611662.1:c31494654-31489239
tgcctccacgggtgaccgtgctccccaagtctcgggtggagctaggccagcccaacatcctcatctgcatcgtggacaacatcttcccccctgt------gatcaatatcacctggctgcgcaacggccaaactgtcactgagggagtggcccagaccagcttctattcccagcctgaccatttgttccg---------caagttccactacctgcccttcgtgccctcagccgaggacgtctatgactgccaggtggagcactggggcctggatgcgccactcctcaggcattggg-----
>Nole-DOA_XM_030802932.1
tgcctccacgggtgaccgtgctccccaagtctcgggtggagctgggccagcccaacatcctcatctgcatcgtggacaacatcttcccccctgt------gatcaatatcacctggctgcgcaacggccaaactgtcactgagggagtggcccagaccagcttctattcccagcctgaccatttgttccg---------caagttccactacctgcccttcgtgccctcagccgaggacgtctatgactgccaggtggagcactggggcctggatgcgccactcctcaggcattggg-----
>Hosa-DOA_01:01:01:01
tgcctccacgggtgaccgtgctccccaagtctcgggtggagctgggccagcccaacatcctcatctgcatcgtggacaacatcttcccccctgt------gatcaatatcacctggctacgcaacggccaaactgtcactgagggagtggcccagaccagcttctattcccagcctgaccatttgttccg---------caagttccactacctgcccttcgtgccctcagccgaggacgtctatgactgccaggtggagcactggggcctggatgcgccactcctcaggcattggg-----
>Papa-DOA_XM_024929322.2
tgcctccacgggtgaccgtgctccccaagtctcgggtggagctgggccagcccaacatcctcatctgcattgtggacaacatcttcccccctgt------gatcaatatcacctggctgcgcaatggccaaactgtcactgagggagtggcccagaccagcttctattcccagcctgaccatttgttccg---------caagttccactacctgcccttcgtgccctcagccgaggacgtctatgactgccaggtggagcactggggcctggatgcaccactcctcaggcattggg-----
>Patr-DOA_NC_036885.1:c32521469-32516047
tgcctccacgggtgaccgtgctccccaagtctcgggtggagctgggccagcccaacatcctcatctgcatcgtggacaacatcttcccccctgt------gatcaatatcacctggctgcgcaatggccaaactgtcactgagggagtggcccagaccagcttctattcccagcctgaccatttgttccg---------caagttccactacctgcccttcgtgccctcagctgaggacgtctatgactgccaggtggagcactggggcctggatgcaccactcctcaggcattggg-----
>Gogo-DOA_XM_019029204.2
tgccaccacgggtgaccgtgctccccaagtctcgggtggagctgggccagcccaacatcctcatctgcatcgtggacaacatcttcccccctgt------gatcaatatcacctggctgcgcaatggccaaactgtcactgagggagtggcccagaccagcttctattcccagcctgacaatttgttccg---------caagttccactacctgcccttcgtgccctcagccgaggacgtctatgactgccaggtggagcactggggcctggatgcaccactcctcaggcattggg-----
>Mafa-DOA_01:06:01:01
tgcctccacgggtgaccgtgctccccaagtctcgggtggagctgggccagcccaacatcctcatctgcatcgtggacaacatcttcccgcctgt------gatcaatatcacctggctgcgcaacggccaagctgtcactgagggagtggcccagaccagcttctattcccagcctgaccatttgttccg---------caagttccactacctgccctttgtgccctcggccgaggacgtctatgactgccaggtggagcactggggcctggatgcgccactcctcaggcattggg-----
>Chsa-DOA_XM_038005949.1
tgcctccacgggtgaccgtgttccccaagtctcgggtggagctgggcgagcccaacatcctcatctgcgtcgtggacaacatcttcccgcctgt------gatcaatatcacctggctgcgcaacagccaagctgtcactgagggagtggcccagaccagcttctattcccagcctgaccatttgttccg---------caagttccactacctgcccttcgtgccctcggccgaggacgtctatgactgccaggtggagcactggggcctggatgcgccactcctcaggcactggg-----
>Mamu-DOA_XM_015136063.2
tgcctccacgggtgaccgtgttccccaagtctcgggtggagctgggccagcccaacatcctcatctgcgtcgtgaacaacatcttcccgcctgt------gatcaatatcacctggctgcgcaatggccaagctgtcactgagggagtggcccagaccagcttctattcccagcctgaccatttgttccg---------caagttccactacctgcccttcgtgccctcggccgcagacgtctatgactgccaggtggagcactggggcctggatgcgccactcctcaggcattggg-----
>Mane-DOA_XM_011729052.2
tgcctccacgggtgaccgtgttccccaagtctcgggtggagctgggccagcccaacatcctcatctgcgtcgtgaacaacatcttcccgcctgt------gatcaatatcacctggctgcgcaatggccaagctgtcactgagggagtggcccagaccagcttctattcccagcctgaccatttgttccg---------caagttccactacctgcccttcgtgccctcggccgcggacgtctatgactgccgggtggagcactggggcctggatgcgccactcctcaggcattggg-----
>Malo-DOA_01:01
tgcctccacgggtgaccgtgttccccaagtctcgggtggagctgggccagcccaacatcctcatctgcgtcgtgaacaacatcttcccgcctgt------gatcaatatcacctggctgcgcaatggccaagctgtcactgagggagtggcccagaccagcttctattcccagcctgaccatttgttccg---------caagttccactacctgcccttcgtgccctcggccgaggacgtctatgactgccgggtggagcactggggcctggatgcgccactcctcaggcattggg-----
>Paan-DOA_XM_009204891.4
tgcctccacgggtgaccgtgttccccaagactcgggtggagctgggccagcccaacatcctcatctgcgtcgtgaacaacatcttcccgcctgt------gatcaatatcacctggctgcgcaacggccaagctgtcactgagggagtggcccagaccagcttctattcccagcctgaccatttgttccg---------caagttccactacctgcccttcgtgccctcggccgaggacgtctatgactgccaggtggagcactggggcctggatgcgccactcctcaggcattggg-----
>Thge-DOA_XM_025382801.1
tgcctccacaggtgaccgtgttccccaagactcgggtggagctgggccagcccaacatcctcatctgcgtcgtgaacaacatcttcccgcctgt------gatcaatatcacctggctgcgcaacggccaagctgtcactgagggagtggcccagaccagcttctattcccagcctgaccatttgttccg---------caagttccactacctgcccttcgtgccctcggccgaggacgtctatgactgccaggtggagcactggggcctggatgcgccactcctcaggcattggg-----
>Ceat-DOA_XM_012036396.1
tgcctccacgggtgaccgtgttccccaagtctcgggtggagctgggccagcccaacatcctcatctgcgtcgtgaacaacatcttcccgcctgt------gatcaatatcacctggctgcgcaacggccaagctgtcactgagggagtggcccagaccagcttctattcccagcctgaccatttgttccg---------caagttccactacctgcccttcatgccctcagccgaggatgtctatgactgccaggtggagcactggggcctggatgcgccactcctcaggcattggg-----
>Rhro-DOA_XM_010368725.2
tgcctccacgggtgaccgtgttccccaagtctcgggtggagttgggccagcccaacatcctcatctgcgtcgtggacaacatcttcccgcctgt------gatcaatatcacctggctgcgcaacggccaagctgtcactaagggagtggcccagaccagcttctattcccagcctgaccatttgttccg---------caagttccactacctgcccttcgtgccctcagccgaggacatctatgactgccaggtggagcactggggcctggatgcgccactcctcaggcattggg-----
>Coan-DOA_XM_011944826.1
tgcctccacgggtgaccgtgttccccaagtctcgggtggagctgggccagcccaacatcctcatctgcgtcgtggacaacatcttcccgcctgt------gatcaatatcacctggctgcgcaacggccaagctgtcactgagggagtggcccagaccagcttctattcccagcctgaccatttgttccg---------caagttccactacctgcccttcgtgccctcagccgaggacgtctatgactgccaggtggagcactggggcctggatgcgccactcctcaggcattggg-----
>Pite-DOA_NC_045438.1:135792339-135797761
tgcctccacgggtgaccgtgttccccaagtctcgggtggagctgggccagcccaacatcctcatctgcgtcgtggacaacatcttcccgcctgt------gatcaatatcacctggctgcgcaacggccaagctgtcactgagggagtggcccagaccagcttctattcccagcctgaccatttgttccg---------caagttccactacctgcccttcgtgccctcagccgaggacgtctatgactgccaggtggagcactggggcctggatgcgccactcctcaggcattggg-----
>Trfr-DOA_NW_022681455.1:c32922932-32917514
tgcctccacggatgaccgtgttccccaagtctcgggtggagctgggccagcccaacatcctcatctgcgtcgtggacaacatcttcccgcctgt------gatcaatatcacctggctgcgcaatggccaagctgtcactgagggagtggcccagactagcttctattcccagcctgaccatttgttccg---------caagttccactacctgcccttcgtgccctcagccgaggacgtctatgactgccaggtggagcactggggcctggatgcgccactcctcaggcattggg-----
>Puco-DOA_XM_025925253.1
tgcctccgagggtgactgtattccccaagtttcgagtggagctgggccagcccaacgtcctcatctgcatggtggacaacatcttcccccctgt------gatcaatatcacctggctgcgcaatggtcaaataatcactgagggggtggcccagaccagcttctattcccagcctgaccatctgttccg---------caagttctactacctgaccttcgtgccttcagcagatgacatgtatgactgcaaggtggagcactggggcctggacgagccgctcttcaggcactggg-----
>Nyco-DOA_XM_053603401.1
tgcctccaagggtgaccgtgctccccaagtctcaagtggagctgggccagcccaacatcctcatctgcattgtggacaacatcttcccacctgt------gatcaatatcacctggctgcgcaatggtcaaacagtcaccgagggagtggcccagaccagcttctattcccagcctgaccatttgttccg---------caagttccactacctggcctttgtgcccacggccaaggacgtctatgactgccaggtggagcactggggcctcaacgcgccgctcctcaggcactggg-----
>Otga-DOA_XM_012804794.2
tgcctccaagggtgaccgtgctccccaagtctcgggtggagctgggccagcccaacatcctcatctgcattgtggacaacatcttcccacctgt------gatcaatgtcacctggctgcgcaatggtcaaacagtcaccgagggagtggcccagaccagcttctattcccagcctgaccatatgttccg---------caagttccactacctagcctttgtgcccacggccaaggacgtctatgactgccgggtggagcactggggcctggacgcgccactcctcaggcactggg-----
>Prco-DOA_XM_012661816.1
tgcctccaagggtgactgtgctccccaagtctcgagcggagctgggccagcccaatgtcctcatctgcatcgtggacaacatcttcccgcctgt------gatcaatatcacctggctgcgcaatggtcaaacagtcaccgagggagtggcccagaccagcttctattcccagcctgaccatttgttccg---------caagttctgctacctgaccttcgtgccctcagctgaggatgt-------------------------------------------------------------
>Leca-DOA_XM_045541806.1
tgcctccaagggtgaccgtgatccccaagtctcgagtggagctgggccagcccaatgtcctcatctgcatcgtggacaacatcttcccacctgt------gatcaatatcacctggctgcgcaacggtcaaacagtcaccgagggggtggcccagaccagcttctattcccagcctgaccatttgttccg---------caagttccactacctgaccttcgtgccctcagccgaggacgtctatgactgccgggtggagcactggggcctggacgagccactcctcaggcactggg-----
>Oraf-DOA_XM_007939436.1
tgcctccaaaggtgactgtgctccccaagtatcgagtggagctaggccagcccaacatcctcatctgcatcgtggacaacatcttcccccctgt------gatcaacatcacctggctgcgcaatggttggacaatcactgagggtgtggcccaaaccagtttctattccaggcctgaccatttgttcct---------caagttccactacttacccttcgtgcccacagcagatgacgtctatgactgcaaggtggaacactggggcctggatgagccactccttaagcactggg-----
>Ocpr-DMA_XM_012928496.1
gtttcccagctgctgaggtcttcacgctgaagccgctggagttcggcaagcccaacacgctggtgtgttttgtcagtaaccttttcccacccat------gctgacagtcagctgggagcacaattccaagccagtg---caaggagtcgggcctaccacagtgtcggccgtcagcggactcagcttcca---------ggccttttcctacttaaacttcacaccacagccctccgacctgttctcctgcatcgtgactcacgagattgaccgctacacggccatcgcctactggg-----
>Rano-DMa_n
gtttgccttcggctgaggtgttcaccctgaagcccctggagtttggcaagcccaacacgctggtctgtttcatcagcaacctctttccaccgac------tttgacggtgacctggcagcatcatttcgtccccgtg---gagggagccagccccacatccgtttcagccatcgatgggctcaccttcca---------ggccttctcttatttaaacttcacaccggaacccttcgacctttactcctgcactgtgacgcacgagattgaccgctacacggcgattgcctattggg-----
>Piku-DMA_XM_036414705.2
ggtttcctgtggtcgaggtgttcacgctgcagcccctggagttcggcaagcccaacacgctggtctgctttgtcagcaacctcttccccccctc------gctggcggtggcctggcagcatcacctggcccccctg---gagggcgccgggcccaccttcgtctcagccctggatgggctcaccttcca---------ggccttctcctacctaaacgtcacgccggcgccctccgacatcttctcctgcatcgtcacccacgagattgacggctacacagcgattgcctactggg-----
>SLA-DMA_01:01:01
ggttacccatcgctgaggtgttcacgctgaagcccctggagtttggcaaacccaacacactggtctgttttgtcagtaaccttttcccacccgc------actgacggtgacctgggagcatcactctgctcctgtg---gaaggaatcgggcccactttcgtctccgccacggatgacctcagcttcca---------ggccttttcttatttaaacttcacaccgacaccctctgaccttttctcctgcgtcgtgactcatgagctcgacggctacgtagcaatctcttactggg-----
>Eled-DMA_XM_006882199.1
ggtttcctgttgttgaagtgttcacgctgaagcccctggagttcggcaagcccaacacactggtctgttttgtcagtaatctcttcccacccac------attgtccgtgagctggcagcatcattcggtctctctg---gaaggagttggacacacctttgtctcatcaaatgatgaactgagtttcca---------ggccttttcttatttaaacttcacaccggaaccctttgatcttttctcctgcattgtgactcatgagattgaccgctacactgcgattgccttttggg-----
>Oraf-DMA_XM_007939434.2
ggtttcctgttgctgaggtgttcacgatgaagcccctggagtatggcaagcccaacacgcttgtctgttttgtcagtaatctcttcccacccac------attgtcagtgagctggcagcatcattcagtccctgtg---gaaggagttgggcccacttttgtctcagctacagatggactgagtttcca---------ggccttttcttatttaaacttcacacctgaaccctttgaccttttctcctgcattgtgacccatgagattgatcgctacactgcaattgccttttggg-----
>Maja-DMA_XM_017659240.2
ggttccctgttgctgaggtgttcacgctgaagcctctggagtttggcaaacccaacacgctggtctgttttgtcagtaatctcttcccgcccat------gttgacggtgaactggcagcatcacttgacccctgtg---gaagaagctggacccacttttgtgtcagccattgatggactcagcttcca---------gggcttttcttatttaaacgtcacaccatcaccctctgaccttttctcctgcatcgtgactcatgaaattgatggctacacagctgttgcctattggg-----
>Nyco-DMA_XM_053602661.1
ggttcccaatcgctgaggtgttcacaatgaagcccctggagtttggcaagcccaacacactggtctgttttgttagtaatctcttcccacccat------gttgacggtgagctggcaacatcaatctgtcccggtg---gaaggagttgggcccaccttcgtctcagccatcgatggactcagcttcca---------agccttttcttacttaaactttactccagaacactctgatgttttctcttgcatcgtgactcatgaaattgaccgctacacagctgttgcctattggg-----
>Otga-DMA_XM_003789072.3
ggttcccaatcgctgaggtgttcacagtgaagcccctggagtttggcaagcccaacacgctggtctgttttgttagtaatctcttcccacccac------tttgacggtgagctggcaacatcaatctgccccagtg---gaaggagttgggcccacttttgtctcggccatcgatggactcagcttcca---------agccttttcttacttaaacttcactccagaacgctctgatgttttctcttgcattgtgactcatgaaattgaccgctacacagctgttgcctattggg-----
>Chdi-DMA_NC_051313.1:118858603-118875977
ggttccctcttgccgaggtgttcacgctgaagcccctggagtttggcaagcccaacacgctggtctgttttgtcagtaatctcttcccacccac------actgacagtgaactggcagcatcactcagcccctgtg---gaaggagaggggcccacttacgtctcagctgtcgatggactcagcttcca---------ggccttttcttacttaaacttcacacctgaaccctctgaccttttctcctgcatcgtgactcatgagattgacagatacactgccattgcctattggg-----
>Tuch-DMA_XM_006164539.3
ggttccctatcgctgaggtgttcacgatgaagcccctggagtttggcaagcccaacacgctggtctgtttcgtcagcaatctcttccctcccac------gctgtcggtgaactggcagcacaataccgtccctgtg---gaaagcgctgggcctacttttgtctcagctgtggatggactcagcttcca---------ggccttttcttacttaaacgtcacaccagaagcctctgacattttctcctgcatggtgactcacgaaattgaccgctacacagcaatcgcctattggg-----
>Casy-DMA_XM_021718250.1
ggttccctatcgctgaggtgttcacaatgaagcccctggagtttggcaaacccaacacactggtctgtttcatcagtaatctcttcccacccat------gctgacggtgaattggcagcatcattctgtccctgtg---gaaggaattggacctactttcgtgtcagctgtcgatggactcagtttcca---------ggccttttcttacttaaacttcacaccagaaccctatgacgttttctcctgcattgtgactcatgaaattgaccgctacacagcaattgcttattggg-----
>Rhro-DMA_XM_010368730.2
ggtttcctatcgctgaggtgttcacgctgaagcccctggagtttggcaaacccaacacgttggtctgttttgtcagtaatctcttcccacccat------gctgacagtgaactggcagcatcattccgtccctatg---gaaggatctgggcctacttttgtctcagctgtcgatggactcagcttcca---------agccttttcttatttaaacatcacaccggaaccttctgacattttctcctgcattgtgactcacgaaattgaccgctacacagcaattgcctattggg-----
>Trfr-DMA_NW_022681455.1:c32869312-32864203
ggtttcctatcgctgaggtgttcacgctgaagcccctggagtttggcaaacccaacacgttggtctgttttgtcagtaatctcttcccacccat------gctgacagtgaattggcagcatcattccgtccctgtg---gaaggatctgggcctacttttgtctcagctgtcgatggactcagcttcca---------agccttttcttacttaaacatcacaccggaagcttctgacattttctcctgcattgtgactcacgaaattgaccgctacacagcaattgcctattggg-----
>Coan-DMA_XM_011944820.1
ggtttcctatcgctgaggtgttcacgctgaagcccctggagtttggcaaacccaacacgttggtctgttttgtcagtaatctcttcccacccat------gctgacagtgaactggcagcatcattccgtccctgtg---gaaggatctgggcctacttttgtctcagctgtcgatggactcagcttcca---------agccttttcttacttaaacatcacaccggaaccttccgacattttctcctgcattgtgactcacgaaattgaccgctacacagcaattgcctattggg-----
>Pite-DMA_XM_023194749.2
ggtttcctatcgctgaggtgttcacgctgaagcccctggagtttggcaaacccaacacgttggtctgttttgtcagtaatctcttcccacccat------gctgacagtgaactggcagcatcattccgtccctgtg---gaaggatctgggcctacttttgtctcagctgttgatggactcagcttcca---------agccttttcttacttaaacatcacaccggaaccttctgacattttctcctgcattgtgactcacgaaattgaccgctacacagcaattgcctattggg-----
>Rhbi-DMA_NW_016813514.1:107986-113201
ggtttcctatcgctgaggtgttcacgctgaagcccctggagtttggcaaacccaacacgttggtctgttttgtcagtaatctcttcccacccat------gctgacagtgaactggcagcatcattccgtccctgtg---gaaggatctgggcctacttttgtctcagctgtcgatggactcagcttcca---------agccttttcttacttaaacatcacaccggaaccttctgacattttctcctgcattgtgactcacgaaattgaccgctacacagcaattgcctattggg-----
>Mamu-DMA_NM_001193474.1
ggtttcctatcgctgaggtgttcacgctgaagcccctggagtttggcaaacccaacacgttggtctgttttgtcagtaatctcttcccacccat------gctgacagtgaactggcagcatcattccgtccctgtg---gaaggatctgggcctacttttgtctcagctgtcgatggactcagcttcca---------ggccttttcttacttaaacatcacaccggaaccttcggacgttttctcctgcattgtgactcacgaaattgaccgctacacagcaattgcctattggg-----
>Malo-DMA_02:01:01
ggtttcctatcgctgaggtgttcacgctgaagcccctggagtttggcaaacccaacacgttggtctgttttgtcagtaatctcttcccacccat------gctgacagtgaactggcagcatcattccgtccctgtg---gaaggatctgggcctacttttgtctcagctgtcgatggactcagcttcca---------ggccttttcttacttaaacatcacaccggaaccttcggacgttttctcctgcattgtgactcacgaaattgaccgctacacagcaattgcctattggg-----
>Mane-DMA_XM_011729042.2
ggtttcctatcgctgaggtgttcacgctgaagcccctggagtttggcaaacccaacacgttggtctgttttgtcagtaatctcttcccacccat------gctgacagtgaactggcagcatcattccgtccctgtg---gaaggatctgggcctacttttgtctcagctgtcgatggactcagcttcca---------ggccttttcttacttaaacatcacaccggaaccttctgacgttttctcctgcattgtgactcacgaaattgaccgctacacagcaattgcctattggg-----
>Ceat-DMA_XM_012036407.1
ggtttcctatcgctgaggtgttcacgctgaagcccctggagtttggcaaacccaacacgttggtctgttttgtcagtaatctcttcccacccat------gctgacagtgaactggcagcatcattccgtccctgtg---gaaggatctgggcctacttttgtctcagctgtcgatggactcagcttcca---------ggccttttcttacttaaacatcacaccggaaccttctgacattttctcctgcattgtgactcacgaaattgaccgctacacagcaattgcctattggg-----
>Math-DMA_XM_050787819.1
ggtttcctatcgctgaggtgttcacgctgaagcccctggagtttggcaaacccaacacgttggtctgttttgtcagtaatctcttcccacccat------gctgacagtgaactggcagcatcattccgtccctgtg---gaaggatctgggcctacttttgtctcagctgtcgatggactcagcttcca---------ggccttttcttacttaaacatcacaccggaaccttctgacattttctcctgcattgtgactcacgaaattgaccgctacacagcaattgcctattggg-----
>Mafa-DMA_02:04:01:01
ggtttcctatcgctgaggtgttcacgctgaagcccctggagtttggcaaacccaacacgttggtctgttttgtcagtaatctcttcccacccat------gctgacagtgaactggcagcatcattccgtccctgtg---gaaggatctgggcctacttttgtctcagctgtcgatggactcagcttcca---------ggccttttcttacttaaacatcacaccggaaccttctgacattttctcctgcattgtgactcacgaaattgaccgctacacagcaattgcctattggg-----
>Paan-DMA_XM_021936721.2
ggtttcctatcgctgaggtgttcacgctgaagcccctggagtttggcaaacccaacacgttggtctgttttgtcagtaatctcttcccacccat------gctgacagtgaactggcagcatcattccgtccctgtg---gaaggatctgggcctacttttgtctcagctgtcgatggactcagcttcca---------ggccttttcttacttaaacatcacaccggaatcttctgacattttctcctgcattgtgactcacgaaattgaccgctacacagcgattgcctattggg-----
>Thge-DMA_XM_025383140.1
ggtttcctatcgctgaggtgttcacgctgaagcccctggagtttggcaaacccaacacgttggtctgttttgtcagtaatctcttcccacccat------gctgacagtgaactggcagcatcattccgtccctgtg---gaaggatctgggcctacttttgtctcagctgtcgatggactcagcttcca---------ggccttttcttacttaaacatcacaccggaatcttctgacattttctcctgcattgtgactcacgaaattgaccgctacacagcaattgcctattggg-----
>Poab-DMA_NC_036909.1:c33277709-33273161
ggtttcctatcgctgaagtgttcacgctgaagcccctggagtttggcaagcccaacactttggtctgttttgtcagtaatctcttcccacccat------gctgacagtgaactggcagcatcattccatccctgtc---gaaggatttgggcctacttttgtctcagctgttgatggactcagcttcca---------ggccttttcttacttaaacttcacaccagaatcttctgacattttctcctgcattgtgactcacgaaattgaccgctacacagcaattgcatattggg-----
>Hymo-DMA_NW_022611662.1:c31438019-31433386
ggtttcctatcactgaagtgttcacgctgaagcccctggagtttggcaagcccaacactttggtctgttttgtcagtaatctcttcccacccat------gctgacagtgaactggcagcatcattccatccctgtg---gaaggatttgggcctacttttgtctcagctgtcgatggactcagcttcca---------ggccttttcttacttaaacgttacaccagaaccttctgacattttctcctgcattgtgactcacgaaattgacggctacacagcaattgcctattggg-----
>Nole-DMA_XM_003272159.4
ggtttcctatcactgaagtgttcacgctgaagcccctggagtttggcaagcccaacactttggtctgttttgtcagtaatctcttcccacccat------gctgacagtgaactggcagcatcattccatccctgtg---gaaggatttgggcctacttttgtctcagctgtcgatggactcagcttcca---------ggccttttcttacttaaacgttacaccagaaccttctgacattttctcctgcattgtgactcacgaaattgacggctacacagcaattgcctattggg-----
>Patr-DMA_NC_036885.1:c32480106-32457591
ggtttcctgtcgctgaagtgttcacgctgaagcccctggagtttggcaagcccaacactttggtctgttttgtcagtaatctcttcccacccat------gctgacagtgaactggcagcatcattccatccctgtg---gaaggatttgggcctacttttgtctcagctgtcgatggactcagcttcca---------ggccttttcttacttaaacttcacaccagaaccttctgacattttctcctgcattgtgactcacgaaattgaccgctacacagcaattgcctattggg-----
>Gogo-DMA_XM_019029197.2
ggtttcctatcgctgaagtgttcacgctgaagcccctggagtttggcaagcccaacactttggtctgttttgtcagtaatctcttcccacccat------gctgacagtgaactggcagcatcattccgtccctgtg---gaaggatttgggcctacttttgtctcagctgtcgat------------------------------------------------------------------------------------------------------------------------------
>Papa-DMA_XM_008960662.4
ggtttcctatcgctgaagtgttcacgctgaagcccctggagtttggcaagcccaacactttggtctgttttgtcagtaatctcttcccacccat------gctgacagtgaactggcagcatcattccgtccctgtg---gaaggatttgggcctacttttgtctcagctgtcgatggactcagcttcca---------ggccttttcttacttaaacttcacaccagaaccttctgacattttctcctgcattgtgactcacgaaattgaccgctacacagcaattgcctattggg-----
>Hosa-DMA_01:01:01:01
ggtttcctatcgctgaagtgttcacgctgaagcccctggagtttggcaagcccaacactttggtctgttttgtcagtaatctcttcccacccat------gctgacagtgaactggcagcatcattccgtccctgtg---gaaggatttgggcctacttttgtctcagctgtcgatggactcagcttcca---------ggccttttcttacttaaacttcacaccagaaccttctgacattttctcctgcattgtgactcacgaaattgaccgctacacagcaattgcctattggg-----
>Ceim-DMA_XM_017522720.2
ggtttcctgttgttgaggtgttcacgctgaagcccctggagtttggcaagcccaacacgctggtctgttttgtcagtaatctcttcccacccat------gctgacggtgaactggcagcatcattccgtccctgtg---gaaggagttgggcctacttttgtttcagctgttgatggactcagcttcca---------ggccttttcttacttaaacgtcacaccagaaccttctgacattttctcctgcattgtgactcacgaaattgatcgctacacagcaattgcctattggg-----
>Saap-DMA_XM_032253355.1
ggtttcctgtcgttgaggtgttcacgctgaagcccctggagtttggcaagcccaacacgctggtctgttttgtcagtaatctcttcccacccat------gctgacggtgaactggcagcatcattccgtccctgtg---gaaggagttgggcctacttttgtttcagctgttgatggactcagcttcca---------ggccttttcttacttaaacgtcacaccagaaccttctgacattttctcctgcattgtgactcacgaaattgatcgctacacagcaattgcctattggg-----
>Caja-DMA_XM_002746410.4
ggtttcctatcgctgaggtgttcacgctgaagcccctggagtttggcaagcccaacacgctggtctgttttgtcagtaatctcttcccacccat------gctgacagtgaactggcagcatcattccgtccctgtg---gaaggagttgggcctacttttgtctcagctgttgatggactcagcttcca---------ggccttttcctacttaaatgtcacaccggaaccttctgacattttctcctgcattgtgactcacgaaattgaccgctacacagcaattgcctattggg-----
>Sabo-DMA_XM_010334004.2
ggtttcctatcgccgaggtgttcacgctgaagcccctggagtttggcaagcccaacacgctggtctgttttgtcagtaatctcttcccacccat------gctgacagtgaactggcagcatcattctgtccctgtg---gaaggagttgggcctacttttgtctcagctgttgatggactcagcttcca---------ggccttttcttacttaaacgtcacaccggaaccttctgacattttctcctgcattgtgactcacgaaattgaccgctacacagcaattgcctattggg-----
>Aona-DMA_XM_012434004.2
ggtttcctatcgctgaggtgttcacgctgaagcccctggagtttggcaagcccaacacgctggtctgttttgtcagtaatctcttcccacccat------gctgacagtgagctggcagcatcattccgtccctgtg---gaagaagttgggcctacttttgtctcagctgttgatggactcagcttcca---------ggccttttcttacttaaacgtcacaccggaaccttctgacattttctcctgcgttgtgactcatgaaattgaccgctacacagcaattgcctattggg-----
>Mimu-DMA_NC_033665.1:c2993397-2989641
ggttccctgtcgctgaggtattcacaatgaagcccctggagtttggcaagcccaacacgctggtctgttttgtcagtaatctcttcccgcccac------gttgacggtgagctggcagcatggctccgcccctgtg---gaaggagtcgggcccactttcgtctcagccattgacggactcaccttcca---------ggccttttcttacttaaacttcaccccggaaccctcagacattttctcctgcatggtgactcatgaaatcgaccgctacactgcaattgcctattggg-----
>Leca-DMA_XM_045541804.1
ggttccctattgctgaggtattcacaatgaagcccctggagtttggcaagcccaacacgctggtctgttttgtcagtaatctcttcccacccac------attgacggtgaactggcagcatcactcccaccccgtg---gaaggagttgggcccactttcgtctcagccattgacggactcaccttcca---------ggccttttcttacttaaacttcaccccggaaccctctgacattttctcctgcatggtgactcatgaaattgaccgctacacagcaattgcttattggg-----
>Prco-DMA_XM_012661814.1
ggttccctatcgctgaggtattcacaatgaagcccctggagtttggcaagcccaacacgctggtctgttttgtcagtaatctcttcccacccac------gttgacggtgaactggcagcatcactccacccccgtg---gaaggagttgggcccactttcgtctcagccattgacggactcaccttcca---------ggccttttcttacttaaacttcaccccggaaccctctgacattttctcctgcatagtgactcatgaaattgaccgctacacagcaattgcctattggg-----
>Gava-DMA_XM_008586666.1
ggttacctatcgctgaggtgttcacgctgaagcctctggagtttggcaagcccaacacactggtctgttttgtcagtaatctcttcccacccac------gttgacggtgaactggcagcatcattctgtccctgtg---gaaggagttgggcccactttcgtctcagccatcgatggactcagcttcca---------ggccttttcttacttaaacttcacaccagaaccctctgaccttttctcctgcatcgtaactcatgagattgatagctacacagcaattgccttttggg-----
>Puco-DMA_NW_020339445.1:119158460-119162259
ggttacctgttgttgaggtgttcacgctgaagcccctggagttcggaaagcccaacacgctggtctgttttgtcagtaatctcttcccacccac------cttgacggtgaactggcagcatcatttggaccctgtg---gaaggagtcaggcccacttttgtgtcagctgtggatggactcagcttcca---------ggccttttcttacttaaacttcacaccagtaccctctgacctttactcctgcatggtaactcatgagattgacagctacaacgcaattgccttttggg-----
