# Supplementary material for: The primate Major Histocompatibility Complex as a case study of gene family evolution
Source: eLife. 2025 Dec 3;14:RP103545. doi: 10.7554/eLife.103545 (PMC12674619; doi:10.7554/eLife.103545)
Supplement: Supplementary file 10. [file elife-103545-supp10.zip › classIIB_exon2_alignment.fasta]

>Occu-DPB_XM_040983162.1
agctgtacgtgtaccagcggaggagcgactg---ctttgagtcc---aatgggacg-------------caccgcttcttggagcgctacgcctacaacaaggaggagatcgtccagttcgacagtgcc------------gtggggacgttt--caggcc---gtt---------------tctgagctgggccaggagac-ggtcaagaactggaacattcagca---ggagttcctggcgatgaggcgaggcgctgtggacacggtgtgcagacacaactacgagc---tcgaccgggctttcaccc-tgacgcgcc--gag-----------------------------------
>Piku-DPB_XM_036414706.2
aggtccgcgtgtaccagcggaggagcgactg---cta---gttc---aacgggacg-------------caccgcttcctggagcgatacgtgtacaacagagacgtgttcgtgcagttcgacagcatc------------gtgggcgtgttc--gtggct---gcg---------------accgagctggggcgcacaac-ggccaggaactggaacatacagag---ggagttcctggagctgcggcagggcgcggtggacgcggtgtgcagacacaacttcgagc---tggacagggccttcaccc-tggagcgca--gag-----------------------------------
>Cadr-DPB_XM_010994619.2
agctgtacgtgtaccagaggaggagtgactg---ctatgagttc---aacgggaca-------------caccgctacctggagcgatacatttacaacagagaggtgtacgtccaattcgacagtgcc------------gtgggggtgttt--gtggct---gtg---------------acggagctggggcgccaaac-tgccaagaactggaacatccagag---ggagttcctggaactgagacagagcgcggtggacacggtgtgcagacacaactatgagt---tggacaagggtttcaccc-tgaagcgca--cag-----------------------------------
>Puco-DPB_XM_025925374.1
agctttacctctaccagaggcggagtgtctg---ctacgagttg---aacgggaca-------------caccgcttcctggaacaatacgtgtataacagagagctgttcgtccagtttaacagtgacagc------gctgcgggggtgttt--gtggcg---gag---------------tctgagctgggccgagaaac-tgccaagaactggaacatccagaa---ggagttcccggagctgagacggagcgccgtggacacggtgtgcaagcacaacttcgagc---tggacgagggtttcacgc-tgcagtgca--gag-----------------------------------
>Poab-DPB_NC_036909.1:33437311-33454079
agaattccgtgtaccaggaacggcaggaatg---ctatgcgttc---agtgggact-------------cagcgctttgtggacgggctcatctacaaccgggaggaatacgtgcattttgacagcgca------------gtgggggagttc--ctgaca---gtg---------------atggagctggggcggcccat-ggccgagtgcttgaacagccagaa---ggactttatggaacgcaagcgagccgtgatggacacggtgtgcagacacaagtacgagc---tgatggagccactcatcc-ggcagcgcc--gag-----------------------------------
>Male-DPB_XM_011976671.1
agaactccgtgtaccagcaacggcaggaatg---ctacgcgttc---aatgggact-------------cagcgctttgtggacgggcccatctacaaccgggaggaatacgtgcattttgacagcgca------------gtgggggagttc--ctagca---gtg---------------atggagctggggcggcccac-gggcgagtacttgaacagccagaa---ggaatttatggaacggaagcgagccgaggtggacaaggtgtgcagacacaagtatgagt---tgatggagccactcctct-ggcagcgcc--gag-----------------------------------
>Papa-DPB_XM_034961827.1
agaattccgtctaccaggaacggcaggaatg---ctatgcgttc---aatgggact-------------cagcgcgttgtggacgggctcatctacaaccgggaggaatacgtgcattttgacagcgca------------gtgggggagttc--ctagca---gtg---------------atggagctggggcggcccat-aggcgagtacttcaatagccagaa---ggactttatggaacggaagcgagccgaggtggacaaggtgtgcagacacaagtacgagc---tgatggagccactcatcc-ggcagcgcc--gag-----------------------------------
>Hosa-DPB2_01:01:01
agaattccgtctaccaggaacggcaggaatg---ctatgcgttc---aatgggact-------------cagcgcgttgtggacgggctcatctacaaccgggaggaatacgtgcattttgacagcgca------------gtgggggagttc--ctagca---gtg---------------atggagctggggcggcccat-aggcgagtacttcaatagccagaa---ggactttatggaacggaagcgagccgaggtggacaaggtgtgcagacacaagtacgagc---tgatggagccactcatcc-ggcagcgcc--gag-----------------------------------
>Mafa-DPB2_01:01:01:01N
AGAATTCCGTGTACCAGGAACGGCAGGAATG---CTAGGCGTTC---AATGGGACT-------------CAGCGCTTTGTGGACGGGCTCATCTACAACCGGGAGGAATACGTGCATTTTGACAGCGCA------------GTGGGGGAGTTC--CTAGCA---GTG---------------ATGGAGCTGGGTCGGCCCAC-GGGCGAGTACTTGAACAGCCAGAA---GGACTTTATGGAACGGAAGCGAGCCGAGGTGGACAAGGTGTGCAGACACAAGTACGAGC---TGATGGAGCCACTCCTCC-GGCAGCGCC--GAG-----------------------------------
>Mamu-DPB2_01:01
AGAACTCCGTGTACCAGGAACGGCAGGAATG---CTATGCGTTC---AATGGGACT-------------CAGCGCTTTGTGGACGGGCTCATCTACAACCGGGAGGATTACGTGCATTTTGACAGCGCA------------GTGGGGGAGTTC--CTAGCA---GTG---------------ATGGAGCTGGGGCGGCCCAC-GGGCGAGTACTTGAACAGCCAGAA---GGACTTTATGGAACGGAAGCGAGCCGAGGTGGACAAGATGTGCAGACACAAGTACGAGC---TGATGGAGCCACCCCTCC-GGCAGCGCC--GAG-----------------------------------
>Trfr-DPB_XR_004438647.1
agaattccgtgtaccaggaacggcaggaatg---ctacccattc---agtaggact-------------cagcgctttgtggaagggctcatctacaaccgggaggaat--------tttgacagcgca------------gtgggggagttc--ctagca---gtg---------------atggagctggg-cggcccac-gggcgagtacttgaacagccagaa---ggactttacggaacggaagcgagccgaggtggacaaggtgtgcagacacaagtacgagc---tgatggagccactcatcc-ggcagcgcc--gag-----------------------------------
>Thge-DPB_XM_025381296.1
agaactccgtgtaccaggaacggcaggaatg---ctacgcgttc---aatgggact-------------cagcgctttgtggacgggctcatctacaaccgggaggaatacgtgcattttgacagcgca------------gtgggggagttc--ctagca---gtg---------------atggagctggggcggcccac-aggcgagtacttgaacagccagaa---ggactttatggaacggaagcgagccgaggtggacaagatgtgcagacacaagtacgagc---tgatggagccacccctcc-ggcagcgcc--gag-----------------------------------
>Ceat-DPB_XM_012077003.1
agaactccgtgtaccaggaacggcaggaatg---ctacgcgttc---aatgggact-------------cagcgctttgtgcacggggtcatctacaaccgggaggaatacgtgcattttgacagcgca------------gtgggggagttc--ctagca---gtg---------------atggagctggggcggcccac-gggcgagtacttgaacagccagaa---ggactttatggaacggaagcgagccgaggtggacaaggtgtgcagacacaagtacgagc---tgatggagccactcatct-ggcagcgtc--cag-----------------------------------
>Math-DPB_XM_050787907.1
agaattccgtgtaccaggaacggcaggaatg---ctacgcgttc---aatgggact-------------cagcgctttgtggacgggctcatctacaaccgggaggaatacgtgcattttgacagcgca------------gtgggggagttc--ctagca---gtg---------------a------tggggcggcccac-gggcgagtacttgaacagccagaa---ggactttatggaacggaagcgagccgaggtggacaaggtgtgcagacacaagtacgagc---tgatggagccactcatcc-ggcagcgcc--cag-----------------------------------
>Trma-DPB_NW_004444318.1:c10787-283
agaattacatggttcaggcacggcacgactg---ctacgcgttt---aacgggacg-------------cagcgctacgtgaacacatacagctataaccgggaggagttcctgcgcttcgacagcgag------------gtgggggagtac--gtggcg---gtg---------------acggagctggggcggcgggt-cgccgagtcctggaacagccagaa---ggactacatggagattagacgggcggagaagaacacgctgtgcagacacaactacgagc---tgggtgcgcccgtcctcc-tgaatcgcc--gag-----------------------------------
>Mimu-DPB_NC_033665.1:3082962-3099391
agaactacgcgctgcaggcgcgccaggagtg---ccacgcgcgc---ccggggacg-------------ccgcgcttcgtggagagatacgtctacaaccgcgaggagtacgtgcgcttcgacagcgac------------gtgggcctgttc--caggcg---gtg---------------accgagctggggcggcggag-cgccgagtcctggaaccgccagaa---ggacctcgtggaggggaagcgggccgtggcgggcaccgcgtgcagacacaactacgagg---cggtggcgcccatcgtgg-cgcagcgcc--gag-----------------------------------
>Leca-DPB_XM_045541814.1
agaactacgtgtaccaggggcggcaggagtg---ctacgctcgg---aacgggacg-------------cagcgcttcgtggagagatacatctataaccgcgaggagtacgtgcgcttcgacagcgac------------gtgggcctgttc--caggcg---gtg---------------acagagctggggcgacagag-cgctgaggacgcgaacagccagaa---ggacttcctggagcggaagcgggctgaggtggacacggtgtgcagacacaactacgagc---tggaggagcccatcgtgg-cgcagcgcc--gag-----------------------------------
>Otga-DPB_XM_012804803.2
agaactacgtgttacagtcgcgagatgactg---ctacgcgttt---aacgggacg-------------cagcgctatgtggagacctacgcctacaaccgggaggagtacgtgcgcttcgacagcgac------------gtgggggagtac--cgggcg---gtg---------------accgagctggggcggcggag-cgccgagtactggaacagccagaa---ggacatcctagaggacgcgcgggccacagcggacaggatgtgcagatacaactatgagc---tggacgaggacgtcaccc-tgaagcgcc--aag-----------------------------------
>Casy-DPB_XM_021713315.1
agaattacctgttccagtgtcggatggagtg---ctacgcgttt---aacgggacg-------------cagcgctacgtggagagatacgtctacaaccgggaggagttcgtgcgcttcgacagcgac------------gtgggggagtac--cgggcg---gtg---------------accgagctggggcggcccac-agccgagtcctggaacgcgcagaa---ggacgtcctggagacgaagcaggccgcggcggacacgatgtgcagacacaactacgagc---tggacgagtccttcaccc-tgcagcgcc--gag-----------------------------------
>Mamo-DPB_XM_046464516.1
agaatcacgtctaccagggacggcaggaatg---ctacgccttc---aacgggacg-------------cagcgcttcgtggagagatacatctacaacctggaggagctcgtgcgcttcgacagcgac------------gtgggggagtac--cgcgcg---gtg---------------agcgagctggggcggcagca-agccgagtacttcaacagccagaa---ggacgtcctggagcagaagcgggccgtggtggacaccggatgcagacagaactacgagc---tggacgagggcttcaccc-tgaagcgcc--gag-----------------------------------
>Gava-DPB_XM_008586674.1
agaattacgtctaccagggacggcagaactg---ctacgcgatc---aacgggacg-------------cagcgctacgtggagagatacatctataaccgggaggagttcgcgcgcttcgacagcgac------------gtgggggagtac--cgcgcg---gtg---------------accgagctggggcggcggga-cgcccagtactggaacgggcagaa---ggacctcctggagcagaagcgggccgcggtggacacgatgtgcagacacaactacgaga---ctgtcgagggcctcaccg-tgcagcgcc--gag-----------------------------------
>Chdi-DPB_XM_037842760.1
agaactacgtgttgcagtcccgggatgactg---ctacgcgctt---aacgggacg-------------cagcgctacgtggagacatatatctataaccgggaggagatcgtgcgcttcgacagcgac------------gtgggggtgtac--gtggcc---gtg---------------acggagctggggcggccgga-cgccgagcactggaacagccagag---ggacatcctggagcggaagcgggccgaggtggacacggtgtgcagacacaacaacgagc---tggtcgagggtttcacgc-tgaagcgcc--gag-----------------------------------
>Aona-DPB_XM_012461727.2
agaattacgtgtaccagcgtttgtatgaatg---ctacgcgttt---aacgggaca-------------cagcgcctcctggacagatacgtctacaaccgggaggagttcgtgcgcttcgacagcgac------------ctgggggagtac--ctggcg---gtg---------------acggagctgggacggcccga-tgccgagtcctggaacagccagaa---ggacagcctggaggagatacgggcctcagtggacacggtgtgcagatacaactacgagc---tggatgaggccgtgaccc-tgcagcgcc--gag-----------------------------------
>Caja-DPB1_27:01
agaattacgtgtaccagagattgtttgaatg---ctacgcgttt---aacgggaca-------------cagcacctcctggacagactcttctacaaccgggaggagttcgtgcgtttcgatagcgac------------ctgggggagtac--caggcg---gtg---------------acagagctgggacgtcccga-tgccaagtactggaacagccagaa---ggacatcctggagcagatgcgggccgaggtggagagggtgtgcagacacaactacgaat---tagaggatcccctcatcc-tgaagcgcc--aag-----------------------------------
>Saap-DPB_XM_032253358.1
agaattacgtgttccagagattgtatgaatg---ctacgcgttt---aacgggaca-------------cagcgcctcctggacagattcttctacaacagggaggagttcgtgcgcttcgacagcgac------------ctgggggagttc--cgggcg---gtg---------------acggagctgggacggcccga-tgccgagtactgcaacagccagaa---ggacatcctggaggacgagcgggccgaggtggagagggtgtgcagacacaactacgagt---tggaggagccactcatcc-ggatgcgcc--gag-----------------------------------
>Aole-DPB1_28:01
agaattacgtgtaccagcgtttgtatgaatg---ctacgcgttt---aacgggaca-------------cagcgcctcctggacagatacgtctacaaccgggaggagttcgtgcgcttcgacagcgac------------ctgggggagttc--cggtcg---gtg---------------acggagctgggacggcccga-tgcaaagtactggaacagcgataa---ggacatcctggaggagatgcgggccgaggtggagagggtgtgcagacacaactacgaat---tggtggagccactcatcc-ggaagcgcc--aag-----------------------------------
>Pite-DPB_NC_045438.1:c135729803-135719305
agaattacgtgtaccagagacggtttgaatg---ctatacgttt---aacgggaca-------------cagcgcctcctggacagatccatctacaaccaggaggagtgcgtgcgcttcgacagcgat------------ctgggggagtac--cgggca---gtg---------------acggagctgggacggcatgc-tgctgagcgctggaacagaca------ggacaacctggagcgggagcgggccgaggtggacagggtgtgcagacacaactatgagc---tggacgaggccgtggccc-tgaagcgcc--gag-----------------------------------
>Nyco-DPB_XM_053601193.1
agaactacgtgttacaggtgcgggatgagtg---ctacgcgctt---aaggggaca-------------cagcgcttggtggagagacacatctacaacaggcaggagttcctgcgcttcgacagcgac------------gtgggggagttc--caggcg---gtg---------------acggagctggggcggccgga-agccgcgtactggaacaaccagaa---ggacatcctggagcaaaagcgggccgaggtggacagggtgtgcagacacaactacgagc---tggacgaggctgtcaccc-tgaagcgcc--aag-----------------------------------
>Eled-DPB_XM_006882196.1
agaattacgtggtccagtcccgtcaggactg---ctatgcgctg---aacgggacc-------------cagcgctacgtggagagatacatctacaaccgcgaggagttcgtgcgcttcgacagcgac------------gtgggcgagttc--agggcg---gtg---------------acggagctggggcggcctga-cgccgagtactggaacagccagaa---ggacctcatggagcagaaccgggccgtggtggagacggtgtgcagacacaactacgagc---tgaacgagcaagtcaccc-tgaagcgcc--gcg-----------------------------------
>Saoe-DPB1_30:01:01
agaattacgtgctccaggtacggcacaactg---ctacgcgttt---aaagggaca-------------cagcacctgctggagagacacatctacaaccaggaggagttcgtgcgcttcgacagcgac------------ctgggggagtac--cgagcg---gtg---------------acggagctgggactgcctgc-tgccgagcacttgaacagccagaa---ggacttcatggagcagaagcgggctgaggtggacacggtgtgcagacacaactacgagc---tgaatgaggctgtgaccc-tgcagcgcc--gag-----------------------------------
>Ceim-DPB_XM_017522707.2
agaattacatgctccaggtcagggacgaatg---ctatgcattt---aacgggaca-------------cagcgctacctggagagaaacatctacaaccgggaggagttcgtgcgcttcgacagcaac------------gtgggggagtac--cgggca---gtg---------------acagagctgggacggcctga-cgcggagtactggaacagccagaa---ggacttcatggagcggaagcgggccgaggtggacacagtgtgcagacacaactacgagc---tggacgaggctgtgaccc-tgcagcgcc--gag-----------------------------------
>Sabo-DPB_XM_010334007.2
agaattacgtgctccaggtacgggacgaatg---ctacgcgttt---aacgggaca-------------cagcgcttcctgcggagagacatctacaacaaggaggaggacgttcgcttcgacagcgac------------gtgggggagttc--cgggcg---gtg---------------acggagctggggcggcctga-cgcggagtactggaacagccagaa---ggacttcctggagcagatgcgggccgcggcggacacggtgtgcaggcacaactacgagc---tggacgaggccgtgaccc-tgcagcgcc--gag-----------------------------------
>Hymo-DPB_NW_022611662.1:31562380-31572634
aaaattacctgtaccagggacggcaggaatg---ctacgcattc---aacgggaca-------------cagcgctacctggagagatacatctacaaccgggaggagtacttgcgctttgacagtgac------------gtgggggagttc--caggcg---gtg---------------acagagctggggcggcctga-cgccgagtacttcaacagccagga---ggacatcctggaagaggagcgggcagtgacggacacgatgtgcagacacaactacgagc---tggacgaggccgtgaccc-tgcagcgcc--gag-----------------------------------
>Nole-DPB_XM_003272163.4
aaaattacctgtaccaggtacggcaggaatg---ctacgcattc---aacgggaca-------------cagcgctacctggagagatacatctacaaccgggaggaggtcttgcgctttgacagtgac------------gtgggggagttc--caggcg---gtg---------------acagagctggggcggcctga-ggccgagtacttcaacagccagga---ggacatcctggagaagaagcgggcagtgacggacacgatgtgcagacacaactacgagc---tggacgaggccgtgaccc-tgcagcgcc--gag-----------------------------------
>Malo-DPB1_02:01
agaattacctgtaccagggacggcaggaatg---ctacgcgatt---aacgggaca-------------cagcgcttcctggagagacacatctacaaccgggaggagttcatgcgcttcgacagcgac------------gccggggagtac--cgggcg---gtg---------------acagagatgggacggcctag-tgcggaatactggaacagccagaa---ggaccgcctggaggagaagcgggccgaggtggacagggtgtgcagacataactacgagg---ggcacgaggcagtgaccc-tgcggcgcc--gag-----------------------------------
>Ceat-DPB_XM_012036392.1
agaattacctgttccagggacggcaggaatg---ctacgcgatt---aacgggaca-------------cagcgcttcctggagagatacatctacaaccgggaggagttcctgcgcttcgacagcgac------------gtgggggagttc--cgggcg---gtg---------------acagagatgggacggcctac-tgcggagaactggaacagccagaa---ggacaaactggaggagaagcgggcagtggcggacacggtgtgcagacacaactacgagg---tgaacgaggctgtgaccc-tgcagcgcc--gag-----------------------------------
>Paan-DPB1_03:01:01
agaattacctgtaccagggacggatggaatg---ctacgcgatt---aacggcaca-------------cagcgctacctggagagacacatctacaaccgggaggagttcctgcgcttcgacagcgac------------gtgggggagttc--cgggcg---gtg---------------acagagatgggacggcctac-tgcggaatactggaacagccagaa---ggacaaactggaggagaagcgggcagtggcgggcacgggttgcagacacaactacgagg---tgaacgaggctgtgaccc-tgcagcgcc--gag-----------------------------------
>Chsa-DPB1_09:01
agaattacctgttgcaggtacgggatgaatg---ctacgcgttt---aatgggaca-------------cagcgctacctggaaagacacatctacaatcgggaagagcacgtgcgcttcgacagcgac------------gtaggggaattc--cgggcg---gtg---------------acggagctggggcggcctga-tgcggaatactggaacagccagaa---ggacttcctggaggagaagcgggcagaggtggacacggtgtgcagatacaactacgagc---tggacgaggccgtgaccc-tgcagcgcc--gag-----------------------------------
>Mafa-DPB1_09:02:01:01
agaattacctgttgcagatacgggatgaatg---ctacgcgttt---aatgggaca-------------cagcgctacctggaaagacacatctacaatcgggaagagcacgtgcgcttcgacagcgac------------gtgggggagtac--cgggcg---gtg---------------acggagctggggcggcctga-tgcggaatactggaacagccagaa---ggacttcctggaggagaagcgggcagaggtggacacggtgtgcagatacaactacgagc---tggacgaggccgtgaccc-tgcagcgcc--gag-----------------------------------
>Trfr-DPB_XM_033216755.1
agaattacctgtaccagacacggcaggaatg---ctacgcgttt---aatgggaca-------------cagcgctacctggagagatacatctacaatcgggaagagcacgtgcgcttcgacagcgac------------gtgggggagttc--ctggcg---gtg---------------acggagctggggcggcctga-tgcggagtactggaacggccagaa---ggacctcctggaggagaggcgggcagcggtggacacgatgtgcagatacaactacgaac---tggacgaggccgtgaccc-tgcagcgcc--gag-----------------------------------
>Rhro-DPB_XM_010357877.2
agaattacctgtaccaggtacggcaggaatg---ctatgcattt---aacgggaca-------------cagcgctacctggagagacacatctacaatcgggaagagcacgtgcgcttcgacagcgac------------gtgggggagttc--caggcg---gtg---------------acagagctggggcggcctga-tgcggagtactggaacagccagaa---ggacgaaatggaggagatacgggcagtggcggacacgatgtgcagacacaactacgaac---tggacgaggccgtgaccc-tgcagcgcc--gag-----------------------------------
>Coan-DPB_XM_011944828.1
agaattacctgtaccaggtacggcacgaatg---ctacgcgttt---aatgggaca-------------cagcgctacctgaacagatacatctacaaccgggaggagtgcgcgcgcttcgacagcgac------------gtcggggagttc--cgggcg---gtg---------------acagagctggggcggcctga-tgcgcagtactggaacagccaaaa---ggacatcctggaggagaagcgggccgaggtggacagggtgtgcagacacaactacgagc---tggacgaggccgtgaccc-tgcagcgcc--gag-----------------------------------
>Gogo-DPB1_01:01
agaattacctttaccaggtacggcaggaatg---ctacgcgttt---aatgggaca-------------cagcgcttcctggagagatacatctacaaccgggaggagtgggtgcgcttcgacagcgac------------gtgggggagttc--cgggcg---gtg---------------acggagatggggcggcctga-tgcggagtactggaacagccagaa---ggacctcctggaggagaagcgggcagtgccggacaggatatgcagacacaactacgagc---tggacgaggccgtgaccc-tgcagcgcc--gag-----------------------------------
>Poab-DPB1_01:01
agaattacgtgtaccaggcacggcatgaatg---ctacgcgttt---aatgggaca-------------cagcgctacctggagagacacatctacaaccgggaggagttcgtgcgcttcgacagcgac------------gtgggggagtac--cgggcg---gtg---------------acggagctggggcggcctga-tgcggagtactggaacagccagaa---ggacctcctggaggagaagagggcagagccggacagggtgtgcagacacaactacgagc---tgaacgaggccgtgaccc-tgcagcgcc--gag-----------------------------------
>Papa-DPB_XM_003808595.3
agaattaccttttccagggacggcaggaatg---ctacgcgttt---aatgggaca-------------cagcgcttcctggagagatacatctacaaccgggaggagtacgcgcgcttcgacagcgac------------gtgggggagttc--cgggcg---gtg---------------acggagctggggcggcctgc-tgcggagtactggaacagccagaa---ggacctcctggaggagaagcgggcagtgccggacaggatgtgcagacacaactacgagc---tggacgaggccgtgaccc-tgcagcgcc--gag-----------------------------------
>Hosa-DPB1_01:01:01:01
agaattacgtgtaccagggacggcaggaatg---ctacgcgttt---aatgggaca-------------cagcgcttcctggagagatacatctacaaccgggaggagtacgcgcgcttcgacagcgac------------gtgggggagttc--cgggcg---gtg---------------acggagctggggcggcctgc-tgcggagtactggaacagccagaa---ggacatcctggaggagaagcgggcagtgccggacagggtatgcagacacaactacgagc---tggacgaggccgtgaccc-tgcagcgcc--gag-----------------------------------
>Popy-DPB1_01:01
agaattacgtgtaccaggcacggcaggaatg---ctacgcgttt---aatgggaca-------------cagcgcttcctggagagacacatctacaaccgggaggagtacgtgcgcttcgacagcgac------------gtgggggagttc--cgggcg---gtg---------------acggagctggggcggcctga-tgcggagtactggaacagccagaa---ggacctcctggaggagaagagggcagtgccggacaggatgtgcagacacaactacgagc---tggacgaggccgtgaccc-tgcagcgcc--gag-----------------------------------
>Patr-DPB1_01:07
agaattacgtgtaccagggacggcaggaatg---ctacgcgttt---aacgggaca-------------cagcgcttcctggagagatacatctacaaccgggaggagtacgcgcgcttcgacagcgac------------gtgggggagttc--cgggcg---gtg---------------acggagctggggcggcctga-tgcggagtactggaacagccagaa---ggacctcctggaggagaagcgggcagtgccggacgggatgtgcagacacaactacgagc---tggacgaggccgtgaccc-tgcagcgcc--gag-----------------------------------
>Mane-DPB1_01:01:01
agaattacctgtaccagggacggcaggaatg---ctacgcgttt---aatgggaca-------------cagcgcttcctggagagacacatctacaaccgggaggagtacgcgcgcttcgacagcgac------------gtgggggagttc--cgggcg---gtg---------------acggagctggggcggcctgc-tgtggaatactggaacagccagaa---ggaccgcctggaggagaagcgggcagtggtggacacggtgtgcagacacaactacgagt---tggacgaggccgtgaccc-tgcagcgcc--gag-----------------------------------
>Math-DPB_XM_050787821.1
agaattacctgtaccagggacggcaggaatg---ctacgcgttt---aatgggaca-------------cagcgcttcctggagagacacatctacaaccgggaggagtacgcgcgcttcgacagcgac------------gtgggggagttc--cgggcg---gtg---------------acggagctggggcggcctgc-tgtggaatactggaacagccagaa---ggaccgcctggaggagaagcgggcagtggtggacacgatgtgcagacacaactacgagc---tggacgaggccgtgaccc-tgcagcgcc--gag-----------------------------------
>Mamu-DPB1_01:01
agaattacctgtaccagggacggcaggaatg---ctacgcgttt---aatgggaca-------------cagcgcttcctggagagatacatctacaaccgggaggagtacgcgcgcttcgacagcgac------------gtgggggagttc--cgggcg---gtg---------------acggagctggggcggcctgc-tgtggaatactggaacagccagaa---ggaccgcctggaggagaagcgggcagtggtggacacgatgtgcagacacaactacgagc---tggacgaggccgtgaccc-tgcagcgcc--gag-----------------------------------
>Oraf-DQB_XM_007951440.2
aggatttcgtgttccagggtaagtgccgctg---cttcttcatc---aacgggacg------gag-cgggtgaagtatgtgaagagatacatctataaccgcatggaggtggtgcgcttcgacagcgac------------gtgggggattac--gtgccg---gtg---------------accgaggtggggcggcggtc-cgccgagtactggagaagccagaa---ggacgtcctggagcgggaccgggccgagctggacaccgtgtgcagacacaactaccaga---tagaaaccttcacgacct-ttcggcgcc--tag-----------------------------------
>Rano-Bb_l
gggatttcgtgtaccagttcaagggcctgtg---ctactacacc---aacgggacg------cag-cgcatacgggatgtgatcagatacatctacaaccaggaggagtacctgcgctacgacagcgac------------gtgggcgagtac--cgcgcg---ctg---------------accgagctggggcggccctc-agccgagtactttaacaagcagta---------cctggagcagacgcgggccgagctggacacggtctgcagacacaactacgaggggtcggaggtccgcacctccc-tgcggcggcttgag-----------------------------------
>Epfu-DQB_XM_028138744.1
gggacttcgtgtaccagtttaagtccctctg---ctacttcacc---aacgggacg------gag-cgggtgcggctcctggtgagatggatctacaacctggaggagatcgtgcgcttcgacagcgac------------gtgggggagttc--cgcgcg---ctg---------------accccgctggggcggccgga-cgccgagtactggaacggccagaa---ggacttcctggagcgggagcgggccgtggtggacacggtgtgcagacacaactaccaga---ttgaggcccgcacgaccc-tccagcggc--gag-----------------------------------
>Ceim-DQB_XM_017522734.2
aggatttcgtgtaccaggttaagggcatgtg---ctacttcagg---aacgggacg------gag-cgcgtgcgcctggtgacccgattcatctataaccgggaggagtacctgcgcttcgacagcgac------------gtgggggagtac--ctgccc---gtg---------------acgccgctggggccgcccga-cgccgagtacctgaacggccagaa---ggacttcctggagaggacccgggcggagctggacacggtgtgcaggcacaactaccagc---tggagttccccgcgatcc-tgcagcggc--gag-----------------------------------
>Mafa-DQB1_16:01:01:01
aggatttcgtgtaccagtttaaaggcatgtg---ctacttcacc---aacgggaca------gag-cgcgtgcggttagtagccagacacgtctataaccgcgaagagttcgcgcgcttcgacagcgac------------gtgggggtgtac--cgagag---gtg---------------acgccgatggggcagtcttg-ggccgagtactggaacagccagaa---ggaagtcctggagaggaaacgggcggagctggacacggtgtgcagacacaactaccagt---tggaactcctctcgacct-tgcagcggc--gag-----------------------------------
>Aona-DQB_XM_012434013.2
aggatttcgtgtaccagtttaagagtttctg---ctacttcacc---aacgggaca------gag-cgcgtgcgtctcgtgaatgaacacgtctataaccgagaggagttcatgcacttcgacagcgac------------gtgggggagttc--tgggcg---gtg---------------acgccgctggggcggcctca-cgccgagtactggaacagccagaa---ggacatcctggaggagacccgggcggtggtggacacggtgtgcagacacaactaccagg---gggagctcctcacgacct-tgcagcggc--gag-----------------------------------
>Sabo-DQB_XM_010337168.1
aggatttcgtgttccagtttaagggtctctg---ctacttcacc---aacgggacg------gag-cgcgtgcgtcttgtgaccaaatacgtctataaccgagaggagttcgcgcgcttcgacagcgac------------gtgggggagttc--tgggcg---gtg---------------acgccgctggggcggcctca-cgccaagtacttcaacagccagaa---ggacttcctggagagcacccgggcggagctggacacggtgtgcagacacaactatcagt---tggagttccccgcgatct-tgcagcggc--gag-----------------------------------
>Saap-DQB_XM_032273156.1
aggatttcgtgcaccagtttaagggtctctg---ctacttcacc---aacgggacg------gag-cgcgtgcgtcttgtgaccaaatacatctataaccgagaggagtacgcgcgcttcgacagcgac------------gtgggggagtat--cgggcg---gtg---------------acgccgctggggcggcctga-cgccaagtactacaacagccagaa---ggacatcctagaggggacccgggcggagctggacacggtgtgcagacacaactacgagg---tggcgtaccgcgggatct-tgcagtggc--gag-----------------------------------
>Caja-DQB1_23:01
aggatttcgtgtaccagtttaagggtttctg---ctacttcacc---aacgggaca------gag-agcgtgcgtcttgtgacagaatacgtctataaccgagaggagtacgtgcgcttcgacagcgac------------gtgggggagtat--tgggcg---gtg---------------acgccgctggggctgcctga-cgccgagtactggaacagccagaa---ggacatcctggagagcacccgggcggagctggacacggtgtgcaggcccaactacgagg---tggcgttccgcgggatct-tgcagtggc--gag-----------------------------------
>Mamu-DQB1_06:01
aggatttcgtgtaccagtttaaggccatgtg---ctacttcacc---aactggacg------gag-cgcgtgcgttatgtgaccagatacatctataaccgagaggagttcgtgcgattcgacagcgcc------------gtgggggagtac--cgggcg---gtg---------------acgccgcaagggcggcttga-cgccgagtactggaacagccagaa---ggacgtgctggagagcacccgggcggaattggacacggtgtgcaaacacaactacgagg---tggcgttccgcgggatct-tgcagagga--gag-----------------------------------
>Mane-DQB1_06:01
aggatttcgtgtaccagtttaaggccatgtg---ctacttcacc---aactggacg------gag-cgcgtgcgttatgtgaccagatacatctataaccgagaggagttcgtgcgattcgacagcgcc------------gtgggggagtac--cgggcg---gtg---------------acgccgcaagggcggcttga-cgccgagtactggaacagccagaa---ggacgtgctggagagcacccgggcggaattggacacggtgtgcaaacacaactacgagg---tggcgttccgcgggatct-tgcagagga--gag-----------------------------------
>Paan-DQB1_06:01
aggatttcgtgtaccagtttaaggccatgtg---ctacttcacc---aactggacg------gag-cgcgtgcgttatgtgaccagatacatctataaccgagaggagttcgtgcgattcgacagcgcc------------gtgggggagtac--cgggcg---gtg---------------acgccgcaagggcggcttga-cgccgagtactggaacagccagaa---ggacgtcctggagagcacccgggcggaattggacacggtgtgcaagcacaactacgagg---tggcgttccgcgggatct-tgcagagga--gag-----------------------------------
>Paha-DQB1_06:01
aggatttcgtgtaccagtttaaggccatgtg---ctacttcacc---aactggacg------gag-cgcgtgcgttatgtgaccagatacatctataaccgagaggagttcgtgcgattcgacagcgcc------------gtgggggagtac--cgggcg---gtg---------------acgccgcaagggcggcttga-cgccgagtactggaacagccagaa---ggacgtcctggagagcacccgggcggaattggacacggtgtgcaagcacaactacgagg---tggcgttccgcgggatct-tgcagagga--gag-----------------------------------
>Pite-DQB_XM_026451062.2
agaggttcgtgtaccagtttaagggcctatg---ctacttcacc---aacgggacg------gag-cgcgtgcgtcttgtgaccagacacatctataaccgagaggagtacgtgcgcttcgacagcgac------------gtgggggagtac--cgggcg---gtg---------------acgccgcaggggcggcctga-cgccgagtactggaacagccagaa---ggacgtcctggagagcacccgggcggaggtggacacggtgtgcatgcacaactacgagg---tggcgtaccgcgggatct-tgcagagga--gag-----------------------------------
>Chsa-DQB1_06:01
aggatttcgtgtaccagtttaagggcctgtg---ctacttcacc---aacgggacg------gag-cgcgtgcgaagtgtgaccagacacatttataaccgagaggagtacgtgcgcttcgacagcgac------------tggggggagtac--cgcgcg---gtg---------------acgccgcaggggcggcctga-cgccgagtactggaacagccagaa---ggacgtgctggagaggacccgggcggaattggacacggtgtgcatgcacaactacgagg---tggcgtaccgcgggatct-tgcagagga--gag-----------------------------------
>Malo-DQB1_06:01
aggatttcgtgtaccagtttaagggcctgtg---ctacttcacc---aacgggacg------gag-cgcgtgcgtcttgtgagcagattcatctataaccgagaggagtacgtgcgcttcgacagcgac------------tggggggagtac--cgggcg---gtg---------------acgccgcaggggcggcctga-cgccgagtactggaacagtcagaa---ggacatcctggagagcacccgggcggagttggacacggtgtgcatgcacaactacgagg---tggcgtaccgcgggatct-tgcagagga--gag-----------------------------------
>Ceat-DQB_XM_012036417.1
aggatttcgtgtaccagtttaagggcctgtg---ctacttcacc---aacgggacg------gag-cgcgtgcggagtgtgaacagatacatctataaccgagaggagtacttgcgcttcgacagcgac------------tggggggagtac--cgggcg---gtg---------------acgccgcaggggcggcctga-cgccgagtactggaacagccagaa---ggacatcctggagaggacccgggcggagttggacacggtgtgcatgcacaactacgagg---tggcgtaccgcgggatct-tgcagagga--gag-----------------------------------
>Math-DQB1_06:05
aggatttcgtgtaccagtttaagggcctgtg---ctacttcacc---aacgggacg------gag-cgcgtgcggagtgtgaacagatacatctataaccgagaggagtacgtgcgcttcgacagcgac------------tggggggagtac--cgggcg---gtg---------------acgccgcaggggcggcctga-cgccgagtactggaacagccagaa---ggacatcctggagagcacccgggcggagttggacacggtgtgcatgcacaactacgagg---tggcgtaccgcgggatct-tgcagagga--gag-----------------------------------
>Coan-DQB_XM_011944807.1
aggatttcgtgtaccagtttaagggcctgtg---ctacttcacc---aatgggacg------gag-cgcgtgcgtcttgtgaccagacacatttataaccgagaggagtacgtgcgcttcgacagcgac------------gtgggggagtac--cgggcg---gtg---------------acgccgcaggggcggcctgc-cgccgagtactggaacagccagaa---ggacatcctggagaggacccgggcggaattggacacggtgtgcatgcacaactacgagg---tggcttaccgcgggatct-tgcagagga--gag-----------------------------------
>Rhro-DQB_XM_010378013.2
aggatttcgtgtaccagtttaagggcctgtg---ctacttcacc---aacgggacg------gag-cgcgtgcgaagtgtgaccagatacatctataaccgagaggagtacgtgcgcttcgacagcgac------------gtgggggtgtac--cgggcg---gtg---------------acgccgcaggggcggcctga-cgccgagtactggaacagccagaa---ggacatcctggagaggacccgggcggaattggacacggtgtgcatgcacaactacgagg---tggcttaccgcgggatct-tgcagagga--gag-----------------------------------
>Hymo-DQB_NW_022611662.1:c31149347-31039135
aggatttcgtgttccagtttaagggcatgtg---ctacttcacc---aacgggacg------gag-cgcgtgcgtcttgtgaccagatacgtctataaccgagaggagttcgtgcgcttcgacagcgac------------gtgagggtgtac--cgggcg---ctg---------------acgccgcaggggcggcctgt-cgccgaggactggaacagccagaa---ggacatcctggagaggacccgggcggagttggacacggtgtgcagacacaactatgagg---tggcgtaccgcgggatct-tgcagagga--gag-----------------------------------
>Nole-DQB_XM_012503126.2
aggatttcgtgttccagtttaaggccatgtg---ctacttcacc---aacgggacg------gag-cgcgtgcgttatgtggccagatacatctataaccgcgaggagttcgtgcgcttcgacagcgac------------gtgagggtgtac--cgggcg---ctg---------------acgccgcaggggcggcctga-cgccgaggactggaacagccagaa---ggacatcctggagaggacccgggcggagttggacacggtgtgcagacacaactacgagg---tggcgtaccgcgggatct-tgcagcgga--gag-----------------------------------
>Popy-DQB1_06:03
aggatttcgtgtaccagtttaagggcctgtg---ctacttcacc---aacgggacg------gag-cgcgtgcgtcttgtgaccagatacatctataaccgagaggagtacgcgcgtttcgacagcaat------------gtgggggtgtac--cgggcg---gtg---------------acgccgcaggggcggcctga-cgcagagtactggaacagccagaa---ggaagtcctggagaggacccgggcggagttggacacggtgtgcatacacaactacgagg---tggcgtaccgcgggatct-tgcagcgga--gag-----------------------------------
>Aole-DQB1_23:01
aggatttcgtgctccagtttaagaatttctg---ctacttcacc---aacgggaca------gag-cgcgtgcgtcatttgaacaaacacgtctataaccgagaggagttcgtgagcttcgacagcgac------------gtgggggagtat--cgggcg---gtg---------------acgccgctggggcggcatat-cgccgagtacttcaacggccagaa---ggacatcctggagaggacccgggcggtggtggacacggtgtgcagacacaactaccagc---tggagctcctcacgacct-tgcagcggc--gag-----------------------------------
>Hosa-DQB1_02:01:01:01
aggatttcgtgtaccagtttaagggcatgtg---ctacttcacc---aacgggaca------gag-cgcgtgcgtcttgtgagcagaagcatctataaccgagaagagatcgtgcgcttcgacagcgac------------gtgggggagttc--cgggcg---gtg---------------acgctgctggggctgcctgc-cgccgagtactggaacagccagaa---ggacatcctggagaggaaacgggcggcggtggacagggtgtgcagacacaactaccagt---tggagctccgcacgacct-tgcagcggc--gag-----------------------------------
>Gogo-DQB1_02:02
aggatttcgtgtaccagtttaagggcatgtg---ctacttcacc---aacgggaca------gag-cgcgtgcgtcttgtgagcagaaacatctataaccgagaagagatcgtgcgcttcgacagcgac------------gtgggggagttc--cgggcg---gtg---------------acgctgctggggctgcctgc-cgccgagtactggaacagccagaa---ggacatcctggagaggaaacgggcggcggtggacagggtgtgcagacacaactaccagt---tggagctccgcacgacct-tgcagcggc--gag-----------------------------------
>Thge-DQB_XM_025384045.1
aggatttcgtggtccagtttaagggtatgtg---ctacttcacc---aatgggacg------gag-cgcgtgcgtcttgtgaccaggtacgtctataaccgagaggagtacgcgcgcttcgacagcgac------------gtgtgggagtac--cgggcg---gtg---------------acgccgctggggcggtctag-cgccgagtactggaacagccagaa---ggacgtcctggagagcacccgggcggagttggacacggtgtgcaaacacaactaccagc---tggagctccgcacgacct-tgcagcggc--gag-----------------------------------
>Trfr-DQB_NW_022681455.1:c32611726-32598940
aggatttcgtgtaccagtttaagggcctgtg---ctacttcacc---aacgggact------gag-cgcgtgcggggtgtgaccagacacatctataaccgagaggagtacgtgcgcttcgacagcgac------------gtgggggagtac--cgggcg---gtg---------------acgccgctggggcggtctgc-cgccgagtactggaacagccagaa---ggacatcctggagaggacccgggcggaggcggacacggtgtgcagacacaactaccagt---cggagctccgcacgacct-tgcagcggc--gag-----------------------------------
>Papa-DQB_XM_008960675.2
aggatttcgtgtaccagtttaagggcatgtg---ctacttcacc---aacgggaca------gag-cgcgtgcgtcttgtgacgagatacatctataacagagaggagttcgtgcgcttcgacagcgac------------gtgggggagtac--cgggcg---gtg---------------acgccactggggcggcctga-tgccgagtactggaacagccagaa---ggaagccctggagaggaaacgggcggagttggacacggtgtgcatacacaactaccagt---tggaactccgcacgacct-tgcagcggc--gag-----------------------------------
>Patr-DQB1_03:02:01:01
aggatttcgtgtaccagtttaagggcatgtg---ctacttcacc---aacgggacg------gag-cgcgtgcgtcttgtgacgagatacatctataaccgagaggagtacgtgcgcttcgacagcgac------------gtgggggtgtac--cgggcg---gtg---------------acgccgctggggccgcctgc-cgccgagtactggaacagccagaa---ggaagtcctggagaggacccgggcggagttggacacggtgtgcagacacaactaccagt---tggagctccgcacgacct-tgcaacggc--gag-----------------------------------
>Poab-DQB1_03:01
aggatttcgtgtaccagtttaaggccatgtg---ctacttcacc---aacgggacg------gag-cgcgtgcgttacgtgaccagatacatctataaccgagaggagtacgcgcgcttcgacagcgac------------gtggaggtgtac--cgggcg---gtg---------------acgccgctggggccgcctga-cgccgagtactggaacagccagaa---ggaagtcctggagaggacccgggcggagttggacacggtgtgcagacacaactaccagt---tagagctccgcacgacct-tgcagcggc--gag-----------------------------------
>Cocr-DQB_XM_004673968.2
aggatttcgtgtatcagttcaagggcctgtg---ctacttcacc---aacgggaca------cag-cgggtgcggtatgtgaccagatacatctataaccaggaggagtacgcgcgcttcgacagcgac------------gtgggggagtac--cgcgct---gtc---------------accgagctggggcggccgga-cgccgagtactggaacggacagaa---gggcgaactggagcgtgtgcgggccgaggcggacacggtgtgcagacacaattaccagt---ctgagttgcgcacaacct-ttaagcggc--tag-----------------------------------
>SLA-DQB1_01:01
aggatttcgtgttccagtttaagttcgagtg---ctacttcttc---aacggaacg------cag-cgggtgcggctcgtggccagatacatctacaaccaggaggagcttttgcgcttcgacagcgac------------gtgggggaatac--cgggcg---gtg---------------accccgctggggcggccgga-ggccgactcctggaacggccagaa---ggacgtcctggagcagacgcgggccgagctggacacggtgtgcaaacacaactaccaga---tagaggaaggcacgactc-tgcagcggc--gag-----------------------------------
>Poab-DQB_XM_002809116.3
aggatttcttggtccagtttaagggcatgtg---ctacttcacc---aacgggaca------gag-cgcgtgcggggtgtggccagatacatctataaccgcgaggagtacgggcgcttcgacagcgac------------gttggggagttc--cgggcg---gtg---------------accgagctggggcg---gag-catcgaggactggaacaactataa---ggacttcttggagcaggagcgggccgcggtggataaggtgtgcagacacaactacgagg---cggagctacgcacgacct-tgcagcggc--gag-----------------------------------
>Nole-DQB_XM_012503121.2
aggatttcttggtccagtttaagggcatgtg---ctacttcacc---aacgggaca------gag-cgcgtgcggggtgtggccagatacatctataaccgcgaggagtacgggcgcttcgacagcgac------------gttggggagttc--caggcg---gtg---------------acggagctggggcg---gag-catcgaggactggaacaactataa---ggacttcttggagcaggagcgggccgcggtggacaaggtgtgcagacacaactacgagg---cggagctacgcacgacct-tgcagcggc--gag-----------------------------------
>Hymo-DQB_NW_022611662.1:c31243759-31236349
aggatttcttggtccagtttaagggcatgtg---ctacttcacc---aacgggaca------gag-cgcgtgcggggtgtggccagatacatctataaccgcgaggagtacgggcgcttcgacagcgac------------gttggggagttc--caggcg---gtg---------------accgagctggggcg---gag-catcgaggactggaacaactataa---ggacttcttggagcaggagcgggccgcggtggacaaggtgtgcagacacaactacgagg---cggagctacgcacgacct-tgcagcggc--gag-----------------------------------
>Gogo-DQB_XM_004043777.3
aggatttcttggtccagtttaagggcatgtg---ctacttcacc---aacgggaca------gag-cgcgtgcggggtgtggccagatacatctataaccgcgaggagtacgggcgcttcgacagcgac------------gttggggagttc--caggcg---gtg---------------accgagctggggcg---gag-catcgaggactggaacaactacaa---ggacttcttggagcaggagcgggccgcggtggacaaggtgtgcagacacaactacgagg---cggagctacgcacgacct-tgcagcggc--aag-----------------------------------
>Papa-DQB_XM_003808610.3
aggatttcttggtccagtttaagggcatgtg---ctacttcacc---aacgggaca------gag-cgcgtgcggggtgtggccagatacatctataaccgcgaggagtacgggcgcttcgacagcgac------------gttggggagttc--caggcg---gtg---------------accgagctggggcg---gag-catcgaggactggaacaactataa---ggacttcttggagcaggagcgggccgcggtggacaaggtgtgcagacacaactacgagg---cggagctacgcacgacct-tgcagcggc--aag-----------------------------------
>Hosa-DQB2_01:01:01:01
aggatttcttggtccagtttaagggcatgtg---ctacttcacc---aacgggaca------gag-cgcgtgcggggtgtggccagatacatctataaccgcgaggagtacgggcgcttcgacagcgac------------gttggggagttc--caggcg---gtg---------------accgagctggggcg---gag-catcgaggactggaacaactataa---ggacttcttggagcaggagcgggccgcggtggacaaggtgtgcagacacaactacgagg---cggagctacgcacgacct-tgcagcggc--aag-----------------------------------
>Saap-DQB_XM_032253344.1
aggatttcgtggtccagtttaacggcatgtg---ctacttcacc---aacgggacg------gag-cgcgtgcggggtgtggccagatacatctataaccgcgaggagtacgcgcgcttcgacagcgac------------gtgggggagttc--cgggcg---gtg---------------actgagctggggcg---gag-caccgaggactggaacaactataa---ggacttcttggagcagcagcgggccgcggtgtacacggtgtgcagacacaaccacgagg---cggagctccggacgacct-tgcagcgga--gag-----------------------------------
>Ceim-DQB_XM_037736294.1
aggatttcgtggtccagtttaagggcatgtg---ctacttcacc---aaccagacg------gag-cgcgtgcggggtgtggccagatacatctataaccgctaggagtacgcgcgcttcgacagcgac------------gtgggggagttc--cgggcg---gtg---------------accgagctggggcg---gag-caccgaggactggaacaactataa---ggacttcttggagcagcagcgggccgcggtgtacacggtgtgcagacacaaccacgagg---cggagctccgcacgacct-tgcagcgga--gag-----------------------------------
>Sabo-DQB_XM_010337205.2
aggatttcgtggtccagtttaagggcatgtg---ctacttcacc---aacgggacg------gag-cgcgtgcggggcgtggccaggtacatctataaccgcgaggagtacgcgcgcttcgacagcgac------------gtgggggagttc--cgggcg---gtg---------------accgagctggggcg---gag-caccgaggactggaacaactataa---ggacttcttggagcaggagcgggccgcggtgtacacggtgtgcagacacaactacgagg---cggagctccgcacgacct-tgcggcggc--gag-----------------------------------
>Aona-DQB_XM_012434006.2
aggatttcgtggtccagtttaagggcatgtg---ctacttcacc---aacgggacg------gag-cgcgtgcggggtgtggccagatacagctataaccgcgaggagtacgcgcgcttcgacagcgac------------gtgggggagttc--cgggcg---gtg---------------accgagctggggcg---gag-caccgaggactggaacaactataa---ggatttcttggagcagcagcgggccgcggtgtacacggtgtgcagacacaactacgagg---cggagctccgcacgacct-tgcagcggc--gag-----------------------------------
>Caja-DQB_XM_008994221.3
aggatttcgtggtccagtttaagggcatgtg---ctacttcacc---aacgggacg------gag-cgcgtgcggggtgtggccagatacatctataaccgcgaggagtacgcgcgcttcgacagcgac------------gtgggggagttc--cgggcg---gtg---------------accgagctggggcg---gag-caccgaggactggaacaactataa---ggacttcttggagcaggagcgggccgcggtgtacacggtgtgcagacacaactacgagg---cggagctccgcacgacct-tgcagcgcc--gag-----------------------------------
>Ocpr-DQB_XM_012928486.1
aggatttcgtgtaccagtttaagggcttgtg---ctacttcacc---aacgggacg------cag-cgggtgcggggtgtgaccagacacatctacaaccgggaggagtacgtgcgcttcgacagcgac------------gtgggcgagtac--cgggcg---gtg---------------accgagctgggccggccgga-cgctcagtactggaacagccagca---ggacatcctggagcggacgcgggccgaggcagacacggtctgcagacacaactaccaga---atgagctcattaccatcc-tgcagcggc--gag-----------------------------------
>Euju-DQB_XM_028120589.1
aggatttcgtgttccagtttaagggcgagtg---ctacttcacc---aacgggacg------gag-cgggtgcggctcctgaccagatacatctataaccgggaggagtacgtgcgcttcgacagcgac------------gtgggggagtac--cggccg---gtg---------------acggagctggggcggccgga-cgctgagtactggaacagccagaa---ggacatcctggagcggacgcgggccgaggcggacacggtgtgcagacacaactatggga---ttgaggagagaacgatct-tgcagcggc--gag-----------------------------------
>Chdi-DQB_NC_051313.1:119102070-119109270
aggatttcgtgtaccagtttaagggactctg---ctacttcaca---aacgggacg------gag-cgggtgcggcttgtgaccagatgcatctataaccgggaggagatcgtgcgcttcgacagcgac------------gtgggggagtac--gcggcc---gtg---------------acggagctggggcggccgga-cgcgaagtactggaacagccagaa---ggacatcctggagcggacgcgggccgaggtggacacggtgtgcagacacaactaccaga---atgaagagcgcaccactc-tgcagcggc--gag-----------------------------------
>Otga-DQB_XM_003789293.3
aggatttcgtgttccagtttaagggcctgtg---ctacttcacc---aacgggacg------cag-cgggtgcggcttgtgaccaggtacatctacaacctggaggagttcgcgcgcttcgacagcgac------------gtgggggagtac--cggcca---gtg---------------actgagctggggcggccgga-cgccgagtactggaacagccagaa---ggacctcctggagaggaaccgggccgaggtggacacggtgtgcagacacaactacgagg---cttaccagggcttcacct-ggcagcggc--gag-----------------------------------
>Prco-DQB_XM_012661810.1
aggatttcgtgttccagtttaagggtttctg---ctactttacc---aacgggacg------gag-cgcgtgcggcttgtgaccagattcatctacaacctggaggagcacctgcgcttcgacagcgac------------gtgggggagtac--cgggcg---gtg---------------acgccgctgggccggccgga-agccgagtactggaacagccagaa---ggacttcctggagcagaggcgggccgagttggacacggtgtgcaaacacaactacgaga---ttgaaaagggctccatct-tgcagcggc--gag-----------------------------------
>Leca-DQB_NC_059129.1:c42894268-42888781
aggatttcgtgttccagtttaagggtctctg---ctacttcacc---aacgggacg------gag-cgggtgcggcatgtgaccagatacatctacaaccgggaggagcacttgcgcttcgacagcgac------------gtgggggagtac--cgggcg---gtg---------------acgccgctggggcggccgga-ggccgagtcctggaacagccagaa---ggacatcctggagcggacgcgggccgaggtggacacggtgtgcaaacacaactacgaga---ctgaaaagggcttcacct-ggcagcggc--gag-----------------------------------
>Mimu-DQB_NC_033665.1:4148100-4154417
aggatttcgtgttccagtttaagggtctctg---ctacttcacc---aacgggacg------cag-cgggtgcggcttgtgaccagatacatctacaaccgcgaggagtacgtgcgcttcgacagcgac------------gtggacgagtac--cgggcg---gtg---------------acgccgctgggccggccgga-cgccgagtactggaaccgccagca---ggacatcatggagcggacgc-ggccgaggcggacacggtgtgcagacacaactacgagg---ttgaaaagggcttcacct-ggcagcggc--gag-----------------------------------
>Ceat-DRB_NW_012003702.1:3647-31400
cacatttcttggagcagattaaacatgagtg---ctgtttctcc---aacgcgatg------gag-aggatgcggtttgtgcagagactcatgcat-accccgaggggtatgcgcgcttccacagcgac------------ttgggaaagttc--caggcg---gtg---------------gcggagctggagtggaggagagtccaggaatggaaacagccagaa---gaatctcctgggctacttgcggggtctgttggacacctactgcagacacaactatggg------------------------------------------------------------------------
>Hosa-DRB9_01:01:01:01
cacatttcttggagcagattaaacacgagtg---ctatttctgc---aatgggaca------gag-cggatgcggtttgtgcagagactcgtccac-accggaaggagtatgcgcgcttccatagggac------------gtcagaaagttc--cgggcg---gtg---------------gcggagctggagcggagaagagtccaggaatgcaaacagccagaa---gaacctcttgggctgcttgcggggtctgttggacacctactgcagacacaactacgggg---tttttgagagcttctcca-tgcacaggc--gag-----------------------------------
>Mafa-DRB9_01:01
CACATTTCTTGGAGCAGATTAAACATGAGTG---CTATTTCTCC---AACGGGACG------GAG-CGGATGCGGTTTGTGCAGAGACTCCTCCAT-ACCCCGAGGGGTATGCGCGCTTCCACAGCGAC------------GTGGGAAAGTTC--CGGGCG---GTG---------------GCGGAGCTGGAGTGGAGGAGAGTCCAGGAATGGAAACAGCCAGAA---GAACCTCCTGGGCTATTTGCGGGGTCTGTTGGACACCTACTGCAGACACAACTGTGGGG---TTTT---GCTCACCGCAG-AGGCGCGGT--GAG-----------------------------------
>SLA-DRB3_01:01
--catttcttgtttctgggtaagctcgagta---tcactagtcc---aaccggacg------gag-cgggtgctgttgctggacagattcttctataacagagaggagttcgtgcgcttcgacagcgac------------ttgggcgagtac--cgggcg---gtg---------------actgagtctgtgaggc--------------ttg-aacgaccagaa---ggatttcctggagcagaagcgggtggaggtggacagcgtgtgtagactcaactatgggg---tcttggatacattcctgg-tgccgaggc--aaa-----------------------------------
>Ocpr-DRB_XM_004590445.1
cctatttcctgggccaggctaagaatgagtg---ttatttctca---aacgggatg------cag-caagtgcggtacctgataagatacatccacaaccgggaggagaccctgcacttcgacagcgag------------gtggggcagtac--caggca---gtg---------------agcgaactagggaggcctgaagccgagttctgg-aaccaccggaa---agacatcctggagcggacccgggccgaggtggacacgttctgcaggcacaactgggggg--tgtttggggaccttc-tgc-tgcagaggc--tgg-----------------------------------
>SLA-DRB4_01:01
ctgttttcatgcatcagtttaagtgcgagtg---tcaattctcc---aacgggacg------gag-cgggtgaggttcttggccagatacatctacaacacggaggaggatgtgcacttcgacagcgac------------ttgggtgagttc--agggcc---ctg---------------actgagctggggcggccagacgctgagtactgg-aaccagcagaa---gggcttcttggagcagatgcggaccaaggtggacacgatgtgcagatccaactacttgg---gtattggcagcctcatga-tgcagcggc--gag-----------------------------------
>Rano-Db1_a
cacggtttttgttacaaggtaaaagtgagtg---tcatttctac---aatgggacg------cag-cgcgtgcggtttctggacagaaacatctacaaccgggaggagttcgcgcgcttcgacagcgac------------gtgggcgagtac--cgcgcg---gtg---------------accgagctggggcggagcatagcggagtacttg-aacaaacagaa---ggagttcatggagcaggcgcgggccgcggtggacacgatctgcagacacaactacggcg---tagtgaaatacttcagga-cagttgaac--cca-----------------------------------
>SLA-DRB5_01:01
cagttttcatgatacagggtaagtccgagtg---tcatttctcc---aacggaacg------cag-caggtgcggttcctggacagatacatctacaaccgggacgagttggtgcgcttcgacagcgac------------gtgggggagtac--agggcg---gtg---------------accccaatggggcagccggctgccaagtactgg-aacagccagaa---ggacatcctaaagcgggtgcgagccgcagtggacacgttctgcagaagcaactatgaat---tttttgagagctgcacgg-tgcagcgac--gag-----------------------------------
>Cocr-DRB_NW_004567102.1:c717553-702543
tgtatttcatagaacaggctttatctgagtg---tcacttctcc---aacggcacg------cag-cgggtgcggtttctggacagatacttctataaccgggaggaatacgtgcgctttgacagcgac------------gtgggggagttc--cgtgcg---gtc---------------tccgagctggggcggtggagcgccgagtactgg-aacaaacagaa---ggacatcctggagcgtttgcgggccgaggtggacacattctgcagacacaactacgaga---ttattcacaggttcacag-tgcagcgga--gag-----------------------------------
>Epfu-DRB_XM_008157400.2
cgcatttcctgtatcaggtgaagttcgagtg---tcagttctcc---aacgggacg------gag-cgggtgcggtacctgcacagaagcatctacaacgggcaggaggacgtgcgcttcgacagcgac------------gtgggggagttc--cgcgcg---ctg---------------accgagctgggacggcccagagctgagtactgg-aacagccagaa---ggactacctggaggatgaacgggcctcggtggacacgtactgcagacacaactacgggg---tgttggatggattcctgg-tgcatcggc--aaa-----------------------------------
>SLA-DRB2_01:01
cgcatttcttgtttctggtgaaacacgagtg---tcatttcttc---actggaacg------gag-cgggtgaggtttctggacagatacttctataatggagaggagtacgtgcgcttcgacagcgac------------gtgggcgagttc--cgggtg---gtg---------------acctagctggg-cggccttcagccaagtactgg-aacagccagaa---ggacatcctggagcactttcggaccgcagtggactggttctgcagatgcagctacaagg---tctatgcgaccttccttg-tgctgtggc--gag-----------------------------------
>SLA-DRB1_01:01
cgcatttcttgtttctggtgaaagacgagtg---tcatttcttc---aacgggacc------gag-cgggtgaggttattgcagaagcagtactataacggagaggagcacgtgcgcttcgacagcgac------------gtgggcgagtac--cgggcg---gtg---------------accgagctggggcggccagacgccaagtactgg-aacagccagaa---ggacctcctggagcagatgcgggcggcggtggacacgtactgcagacacaactacagga---tcttggatacattcctgg-tgccgcggc--gag-----------------------------------
>Hosa-DRB6_02:01
cacgtttcttggagcaggctaagtgtgagtg---tcatatcttc---aatgggatg------aag-cgggtgcagtacctgaacagatacatccataaacgggaggagaacctgcgcttcgacagcaac------------gtggaggagttc--caggca---gtt---------------acggaactggggcggcctgtcgcagagaactgg-aacagccagaa---gggcatcccggaggagaagcgggacaagatggacgactactgcagatacaattacgggg--ttttttgagagcttcacag-tgcagccgc--gag-----------------------------------
>Gogo-DRB6_01:02N
CACGTTTCTTGGAGAAGGCTAAGTGTGAGTG---TCATATCTTC---AATGGGACG------AAG-CGGGTGCGGTACCTGAACAGATACATCCATAAATGGGAAGAGAACCTGCGCTTCGACAGCGAC------------GTGGAGGAGTTC--CAGGCA---GTG---------------ACAGAACTGGGGCGGCCTGTCGCAGAGAACTGG-AACAGCCAGAA---GGGAATCCTGGAGGAGAATCGGGACAAGGTGGAC--ATACTGCAGATACAATTACGGGG---TTTTTGAGAGCTTCACAG-TGCAGCCAT--CAG-----------------------------------
>Patr-DRB6_01:05N
CACGTTTCTTGGAGAAGGCTAAGTGTGAGTG---TCATATCTTC---AATGGGACG------AAG-CGGGTGCAGTACCTGAACAGATACATCCATAAACGGGAAGAGAACCTGCGCTTCGACAGCGAC------------GTGGAGGAGTTC--CAGGCG---GTG---------------ACAGAACTGGGGCGGCCTGTCGCCGAGAACTGG-AACAGCCAGAA---GGGAATCCTGGAGGAGAAGCGGGACAAGGTGGAC--ATACTGCAGATACAATTACGGGG---TTTTTGAGAGCTTCACAG-TGCAGCCAT--CAG-----------------------------------
>Popy-DRB6_02:02N
-----------GAGCAGGCTAAGTGTGAGTG---TCATATCTTC---AATGGGACG------AAG-CAGGTGCAGTACCTGAACAGACACATCCATAAAAGGGAGGAGAACCTGCGCTTCCACAGCGAC------------GTGGAGGAGTTC--CAGGCG---GTG---------------ACGGAACTGGGGCGGCCTGTCGCAGAGAACTGG-AACAGCCAGAA---GGGCATCCCGGAGGAGAAGCGGGACAAGGTGGACACCT---GCAGATACAGTTACGGGG---TTTTTGAGAGCTTCACAG-TGCAGCCAT--GAG-----------------------------------
>Mafa-DRB6_01:01
-----TTCTTGGAGCAGGGTAAGTCTGAGTG---TCAAATCTTC---AACGGGAGG------GAG-CGGGTGCGGTACCTGAACAGATACATCCATAAACGGGAGGAGAACCTGCGCTTCGACAGCGAC------------GTGGGGGAGTTC--CAGGCG---GTG---------------ACGGAACTGGGGCGGCCTGTCGCGGAGAACTGG-AACAGCCAGAA---GGGCATCCTGGAGGAGAAGCGGGACAAGGTGGACACCTACTGCAGATACAATTAACGGG---TTTTTGAGAGCTTC------------------------------------------------------
>Male-DRB_XM_011975423.1
caggtttcttggagcaggctaagtgtgagtg---tcatatcttc---aatgggact------gag-ccggtgcagtacctgaacagatacatccataaacgggaagagaacctgcgcttccacagcgac------------ctgggggagttc--caggcg---gtg---------------acacaactggggcgacctgtcgcggagaactgg-aacagccagaa---gggcatcctggaggagaagccggacaaggtggacacctactgcagaaacaattacgggg---tttttgagagcttcacag-agcagccaa--gag-----------------------------------
>Chsa-DRB_XR_005239432.1
caggtttcttggagcaggctaagtgtgagtg---tcatatcttc---aatgggact------gag-cgggtgcagtacctgaacagatacatccataaacgggaggagaacctgcgcttccatagcgac------------ctgggggagttc--caggcg---gtg---------------acgcaactggggcgacctgtcgcggagaagtgg-aacagccagaa---gggcatcctggaggagaagcgggacaaggtggacacctactgcagatacaattacgggg---tttttgagagcttcacag-agcagcgat--gag-----------------------------------
>Saap-DRB_XM_032272368.1
cacgtttcttggagctgcttaagtctgagtg---tcgtttcttc---aacgggacg------gag-caggtgcggttcctggaaagacacatctataaccaggaggagttcctcgtcttcgacagccac------------gtgggggagtac--cgggcg---gtg---------------accgcgctggggcggcctgaagaagatncctgg-aaccgccggaa---ggaactcctggagctgaagccggtccaggtggaca---actgcagacacaactcaggga---ttgggnagagcttcgcag-tggggagga--gag-----------------------------------
>Casy-DRB_NW_007252749.1:21802-34728
cgcgtttcctggaactgaataaatttgagtg---tcatttctcc---aacgggacg------gag-ggggtgcggttcgtgcacagaaaaatctacaaccgggaggaggtcgtgcgcttcgacagcgac------------gtgggggagtac--cgggcg---gtg---------------acggagctggggcggccc-acgccgagtactgg-aacgggcagaa---ggacgtcctggaggaccgacgggctgaggtggacacggtgtgcagacacaactacgaga---tttccgatagattcctgg-tgccgcggc--gag-----------------------------------
>Otga-DRB_NW_003852426.1:c3566025-3555615
cgcgtttcttggtgcagtttaagggtgagtg---ccatttccac---aacgggacc------gag-aaggtgcggttactggtcagaaacatctacaaccgggaggagtacgcgcgcttcgacagcgac------------gtggggaagtac--cgggcg---gtg---------------acggagctggggcggccggacgccgagtactgg-aacagccagaa---ggacgtcctggagcagaagcgggccgaggtggacacggtgtgcaggcacaactacgaga---tcttcgaccgcttcctgg-tgccccggc--gag-----------------------------------
>Caja-DRB_W012:01:01
cacgtttcttggagcagtttaagtatgagtg---tcttcacctc---aacgggacg------gag-ggtgtacggctcctggtcagatacatctacaaccaggaggagtatgtgcgctttgacagcgac------------gtgggggagttc--cgggcg---gtg---------------acagagctggggcggcctgccgcagagtacttc-aacagcctgaa---ggactacatggagcagacgcgggccgcggtggacaccgtgtgcagacacaactacggga---tttttgagaggttcctag-tgcagcggc--gag-----------------------------------
>Ecte-DRB_XM_045294890.1
cacacttcctggagatgaatatatttgagtg---tcatttcacc---aacgggacg------gag-cgggtgcggttggtgcacagagacatctataacggagtggaggacgtgcgcttcgacagcgac------------gtgggggagtac--cgggcg---gtg---------------acggagctgggccggccggacgccgagtactgg-aacagccagaa---ggagttcatagagcggaagcgggccgaggtggacacggtctgcagacacaactacgggg---tatttgacggcttctctg-tgcagcgtc--gag-----------------------------------
>Mian-DRB_XM_045872065.1
ctcatttcttattgcagtttaagttcgagtg---tcattattcc---aacgggacg------gag-cgggtgcggctcctggtcagaaacatctataacggggaggaggtctcgcgcttcgacagcgac------------gtgggggagttc--cggccg---gtg---------------acggagctggggcggccggacgctgagtactgg-aaccgccagaa---ggacatcttggagcggaggcgggccgaggtggacacggtgtgcagacacaactacccgg---tggttgagagcttcacgg-tgcagcggc--gag-----------------------------------
>Sala-DRB_W076:01
cacgtttcttggagcaggctaagtctgagtg---tcatcacttc---aacgggacg------gag-cgggtgcggtacctgcaaagatacttccataacgaggaggagttggtgcgcttcgacagcgac------------gtgggggagttc--cgggcg---gtg---------------acggagctggggcggcctgaagcggagaactgg-aacagccagaa---ggacatcctggagcagaagcgggccgaggtggacaccttctgcagacacaactacgaga---ttttagagaggttcctag-tgccgcgga--gag-----------------------------------
>Caja-DRB1_03:01
cacgtttcttggagtatagcacgtctgagtg---tcatttcttc---aacgggacg------gag-cgggtgcggttcctggacagatacttctttaatcaggaggagaacttgcgcttcgacagcgac------------gtgggggagttc--cgggcg---gtg---------------acggagctggggcggcctgacgcggagtcctgg-aacagccagaa---ggacttcctggaggacaggcgggccgaggtggacaccgtgtgcagacacaactacgaga---ttttagacaggttcctag-tgccgcgga--gag-----------------------------------
>Sala-DRB1_03:01
cacgtttcttggagtatagcacgtctgagtg---tcattacttc---aacgggacg------gag-cgggtgcggctcctggaaagatacatctataaccaggaggagaacctgcgcttcgacagcgac------------gtgggggagttc--cgggcg---gtg---------------acggagctggggcggcctgacgaggagtactgg-aacagccagaa---ggaactcctggagcagaggcgggccgcggtggacaccttctgcagacacaactacgaga---tttcagagacgttcctag-tgccgcgga--gag-----------------------------------
>Leca-DRB_NC_059129.1:c42816156-42804972
cacgtttcctggagcagtttaagcctgagtg---tcatttctac---aacgggacg------gag-cgggtgcggttcctggacagatacttctacaaccgggaggagtacgcgcgcttcgacagcgac------------gtgggggagtac--cgggcg---gtg---------------acggagctgggccggccggacgccgagtactgg-aacagccggaa---ggacatcctggatgacgcgcgggccgcggtggacacgttctgcaggcacaactacgggg---tcgtggagagcttcaccg-tgcggcggc--gag-----------------------------------
>Aona-DRB_W030:01:02
ctcgtttcctggagcaggttaagtatgagtg---tcatttcctc---aacgggacg------gag-cgggtgcggtacctggaaagactcatctataaccgggaggagttcgtgcgcttcgacagcgac------------gtgggggagtac--cgggcg---gtg---------------acggagctggggcggcctagcgcagagaagctc-aacagccagaa---ggacatcctggaggacaggcgggcctcggtggacacctactgtaaacacaactacgggg---ttggtgagagcttcacag-tgcagcgga--gag-----------------------------------
>Malo-DRB_W002:01
cacgtttcctggggcatgctaagtcagagtg---ccatttcttc---aacgggacg------gag-cgggtgcggttcctgcagagatacatctataaccaggaggagttcgtgcgcttcgacagcgac------------gtgggggagttc--cgggcg---gtg---------------acggagctggggcggcctgacgccgagtcctgg-aacactcggga---ggacatcctggagcgggagcgggcccaggtggacaccttctgcagacacaactacgggg---ttggtgagagcttcacag-tgcagcggc--gag-----------------------------------
>Mamu-DRB_W002:01:01:01
cacgtttcctggggcatgctaagtcagagtg---ccatttcttc---aacgggacg------gag-cgggtgcggttcctgcagagatacatctataaccaggaggagttcgtgcgcttcgacagcgac------------gtgggggagttc--cgggcg---gtg---------------acggagctggggcggcctgacgccgagtcctgg-aacactcggga---ggacatcctggagcgggagcgggcccaggtggacaccttctgcagacacaactacgggg---ttggtgagagcttcacag-tgcagcggc--gag-----------------------------------
>Thge-DRB_NC_037671.1:33542274-33555753
ctcgtttcttggagcagcataagtttgagtg---tcatttcttc---aacgggacg------gag-cgggtgcggttgctggacagatacatccataaccaggaggagttcgcgcgcttcgacagcgac------------gtgggggagttc--cgggcg---gtg---------------acggagctggggcggcctgtcgccgagtcctgg-aacactcggaa---ggacctcctggagcgggagcgggcccaggtggacaccgtgtgcagacacaactacgggg---ttggtgagagcttcacag-tgcagcggc--gag-----------------------------------
>Malo-DRB1_03:01
cacgtttcttggagtactctacatctgagtg---tcacttcttc---aatgggacg------gag-cgggtgcggttcctggacagatacttctataaccaggaggagaacctgcgcttcgacagcgac------------gtgggggagttc--cgggcg---gtg---------------tcggagctggggcggcctgacgccgagtactgg-aacagtcagaa---ggacttcctggagcagaggcgggccgcggtggacaactactgcagatacaactaccggg---ttggtgagagcttcacag-tgcagcggc--gag-----------------------------------
>Poab-DRB1_08:01
cacgtttcttggagtactctacgggtgagtg---ttattttttc---aatgggacg------gag-cgggtgcggttcctggacagatacttctataaccaagaggagtacgtgcgcttcgacagcgac------------gtgggggagtac--agggcg---gtg---------------acggagctggggcggcctgacgccgagaactgg-aacagccagaa---ggacatcctggaagacaggcgggccctggtggacacctactgcagacacaactacgggg---ttgtggagagcttcacag-tgcagcggc--gag-----------------------------------
>Popy-DRB1_08:01
cacgtttcttggagtactctacgggtgagtg---ttattttttc---aatgggacg------gag-cgggtgcggttcctggacagatacttctataaccaagaggagtacgtgcgcttcgacagcgac------------gtgggggagtac--agggcg---gtg---------------acggagctggggcggcctgacgccgagaactgg-aacagccagaa---ggacttcctggaagacaggcgggccctggtggacacctactgcagacacaactacgggg---ttgtggagagcttcacag-tgcagcggc--gag-----------------------------------
>Mamu-DRB1_03:03:01:01
cacgtttcttggagtactctacatctgagtg---tcacttcttc---aacgggacg------gag-cgggtgcggtacctggacagatacttctataaccaggaggagtacgtgcgcttcgacagcgac------------gtgggggagcac--cgggcg---gtg---------------tcggagctggggcggcctgacgccgagtactgg-aacagccagaa---ggacatcctggaagaccagcgggcctcggtggacaccttctgcagacacaactaccggg---ttgcggagagcttcacag-tgcagcggc--gag-----------------------------------
>Mane-DRB1_03:02
cacgtttcttggagtactctacatctgagtg---tcacttcttc---aacgggacg------gag-cgggtgcggtacctggacagatacttctataaccaggaggaggacgtgcgcttcgacagcgac------------gtgggggagtac--cgggcg---gtg---------------tcggagctggggcggcctgtcgccgagtactgg-aacagccagaa---ggacatcctggaagaccagcgggcctcggtggacaccttctgcagacacaactaccggg---ttgcggagagcttcacag-tgcagcggc--gag-----------------------------------
>Gogo-DRB1_03:07
cacgtttcttggagtactctacgtctgagtg---tcatttcttc---aatgggacg------gag-cgggtgcggtacctggacagatacttccataaccaagaggagctcgtgcgcttcgacagcgac------------gtgggggagtac--cgggcg---gtg---------------acggagctggggcggcctgatgccgagtactgg-aacagccagaa---ggacatcctggaagaccagcgggcctcggtggacacctattgcagacacaactacgggg---ttgtggagagcttcacag-tgcagcggc--gag-----------------------------------
>Aona-DRB1_03:30
cacgtttcttgttccagactacgtctgagtg---ttatttcttc---aacgggacg------gag-cgggtgcggttcctggacagatacttttataaccaggaggagtatgtgcgcttcgacagcgac------------gtgggggagtac--cgggcg---gtg---------------acggagctggggcggcctgacgcggagtcctgg-aacagccagaa---ggacttaatggaggacaggcgggccgcggtggacacctactgcagacacaactacgggg---ttgttgagagcttcacag-tgcagcgga--gag-----------------------------------
>Mane-DRB_W001:03
cacgtttcttagagtactgtaagtttgagtg---ccatttcttc---aatgggacg------gag-cgggtgctgaacctgatcagatacttctataaccaagaggagtacgtgcgctacgacagcgac------------gtcggggagtac--cgggcg---gtg---------------acggagctggggcggcctgacgccaagtactgg-aacggccagaa---ggacctcctggagcagaggcgggccgaggtggacacctactgcagacacaactacgggg---ttgttgagagcttcacag-tgcagcggc--gag-----------------------------------
>Hosa-DRB7_01:01:01
cacgtttcttggagcaggctaagtctgagtg---tcatttcttc---aatgggacg------gag-------cggtacctgtaaagatacttctataaccaagaggagtacgtgcgcttcaacagcgac------------atgggggagttc--cgggcg---gtg---------------actgagctggggcggcctgacgctgagtactgg-aacagccagaa---ggacatcctggagcagaagcgggccgaagtggacaactaatgcagacacaactatgggg---ttgtggagagattcacag-tgcagcggc--gaa-----------------------------------
>Patr-DRB7_01:01:01:01N
CACGTTTCTTGGAGCAGGCTAAGTCTGAGTG---TCATTTCTTC---AATGGGACG------GAG-------CGGTACCTGTAAAGATACTTCTATAACCAAGAGGAGTACGTGCGCTTCAACAGCGAC------------ATGGGGGAGTTC--CGGGCG---GTG---------------ACGGAGCTGGGGCGGCCTGATGCCGAGTACTGG-AACAGCCAGAA---GGACATCCTGGAGCAGAAGCGGGCCGAAGTGGACAACTACTGCAGACACAACTATGGGG---TTGTGGAGAGATTCACAG-TGCAGCGGC--GAA-----------------------------------
>Hosa-DRB4_01:01:01:01
cacgtttcttggagcaggctaagtgtgagtg---tcatttcctc---aatgggacg------gag-cgagtgtggaacctgatcagatacatctataaccaagaggagtacgcgcgctacaacagtgac------------ctgggggagtac--caggcg---gtg---------------acggagctggggcggcctgacgctgagtactgg-aacagccagaa---ggacctcctggagcggaggcgggccgaggtggacacctactgcagatacaactacgggg---ttgtggagagcttcacag-tgcagcggc--gag-----------------------------------
>Patr-DRB4_02:01:01:01
cacgtttcttggagcagcttaagtttgagtg---tcatttcttc---aatgggacg------cag-cgggtgcggttactggagagatacttctataaccaggaggagtacgcgcgctacaacagtgac------------ttgggggagtac--cgggca---gtg---------------accgagctggggcggcctgacgctgtgtactgg-aacagccagaa---ggacctcctggagcagaggcgggccgcggtggacacctactgcagacacaactacgggg---ttgtggagagcttcacag-tgcagcggc--aag-----------------------------------
>Chsa-DRB1_03:01
cacgtttcttggagcaggttaagtctgagtg---tcatttcttc---aacgggacg------gag-cgggtgcggttcctggacagatacttctataaccaggaggagtacgtgcgcttcgacagcgac------------gtgggggagttc--cgggcg---gtg---------------tcggagctggggcggcatagcgccgagtactgg-aacagccggaa---ggacctcctggaagacgagcgggcctcggtggacaattactgcagatacaactacgggg---ttgtggagagcttcacag-tgcagcggc--gag-----------------------------------
>Chsa-DRB_W007:01
cacgtttcttgcagcagcaaaaggctgagtg---tcatttcttc---aacgggacg------gag-cgagtgcggttgctggagagatacttctataaccaggaggagtacgtgcgctacgacagcgac------------gtgggggagttc--cgggcg---gtg---------------acggagctggggcggcctgacgccgagtcctgg-aacagccagaa---ggacgccctggagcagaggcggaccgaggtggacaccgtgtgcagacacaactacgggg---ttggtgagagcttcacag-tgcagcggc--gag-----------------------------------
>Popy-DRB_W113:01
cacgtttcttggagcaggttaaacatgagtg---tcatttcttc---aatgggacg------gag-cgggtgcggttcctggacagatacttctataaccaagaggagtgggtgcgcttcgacagcgac------------gtgggggagttc--cgggcg---gtg---------------acggagctggggcggcctagcgccgagaagttg-aacagccagaa---ggacatcctggaagacagccgggccgcggtggacacctactgcagacacaactacgggg---ttggtgagagcttcacag-tgcagcggc--gag-----------------------------------
>Thge-DRB_XM_025382051.1
cacgtttcttgaagcaggatatgcatgagtg---tcatttcttc---aacggaacc------gag-cgggtgcggtacctgcacagagacatctacaaccaagaggaggacttgcgcttcgacagcgac------------gtgggggagtac--cgggcg---gtg---------------acggagctggggcggcctgacgccgagtactgg-aacagtcagaa---ggacctcctggaagacaggcgggcctcggtggacaccttctgcagacacaactacaggg---ttggtgagagcttcacag-tgcagcggc--gag-----------------------------------
>Chsa-DRB5_01:01
cacgtttcttgaagcaggatatgcatgagtg---tcatttcttc---aacgggacc------gaa-cgggtgcggtacctgcacagagacatctacaaccaagaggaggacttgcgcttcgacagcgac------------gtgggggagtac--cgggcg---gtg---------------acggagctggggcggcctgacgccgagtactgg-aacagccggaa---ggacatcctggaagacaggcgggcctcggtggacaccgtgtgcagacacaactacaggg---ttgtggagagcttcacag-tgcagcggc--gag-----------------------------------
>Popy-DRB5_06:04
cacgtttcttgaagcaggataagtatgagtg---tcatttcttc---aacgggacc------gag-cgggtgcggttcctgcacagaggcatctataaccaaaaggaggacgtgcgcttcgacagtgac------------gtgggggagtac--cgggcg---gtg---------------acggagctggggcggcctatcgccgagtactgg-aacagccagaa---ggacctcctggagcggaggcgggccgcggtggacaattactgcagacacaactacgggg---ttgtggagagcttcacag-tgcagcggc--gag-----------------------------------
>Saoe-DRB5_07:01
CACGTTTCTTGAAGCAGGATAAGTATGAGTG---TCATTTCTTC---AACGGGACG------GAG-CGGGTGCGGTTCCTGCACAGAGGCATCTATAACCAAAAGGAGGACGTGCGCTTCGACAGTGAC------------GTGGGGGAGTAC--CGGGCG---GTG---------------ACGGAGCTGGGGCGGCCTATCGCCGAGTACTGG-AACAGCCAGAA---GGACCTCCTGGAGCGGAGGCG--CCGACGTGGACACCTTCTGCAGACACAACTACGGGG---TTTTAGAGAGCTTCACAG-TGCAGCGGC--GAG-----------------------------------
>Gogo-DRB5_01:01
cacgtttcttgaagcaggataagtatgagtg---tcatttcttc---aacgggacg------gag-cgggtgcggtatctgcacagagacatctataaccaagaggaggacttgcgcttcgacagcgac------------gtgggggagtac--cgggcg---gtg---------------acggagctggggcggcctgacgccgagtactgg-aacagccagaa---ggacgtcctggaagacgagcgggcctcggtggacacctattgcagacacaactacgggg---ttgtggagagcttcacag-tgcagcggc--gag-----------------------------------
>Hosa-DRB5_01:01:01:01
cacgtttcttgcagcaggataagtatgagtg---tcatttcttc---aacgggacg------gag-cgggtgcggttcctgcacagagacatctataaccaagaggaggacttgcgcttcgacagcgac------------gtgggggagtac--cgggcg---gtg---------------acggagctggggcggcctgacgctgagtactgg-aacagccagaa---ggacttcctggaagacaggcgcgccgcggtggacacctactgcagacacaactacgggg---ttggtgagagcttcacag-tgcagcggc--gag-----------------------------------
>Poab-DRB5_01:01
cacgtttcttgaagcaggataagtatgagtg---tcatttcttc---aacgggacc------gag-cgggtgcggttcctgcacagaggcatctataaccaagaggagtacgtgcgcttcgacagcgac------------gtgggggagtac--cgggcg---gtg---------------acggagctggggcggcctagcgccgagaactgg-aacagccagaa---ggacctcctggaagacaggcgggccgcggtggacacctactgcagacacaactacgggg---ttggtgagagcttcacag-tgcagcggc--gag-----------------------------------
>Patr-DRB5_01:01
cacgtttcttgaagcaggataagtatgagtg---tcatttcttc---aacgggacg------gag-cgggtgcggtatctgcacagaggcatctataaccaagaggagaacgtgcgcttcgacagcgac------------gtgggggagtac--cgggcg---gtg---------------acggagctggggcggcctgacgcggagtactgg-aacagccagaa---ggacatcctggagcggaggcgggccgcggtggacacctactgcagacacaactacgggg---ttgctgagagcttcacag-tgcagcggc--gag-----------------------------------
>Trfr-DRB_NW_022681455.1:c32512053-32497954
cacgtttcttgaagcaggataagtttgagtg---tcatttcttc---aacgggacg------gag-cgggtgcggtacctgcacagagatatctataaccaggaggagtacgtgcgcttcgacagcgac------------gtgggggagtac--cgggcg---gtg---------------acggagctggggcggcctgacgccgagaactgg-aacagccaaaa---ggacatcctggagcagaagcgggccgcggtggacaacttctgcagacacaactacgggg---ttggtgagagcttcacag-tgcagcggc--gag-----------------------------------
>Mafa-DRB5_03:01:01
cacgtttcttgaagcaggataagtttgagtg---tcatttcttc---aacgggacc------gag-cgggtgcggttcctgcacagagacatctacaaccaagaggaggacttgcgcttcgacagcgac------------gtgggggagtac--cgggcg---gtg---------------acggagctggggcggcctgacgccgagtactgg-aacggccagaa---ggacatcctggagcggaggcgggccgaggtggacacagtgtgcagacacaactacgggg---tttttgagagcttcacag-tgcagcggc--gag-----------------------------------
>Mamu-DRB5_03:01:01:01
cacgtttcttgaagcaggataagtttgagtg---tcatttcttc---aacgggacc------gag-cgggtgcggttcctgcacagagacatctacaaccaagaggaggacttgcgcttcgacagcgac------------gtgggggagtac--cgggcg---gtg---------------acggagctggggcggcctgacgccgagtactgg-aacggccagaa---ggacatcctggagcggaggcgggccgaggtggacacagtgtgcagacacaactacgggg---tttttgagagcttcacag-tgcagcggc--gag-----------------------------------
>Math-DRB_XR_007725230.1
cacgtttcttgaagcaggataagtatgagtg---tcatttcttc---aacgggacg------gag-cgggtgcggttgctgcacagatccatctataaccaagaggagtacgcgcgcttcgacagcgac------------gtcggggagtac--cgggcg---gtg---------------acagagctggggcggcctgacgccgagtactgg-aacggccagaa---ggacctcctggagcggaggcgggccgaggtggacacagtgtgcagacacaactacaggg---gtgtggagagcttcacagttgca---------------------------------------------
>Mamu-DRB4_01:02
cacgtttcttggagcaggctaagtctgagtg---tcatttcttc---aacgggacg------gag-cgggtgcggtacctgatcagatacatctataaccaagaggagaacgcgcgcttcgacagcgac------------gtgggggagtac--cgggcg---gtg---------------acggagctggggcggcctgacgccgagtactgg-aacggccagaa---ggacctcctggagcggaggcgggccgaggtggacacagtgtgcagacacaactacgggg---ttggtgagagcttcacag-tgcagcggc--gag-----------------------------------
>Mafa-DRB4_01:01
cacgtttcttgtggcagggtaaggctgagtg---tcacttcttc---aacgggacg------gag-cgggtgcggtacctgatcagatacatctataaccaggaggagaacgcgcgcttcgacagcgac------------gtgggggagtac--cgggcg---gtg---------------acggagctggggcggcctgacgccgagtactgg-aacagccagaa---ggacctcctggagcggaggcgggccgaggtggacacctactgcagatacaactacgggg---ttggtgagagcttcacgg-tgcagcggc--gag-----------------------------------
>Mafa-DRB_W049:01:01:01
cacgtttcttggagcaggttaaacatgagtg---tcacttcttc---aacgggacg------gag-cgggtgcggtacctgatcagatacatccataaccaagaggagaacgcgcgcttcgacagcgac------------gtgggggagtac--cgggcg---gtg---------------acggagctggggcggcctgacgccgagtactgg-aacggccagaa---ggacctcctggagcggaggcgggcccaggtggacacctactgcagatacaactacgggg---ttgtggagagcttcacag-tgcagcggc--gag-----------------------------------
>Patr-DRB1_02:01:01:01
cacgtttcctgttgcagcctaagggggagtg---tcatttcttc---aatgggacg------gag-cgggtgcggttcctggagagagacatctataaccaagaggagttcatgcgcttcgacagcgac------------gtgggggagtac--cgggcg---gtg---------------acggagctggggcggcctgtcgccgagtactgc-aacagccagaa---ggacatcctggagcaggcgcgggccgcggtggacaattactgcagacacaactacgggg---ttggtgagagcttcacag-tgcagcggc--gag-----------------------------------
>Mafa-DRB1_10:02:01:01
cacgtttcttggagcaggttaagtttgagtg---tcgtttcttc---aatgggacg------gag-cgggtgcggttcctggagagacgcgtccataaccaagaggagtacgcgcgcttcgacagcgac------------gtcggggagtac--cgggcg---gtg---------------acagagctggggcggcctgacgccgagtactgg-aacggccagaa---ggacctcctggaagacaggcgggcctcggtggacacctactgcagacacaactaccggg---ttggtgagagcttcacag-tgcagcggc--gag-----------------------------------
>Aovo-DRB_W110:01
cacgtttcttggagcagggtaaatctgagtg---tcatttcttc---aacgggacg------gag-cgggtgcagttcctggaaagatacttttataaccaggaggagtatgtgcgcttcgacagcgac------------gtgggggagtac--cgggcg---gtg---------------acggagctggggcggcctgacgccgagtactgg-aacagccagaa---ggactacgtggagcagaagcggggccgggtggacaactactgcagacacaactacgggg---ttgttgagagcttcacag-tgcagcgga--gag-----------------------------------
>Aona-DRB3_06:02:02
cacgtttcttggagctggttaagcatgagtg---tcatttcttc---aacgggacg------gag-cgggtgcggtacctggacagatacctttataaccagaaggagtatgtgcgcttcgacagcgac------------gtgggggagtac--cgggcg---gtg---------------acggagctggggcggcctgacgccgagtactgg-aacagccagaa---ggactacgtggagcagaagcggggccaggtggacaactactgcagacacaactacgggg---tttttgagagcttcacag-tgcagcgga--gag-----------------------------------
>Ceim-DRB_XM_017522742.2
cacgtttcttggagcaggctaagtctgagtg---tcatttcttc---aacgggacg------gag-cgggtgcggtacctgcagagatacttctataaccaggaggagtatgtgcgcttcgacagcgac------------gtgggggagtac--cgggcg---gtg---------------acggagctggggcggcctagcgcagagtactgg-aacagccagaa---ggaactcctggagcagaagcggggccaggtggacaactactgcagacacaactaccggg---ttggcgagagcttcacag-tgcagcgga--gag-----------------------------------
>Pite-DRB_NC_045438.1:c137270210-137205041
cacgtttcttggagcaggctaagtctgagtg---tcacttcttc---aacgggacg------gag-cgggtgcggttcctggatagatacttctacaaccaggaggagtacgtgcgcttcgacagcgac------------gtgggggagttc--cgggcg---gtg---------------acggagctggggcggcctgacgccgagtactgg-aacagccagaa---ggactacctggaagacaggcgggcccaggtggacaccttctgcagacacaactacgggg---ttggtgagagcttcacag-tgcagcggc--gag-----------------------------------
>Poab-DRB_W114:01
cacgtttcttggagcagcataagggtgagtg---tcatttcttc---aacgggacg------gag-cgggtgcggttgctggagagatacatctataaccaagaggagtacgtgcgcttcgacagcgac------------gtgggggagttc--cgggcg---gtg---------------acggagctggggcggcctgacgccgagtactgg-aacagccagaa---ggacatcctggagcggaagcgggccgcggtggacacctactgcagacacaactacgggg---ttgtggagagcttcacag-tgcagcggc--gag-----------------------------------
>Rhro-DRB_NC_044552.1:c26153554-26139373
cacgtttcttggagcaggttaagtatgagtg---tcacttcttc---aacgggacg------gag-cgggtgcggctcctggagagacacttctataaccaggaggagttcctgcgcttcgacagcgac------------gtgggggagtac--cgggcg---gtg---------------acggagctggggcggcctgtcgccgagaactgg-aacagtcggag---ggactacctggagcagaggcgggccgcggtggacacctactgcagacacaactacgggg---ttgtggagagcttcacag-tgcagcggc--gag-----------------------------------
>Hosa-DRB1_01:01:01:01
cacgtttcttgtggcagcttaagtttgaatg---tcatttcttc---aatgggacg------gag-cgggtgcggttgctggaaagatgcatctataaccaagaggagtccgtgcgcttcgacagcgac------------gtgggggagtac--cgggcg---gtg---------------acggagctggggcggcctgatgccgagtactgg-aacagccagaa---ggacctcctggagcagaggcgggccgcggtggacacctactgcagacacaactacgggg---ttggtgagagcttcacag-tgcagcggc--gag-----------------------------------
>Patr-DRB3_01:02:01:01
cacgtttcttggagctgcataagtctgagtg---tcatttcttc---aatgggacg------gag-cgggtgcggtacctggacagatacttccataaccaggaggagttcttgcgcttcgacagcgac------------gtgggggagtac--cgggcg---gtg---------------acggagctggggcggcctgtcgccgagtcctgg-aacagccagaa---ggactacgtggagcagaagcggggccaggtggacaattactgcagacacaactacaggg---ttggtgagagcttcacag-tgcagcggc--gag-----------------------------------
>Gogo-DRB3_01:01
cacgtttcttggagctgcgtaagtctgagtg---tcatttcttc---aatgggacg------gag-ctggtgcggtacctggacagatacttccataaccaagaggagttcgtgcgcttcgacagcgac------------gtgggggagtac--cgggcg---gtg---------------acggagctggggcggcctgtcgccgagtactgg-aacagccagaa---ggacctcctggagcagaagcggggccgggtggacaattactgcagacacaactacgggg---ttgtggagagcttcacag-tgcagcggc--gag-----------------------------------
>Hosa-DRB3_01:01:02:01
cacgtttcttggagctgcgtaagtctgagtg---tcatttcttc---aatgggacg------gag-cgggtgcggtacctggacagatacttccataaccaggaggagttcctgcgcttcgacagcgac------------gtgggggagtac--cgggcg---gtg---------------acggagctggggcggcctgtcgccgagtcctgg-aacagccagaa---ggacctcctggagcagaagcggggccgggtggacaattactgcagacacaactacgggg---ttggtgagagcttcacag-tgcagcggc--gag-----------------------------------
>Malo-DRB3_04:01
cacgtttcttggagcaggttaagtctgagtg---tcacttcttc---aacgggacg------gag-cgggtgcggttcctggagagacacttctataaccaggaggagttcgtgcgcttcgacagcgac------------gtgggggagtac--cgggcg---gtg---------------tcggagctggggcggcctgtcgccgagtcctgg-aacagccagaa---ggacctcctggagcagaagcggggccgggtggacaattactgcagacacaactacgggg---ttggtgagagcttcacag-tgcagcggc--gag-----------------------------------
>Hymo-DRB_NW_022611662.1:c31076493-30954697
cacgtttcttggagcaggctaagtctgagtg---tcatttcttc---aatgggacg------gag-cgggtgcggttcctggagagatacttctataaccaggaggagtacgtgcgcttcgacagcgac------------gtgggggagtac--cgggcg---gtg---------------acggagctggggcggcctgatgccgagaactgg-aacagccagaa---ggacctcctggagcaaaagcggggccgggtggacaattactgcagacacaactacgggg---ttgtggagagcttcacag-tgcagcggc--gag-----------------------------------
>Papa-DRB_NC_048245.1:c32174945-32161609
cacgtttcttggagctggttaagtgtgagtg---tcatttcttc---aatgggacg------gag-cgggtgcggttcctggagagatacatctataaccaggaggagtacgtgcgcttcgacagcgac------------gtgggggagtac--cgggcg---gtg---------------acggagctggggcggcctgacgccgagtactgg-aacagccagaa---ggacctcctggagcagaggcgggcccaggtggacacctactgcagacacaactacgggg---ttggtgagagcttcacag-tgcagcggc--gag-----------------------------------
>Poab-DRB3_02:01
cacgtttcttggagcaggttaagtctgagtg---tcatttcttc---aatgggacg------gag-cgggtgcggttcctggagagatacttctataaccaggaggagtacgtgcacttcgacagcgac------------gtgggggagtac--cgggcg---gtg---------------acggagctggggcggcctgacgccgagtactgg-aacagccagaa---gaacctcctggagcagaagcggggccaggtggacaattactgcagacacaactacgggg---ttggtgagagcttcacag-tgcagcggc--gag-----------------------------------
>Mafa-DRB3_04:01
cacgtttcttggagcaggctaagtctgagtg---tcacttcttc---aacgggacg------gag-cgggtgcggtacctgcagagatacttctataaccaggaggagttcgtgcgcttcgacagcgac------------gtgggggagttc--cgggcg---gtg---------------acggagctggggcggcctgtcgccgagtcctgg-aacagccagaa---ggacttcctggagcagaagcggggccgggtggacaactactgcagacacaactacaggg---gtgtggagagcttcacag-tgcagcggc--gag-----------------------------------
>Mamu-DRB3_04:05:01:01
cacgtttcttggagcaggctaagtctgagtg---tcacttcttc---aacgggacg------gag-cgggtgcggtacctgcagagatacttctataaccaggaggagttcgtgcgcttcgacagcgac------------gtgggggagttc--cgggcg---gtg---------------acggagctggggcggcctgtcgccgagtcctgg-aacagccagaa---ggacttcctggagcagaagcggggccgggtggacaactactgcagatacaactatgggg---ttgtggagagcttcacag-tgcagcggc--gag-----------------------------------
>Rano-DOb_n
aggattttgtgattcaggcgaaggcagagtg---ttacttcacc---aacggtaca------gaa-aaggtccgcttcctggtcaggttcatcttcaacctggaggagtacttacatttcgacagtgac------------ctggggtttttc--gtggca---ctg---------------acggagctgggggaggtgga-cgctgatcagtggaacaaacgcct---ggatctcctggaaacaagtagagctgctgtgaacatggtctgcaggcaagagtacaagc---tgggggcccccttcaccg-tggagagaa--atg-----------------------------------
>Occu-DOB_NW_024466443.1:c27860-22907
aagattttgtgattcaggcaaaagctgactg---ttacttcacc---aatgggaca------gag-cgggtgcggttcgtggtcagattcatcttcaacctggaggagtgcctgcactttgacagtgac------------ctggggcacttc--gtggcc---ctg---------------acagagctggggcggcctga-tgccgaggcttggaacaagcggcc---cgatatcctggagaggagcagggcgtctgtggatctgctctgcagacgcaattacaacc---tgggagccccgttcactg-tggggagaa--agg-----------------------------------
>Tuch-DOB_NW_006204734.1:c2353-25
aagattttgtgattcaagctaaggctgactg---ctacttcacc---aacgggaca------gaa-agggtgcaatttgtggtcagattcatcttcaacatggaggagtatgcacgttttgacagtgac------------ctgggcatgttt--gtggcg---ttg---------------acggagctgggacggccgga-cgctgagctgtggaacaaccgtcc---ggatatcctggagaggagccgagcgtcggtggatgaggtctgcaggcggaactacgagc---tgggtgcgcctgtcactg-tgcggagga--atg-----------------------------------
>Mimu-DOB_NC_033665.1:4031051-4037414
aagattttgtggttcaggcaaaggctgactg---ttacttcacc---aatggaaca------gaa-aaggtgcagtctgtggtcagattcatctataacttggaggagtgcgcacgctccgacagtgac------------gtggggatggcc--gtggcc---ccg---------------a-ggcgctggggcagcctga-cgccgagc-gtgggccg------c---ggacgtgct-gagaggagcagggcggcgttgggcgcgctctgcaggccctactacaagc---ag---gcgccct--------------------------------------------------------
>SLA-DOB1_01:01
aagattttgtgattcaggcaaaggctgactg---ttacttcacc---aatgggaca------caa-agggtgcagtttgtggtcagattcatctttaacttggaggagttcgtacgttttgacagcgac------------ctggggaagttt--gtggcc---ttg---------------acagagttggggcagcctga-tgctgagctgtggaacagtcgacc---agatatcctggagagcagcagagcatctgtggatgtgctctgcagacgtaactactggc---tgggtgcgcccctcaccg-tggagagaa--aag-----------------------------------
>Casy-DOB_NW_007256124.1:147978-168561
aagattttgtgattcaggcaaaggctgactg---ttacttcacc---aatgggaca------gaa-aaggtgcggtttgtggtcagattcatctttaacttggaggagtatgcacatttcgacagcgat------------gtggggatgttt--gtggca---ctg---------------acgaggttagggcagcccga-tgctgagcagtggaaccgtcgtcc---ggatatattggcgaggagcagagcgtctgtggatgcgctctgcagatataactacaggc---tgggggcccccttcactg-tggagagaa--aag-----------------------------------
>Sabo-DOB_NW_024100919.1:129861340-129864422
aagattttgtgattcaggcaaaggctgactg---ttacttcacc---aacgggaca------gaa-aaggtgcagtttgtggtcagattcatctttaacttggaggagtacgcacatttcgacagcgat------------gtggggctgttt--gtggca---ttg---------------acggagctagggcagccgga-tgctgagcagtggaacagccggct---ggatctcttggagaggagcaggggggcagtgaggacggtctgtagacacaactacaggc---tgggcgctcccttcactg-tggggagaa--aag-----------------------------------
>Coan-DOB_NW_012115555.1:c1581924-1577636
aagattttgtgattcaggcaaaggctgactg---ttacttcacc---aacgggaca------gaa-aaggtgcagtttgtggtcagattcatctttaacttggaggagtatgtacgtttcgacagtgat------------gtgggcatgttt--gtggca---ttg---------------acgaacctggggcagccaga-tgctgagcagtggaacagccggct---ggatctcttggagaggagcagagaggctgtggatggggtctgtagacacaactacaggc---tgggcgcacccttcactg-tggggagaa--aag-----------------------------------
>Poab-DOB_NC_036909.1:c33134083-33130348
aagattttgtgattcaggcaaaggctgactg---ttacttcacc---aacgggaca------gaa-aaggtgcagtttgtggtcagattcatctttaacttggaggagtatgtacatttcgacagtgat------------gtggggatgttt--gtggca---ttg---------------acgaagctggggcagccaga-tgctgagcagtggaacagccggct---ggatctcttggagaggagcagggaggccgtggacggggtctgtagacacaactacaggc---tgggcgcacccttcactg-tggggagaa--aag-----------------------------------
>Gogo-DOB_NC_044608.1:c32883878-32879583
aagattttgtgattcaggcaaaggctgactg---ttacttcacc---aacgggaca------gaa-aaggtgcagtttgtggtcagattcatctttaacttggaggagtatgtacgtttcgacagtcat------------gtggggatgttt--gtggca---ttg---------------accaagctggggcagccaga-tgctgagcagtggaacagccggct---ggatctcttggagaggagcagagaggccgtggatggggtctgtagacacaactacaggc---tgggcgcacccttcactg-tggggagaa--aag-----------------------------------
>Papa-DOB_NC_048245.1:c32387377-32381463
aagattttgtgattcaggcaaaggctgactg---ttacttcacc---aacgggaca------gaa-aaggtgcagtttgtggtcagattcatctttaacttggaggagtatgtacgtttcgacagtgat------------gtggggatgttt--gtggca---ttg---------------accaagctggggcagccaga-tgctgagcagtggaacagccggct---ggatctcttggagaggagcagacaggccgtggatggggtctgtagacacaactacaggc---tgggcgcacccttcactg-tggggagaa--aag-----------------------------------
>Hosa-DOB_01:01:01:01
aagattttgtgattcaggcaaaggctgactg---ttacttcacc---aacgggaca------gaa-aaggtgcagtttgtggtcagattcatctttaacttggaggagtatgtacgtttcgacagtgat------------gtggggatgttt--gtggca---ttg---------------accaagctggggcagccaga-tgctgagcagtggaacagccggct---ggatctcttggagaggagcagacaggccgtggatggggtctgtagacacaactacaggc---tgggcgcacccttcactg-tggggagaa--aag-----------------------------------
>Patr-DOB_NC_036885.1:c32329441-32323558
---attttgtgattcaggcaaaggctgactg---ttacttcacc---aacgggaca------gaa-aaagtgcagtttgtggtcagattcatctttaacttggaggagtatgtacgtttcgacagtgat------------gtggggatgttt--gtggca---ttg---------------accaagctggggcagccaga-tgctgagcagtggaacagccggct---ggatctcttggagaggagcagacaggccgtggatggggtctgtagacacaactacaggc---tgggcgcacccttcactg-tggggagaa--aag-----------------------------------
>Trfr-DOB_NW_022681455.1:c32715002-32710733
aagattttgtgattcaggcaaaggctgactg---ttacttcacc---aacgggaca------gaa-aaggtgcagtttgtggtcagattcatctttaacttggaggagtatgtacatttcgacagtgat------------gtggggatattt--gtggca---ttg---------------acgaaactggggcagccaga-tgctgagcagtggaacagccggct---ggatctcttggagaggagcagagaggccgtggatggggtctgtagacacaactacagac---tgggcgcacccttcactg-tggggagaa--aag-----------------------------------
>Mafa-DOB_01:04:03:01
aagattttgtgattcaggcaaaggctgactg---ttacttcacc---aacgggaca------gaa-aaggtgcagtttgtggtcagattcatctttaacttggaggagtacgtacgtttcgacagtgat------------gtgggcatgttt--gtggca---ttg---------------acgaagctggggcagccaga-tgctgagcagtggaacagccggct---ggatctcttggagaggagcagagaggccgtggatggggtctgtagacacaactacagac---tgggcgcacccttcactg-tggggagaa--aag-----------------------------------
>Mane-DOB_NW_012015688.1:c377941-373646
aagattttgtgattcaggcaaaggctgactg---ttacttcacc---aacgggaca------gaa-aaggtgcagtttgtggtcagattcatctttaacttggaggagtacgtacgtttcgacagtgat------------gtgggcatgttt--gtggca---ttg---------------acgaagctggggcagccaga-tgctgagcagtggaaccgccggct---ggatctcttggagaggagcagagaggccgtggatggggtctgtagacacaactacagac---tgggcgcacccttcactg-tggggagaa--aag-----------------------------------
>Hymo-DOB_NW_022611662.1:c31296597-31292308
aagattttgtgattcaggcaaaggctgactg---ttacttcacc---aacgggaca------gaa-aaggtgcagtttgtggtcagattcatctttaacttggaggagtatgtacgtttcgacagtgat------------gtggggatgttt--gtggca---ttg---------------acggagctggggcagccaga-tgctgagcagtggaacagccggct---ggatctcttggagaggagcagagaggccgtggatggggtctgtagacacaactacaggc---tgggcgcacccttcactg-tggggagaa--aag-----------------------------------
>Nole-DOB_NC_044402.1:c53830955-53826723
aagattttgtgattcaggcaaaggctgactg---ttacttcacc---aacgggaca------gaa-aaggtgcagtttgtggtcagattcatctttaacttggaggagtatgtacgtttcgacagtgat------------gtggggatgttt--gtggca---ttg---------------acggagctggggcagccaga-tgctgagcagtggaacagccggct---ggatctcttggagaggagcagagaggccgtggatggggtctgtagacacaactacaggc---tgggcgcacccttcactg-tggggagaa--aag-----------------------------------
>Chsa-DOB_XM_007972993.2
aagattttgtgattcaggcaaaggctgactg---ttacttcacc---aacgggaca------gaa-aaggtgcagtttgtggtcagattcatctttaacttggaggagtatgtacgtttcgacagtgat------------gtggggatgttt--gtggca---ttg---------------acaaagctggggcagccaga-tgctgagcagtggaacagccggct---ggatctcttggagaggagcagagaggccgtggatggggtctgtagacacaactacagac---tgggcgcacccttcactg-tggggagaa--aag-----------------------------------
>Pite-DOB_NC_045438.1:135995225-136000352
aagattttgtgattcaggcaaaggctgactg---ttacttcacc---aacgggaca------gaa-aaggtgcagtttgtggtcagattcatctttaacttggaggagtatgtacgtttcgacagcgat------------gtggggatgttt--gtggca---ttg---------------acgaagctggggcagccaga-tgctgagcagtggaacagccggct---ggatctcttggagaggagcagagaggccgtggatggggtctgtagacacaactacagac---tgggcgcacccttcactg-tggggagaa--aag-----------------------------------
>Rhbi-DOB_NW_016813514.1:253943-258508
aagattttgtgattcaggcaaaggctgactg---ttacttcacc---aacgggaca------gaa-aaggtgcagtttgtggtcagattcatctttaacttggaggagtatgtacgtttcgacagtgat------------gtggggatgttt--gtggca---ttg---------------acgaagctggggcagccaga-tgctgagcagtggaacagccggct---ggatctcttggagaggagcagagaggccgtggatggggtctgtagacacaactacagac---tgggcgcacccttcactg-tgggaagaa--aag-----------------------------------
>Rhro-DOB_NC_044552.1:c26343555-26339275
aagattttgtgattcaggcaaaggctgactg---ttacttcacc---aacgggaca------gaa-aaggtgcagtttgtggtcagattcatctttaacttggaggagtatgtacgtttcgacagtgat------------gtggggatgttt--gtggca---ttg---------------acgaagctggggcagccaga-tgctgagcagtggaacagccggct---ggatctcttggagaggagcagagaggccgtggatggggtctgtagacacaactacagac---tgggcgcacccttcactg-tgggaagaa--aag-----------------------------------
>Thge-DOB_NC_037671.1:c35111092-35106805
aagattttgtgattcaggcaaaggctgactg---ttacttcacc---aacgggaca------gaa-aaggtgcagtttgtggtcagattcatctttaacttggaggagtatgtacgtttcgacagtgat------------gtggggatgttt--gtggca---ttg---------------acgaagctggggcagccaga-tgccgagcagtggaacagccggct---ggatctcttggagaggagcagagaggccgtggatggggtctgtagacacaactacagac---tgggcgcacccttcactg-tggggagaa--aag-----------------------------------
>Ceat-DOB_NW_012003958.1:312849-317123
aagattttgtgattcaggcaaaggctgactg---ttacttcacc---aacgggaca------gaa-aaggtgcagtttgtggtcagattcatctttaacttggaggagtatgtacgtttcgacagtgat------------gtggggatgttt--gtggca---ttg---------------acgaagctggggcagccaga-tgctgagcagtggaacagccggct---ggatctcttggagaggagcagagaggccgtggatggggtctgtagacacaactacagac---tgggcgcacccttcactg-tggggagaa--aag-----------------------------------
>Mamu-DOB_NC_041757.1:136716221-136720516
aagattttgtgattcaggcaaaggctgactg---ttacttcacc---aacgggaca------gaa-aaggtgcagtttgtggtcagattcatctttaacttggaggagtatgtacgtttcgacagtgat------------gtggggatgttt--gtggca---ttg---------------acgaagctggggcagccaga-tgctgagcagtggaacagccggct---ggatctcttggagaggagcagagaggccgtggatggggtctgtagacacaactacagac---tgggcgcacccttcactg-tggggagaa--aag-----------------------------------
>Math-DOB_NC_065581.1:c33600672-33596397
aagattttgtgattcaggcaaaggctgactg---ttacttcacc---aacgggaca------gaa-aaggtgcagtttgtggtcagattcatctttaacttggaggagtatgtacgtttcgacagtgat------------gtggggatgttt--gtggca---ttg---------------acgaagctggggcagccaga-tgctgagcagtggaacagccggct---ggatctcttggagaggagcagagaggccgtggatggggtctgtagacacaactacagac---tgggcgcacccttcactg-tggggagaa--aag-----------------------------------
>Malo-DOB_01:01:01
aagattttgtgattcaggcaaaggctgactg---ttacttcacc---aacgggaca------gaa-aaggtgcagtttgtggtcagattcatctttaacttggaggagtatgtacgtttcgacagtgat------------gtggggatgttt--gtggca---ttg---------------acgaagctggggcagccaga-tgctgagcagtggaacagccggct---ggatctcttggagaggagcagagaggccgtggatggggtctgtagacacaactacagac---tgggcgcacccttcactg-tggggagaa--aag-----------------------------------
>Ceim-DOB_NW_016107339.1:13390915-13398102
aagattttgtgattcaggccaaagctgactg---ttacttcacc---aacgggaca------gaa-aaggtgcagttcgtggtcagattcatctttaacttggaggagtatgcacatttcgacagcgat------------gtggggatgttc--gtggca---ttg---------------acgaacctggggcagccaga-tgctgagcagtggaacagccggtt---ggatctcttggagaggagcagggaggcagtggatacggtctgtagacacaattacaggc---tgggtgcacccttcactg-tggggagaa--aag-----------------------------------
>Aona-DOB_NW_018506613.1:c282743-274318
aagattttgtgattcaggcaaaggctgactg---ttacttcacc---aacgggaca------gaa-aaggtgcagtttgtggtcagattcatctttaatttggaggagtatgcacatttcgacagtgat------------gtggggatgttt--gtggca---ctg---------------acgaagctggggcagccaga-tgctgagcagtggaacagccggct---ggatctcttggagaggagcagggaggcagtggatacggtctgtagacacaattataggc---tgggtgcacccttcactg-tggggagaa--aag-----------------------------------
>Caja-DOB_NC_071445.1:c37186157-37171473
aagattttgtgattcaggcaaaggctgactg---ttacttcacc---aacgggaca------gaa-aaggtgcagtttgtggtcagattcatcttcaacttggaggagtatgcacatttcgacagcgat------------gtggggatgttt--gtggca---ctg---------------acaaagctggggcagccgga-tgctgagcagtggaacagccggct---ggatctcttggagaggagcagggaggcagtggatacggtctgtagacacaactacaggc---tgggcgcacccttcactg-tggggagaa--aag-----------------------------------
>Gava-DOB_NW_007734874.1:c78604-74501
aagattttgtgattcaggcaaaggctgattg---ttacttcacc---aatgggaca------gaa-aaagtgcagtttgtggtcagattcatctttaacttggaggagtatgcacgttttgacagtgat------------gtggggatgttt--gtggca---ctg---------------acggagctggggcagcctga-tgttgagctgtggaacaatcgtct---ggatatcctggagcagagtagagcgtctgtggacctgctctgcagacataactacaggc---tgggtgcccccttcactg-tggggagga--aag-----------------------------------
>Chdi-DOB_NC_051313.1:118996331-119001888
aagattttgtgattcaggcaaaagctgactg---ttacttcact---aatgggaca------gaa-acggtgcggtttgtggtcaggttcatctttaacttggaggagtatgcacatttcgacagtgat------------ttggggatgttt--gtggca---ttg---------------acgaagctggggcagccgga-cgttgagctatggaacagtcggac---agatattctggagaggagtagagcttctgtggatacgctctgcagacacaactacaagc---ttggtgcatccttcaccg-tggagacaa--aag-----------------------------------
>Otga-DOB_NW_003852426.1:c3716126-3711739
aagattttgtgattcaggcaaaggctgactg---ttacttcacc---aatgggaca------gaa-aaggtgcagtttgtagtgagattcatctataacctggaggagtacgcacgtttcgacagtgat------------gtggggatgttt--gtggcc---ctg---------------acggtgctgggggagcctga-tgccaagcggtggaatagtcggcc---cgatatactggagacgagcagggcgtcggtggacgcgctctgcagacacaactacaggc---tgggcgcgcccttcactg-tggggagaa--aag-----------------------------------
>Leca-DOB_NC_059129.1:c42969297-42965140
aagattttgtgattcaggcaaaggctgactg---ttacttcacc---aatgggacg------gaa-aaggtgcgctttgtggtcagattcatctataacttggaggagtatgcacgtttcgacagtgac------------gcgggggtgttt--gtggcc---ctg---------------acggcgctggggcagcccga-cgccgagcagtggaaccgccgggc---ggatatactggagaggagcagagcgtccgtggatgcgctctgcagacgcaactacgagc---tgggcgcacccttcacgg-tggggagaa--cag-----------------------------------
>Prco-DOB_NW_012153441.1:361205-365982
aagattttgtgattcaggcaaaggctgactg---ttacttcacc---aatgggaca------gaa-aaggtgcactttgtggtcagattcatctataacttggaggagtatgcacgtttcgacagtgac------------ttggggatgttt--gtggcc---ctg---------------acggcactggggcagcctga-cgccgagcggtggaaccaccggcc---ggatatcctggagaggagcagagcgtcggtggatgcgctctgcagacacaactacaagc---tgggcgcacccttcactg-tggggagaa--aag-----------------------------------
>Maja-DOB_NW_023450604.1:799438-805167
aagattttgtgattcaggcaaaggctgactg---ttacttcacc---aatgggact------gaacaaggtgcagtttgtggtgcaattcatttttaacttggaggagtatgcacgttttgacagcagt------------gtgggaatgttt--gtggca---ttg---------------acggagctggggaagcctga-tgccgagttgtggaacaaccagtc---agatatattggagaggagcagagcttctgtggatgccctctgcaggcataactaccagc---tgggtgcccccttcactg-tggggagaa--aag-----------------------------------
>Ptva-DOB_NW_011889006.1:c207991-200586
aagattttgtgattcaggcaaaggctgactg---ttacttcacc---aatgggaca------gaa-agggtgcagtttgtggtcagattcatctttaacttggaggagtatgcacatttcgacagtgat------------gtgggaatgttt--gtggcc---ttg---------------actgagctagggcagcctga-tgttgagttgtggaacaatcggcc---agatatattggagagaagtagagcttctgtggatgcgctctgcagacacaactacaagc---tgggcgcacccttcactg-tggggagaa--aag-----------------------------------
>Mian-DOB_NW_025578523.1:c26256683-26250570
aagattttgtgattcaagcaaaggctgactg---ttacttcatc---aatgggaca------gag-aaggtgcagtttgtggtgagatttatttttaacttggaagagtatgcacgtttcgacagccat------------gtgggaatgttt--gtggca---ttg---------------acagagctggggaagcctga-tgctgagctgtggaacagtcggcc---ggatatactggagaggagtagagcttctgtggatgccctctgcaggcataactacaggc---tgggtgcacccttcactg-tggggagaa--aag-----------------------------------
>Cocr-DMB_NW_004567102.1:c1079651-1051832
gtgcctttgtcacccacgtggaaagcacctg---tgtgctggatgatgatgggact----------cccagtgatttcacatactgtatttccttcaacaaggatttgctgacctgctgggatccagat------------atgggccaaatg--agccct---tgtgaatttgggacactgtattcattggctgcttccat-cgcaacttacctcaacaatgat------gataactttctccagcgcttgtccaatgggctcaaggactgtgccatacacacccagg---atttctgggaatcactga-cccacagga--taa-----------------------------------
>Ocpr-DMB_NC_050547.1:c31295160-31288608
gtggctttgtggcccatgtggaaagcacctg---cttgttggatgatgatgggagt----------ccaaaagatttcacttactgtatcgccttcaacaaggatctgttgacctgctgggatccacag------------gagggaaagatg--gcccct---tgtgaatttgggacactgaagcctttggccttgtactt-cgcacagagtcttaaccataaa------agcactctgctccagcgtttgcgcaatgggctccagaactgtgccacacacaccaacc---ccttctgggacaagctga-cccggagag--cac-----------------------------------
>Rano-DMb_n
gtggctttgtggctcatgtggaaagcacgtg---cttgctggatgatgaagggacc----------ccaatggacttcacatactgtatttccttcaacaaagatctgctggcctgctgggatccagag------------gagggacaaata--gtcccc---tgtgaatatggggtcctgtttaagttggccgaattcat-ttcaaatatcctcaacaaggaa------gaaggcctgatccagcgcttgaaaaatgggcttcaggactgttccacacacacccagc---ccttctggaacgcgctga-cccacagaa--cca-----------------------------------
>Tuch-DMB_NW_006203493.1:237668-246934
gtggctttgtagcccatgtggaaaggaactg---cctcctggatgatgatgggaat----------ccaaaagatttcacatattgtgtctccttcaacaaggatctgttgacctgctgggataaagag------------gaggacaaaatg--gtccct---cttgaatttggatttctgcagcatttggccggttacat-cgcagatatcctcaaccaggaa------gaaacactgctccagcgcttgcgcagtgggctccaggactgttccacacacacccagc---ccttctggggcccactga-cccacagaa--cac-----------------------------------
>Epfu-DMB_NW_007370916.1:780810-786049
gcggctttgtggcccacgtggaaagcacctg---tctgctggatgatgatgggatt----------ccacaggatttcacttactgtatctccttcaacaaagacttgctgacctgctgggatccaaag------------aatggagcaatg--gtccct---cgtgaatttggggtgctgaatcccttggccactggcct-ctcagatgacctcaacaaacag------gaaaccctgcgccagcgcttgtctgtggggctccaggactgtgccacacacacacagc---ccttttggggatccctga-cccaaagga--cac-----------------------------------
>Gava-DMB_NW_007730186.1:c29763-23611
gcagttttgtggcccatgtggaaagtgcttg---tctattggatgacgatgggact----------ccaaaggatttcacatattgtgtctccttcaacaaggatctgctgtcctgctgggatccagag------------gtcgacaaaatg--gcccct---tgtgaatttggggtgctgaatttattggccaaatacct-ctcagagtacctcaacaaacag------gagcaactgctccagcgcttgcgcaatgggctccaggactgcaccacacacacccagc---ccttctggggatcactga-cccacagaa--cac-----------------------------------
>Chdi-DMB_NC_051313.1:118889695-118896444
gcagctttgtggcccatgtggaaagcagctg---tctgttggatgatgatgggact----------ccaagagatttcacatattgtatctccttcaacaaggatgtgctcacctgctgggatccacaa------------gaggcccagatg--gttcct---tgtgaatttggggtgctgaatctcttggcgaagtacct-ctcagcctacctcaaccaacat------gaaaacctgctccagcgcttgaaaaatgggctccaggactgtgccacacacacccagc---ccttctgggggtcactga-ccaacagga--cgc-----------------------------------
>Casy-DMB_NW_007256124.1:2683-38854
gtggctttgtggcccatgtggaaagtacctg---tctcttggatgatgatggatct----------ccaaaggatttcacatattgcatctccttcaacaaggatctgctgacctgttgggatccagag------------caggacatgatg--gcccct---tgtgaattcggggtgctacatggcttggccgtttacct-ctcagatttcctcaataaacag------gaaaacctactccagcgcttgcgcaatgggctacaggactgtgccacacacacccagc---ccttctgggaaccactga-cccacagga--cac-----------------------------------
>Poab-DMB_NC_036909.1:c33265593-33259145
gtggcttcgtggcccacgtggaaagcacctg---tctgttggatgatgctgggact----------ccaaaggatttcacatactgcatttccttcaacaaggttctgctgacctgctgggatccagag------------gagaatgagatg--gcccct---tgcgaatttggggtgctgaatggcgtggcaaatgtcct-ctcacattacctcaaccaacaa------gacaccctgatgcagcgcttgcgcaatgggcttcagaattgtgccacacacacccagc---ccttttggggatcactga-ccaacagga--cac-----------------------------------
>Popy-DMB_02:01
gtggcttcgtggcccacgtggaaagcacctg---tctgttggatgatgctgggact----------ccaaaggatttcacatactgcatctccttcaacaaggttctgctgacctgctgggatccagag------------gagaatgagatg--gcccct---tgcgaatttggggtgctgaatggcgtggcaaatgtcct-ctcacattacctcaaccaacaa------gacaccctgatgcagcgcttgcgcaatgggcttcagaattgtgccacacacacccagc---ccttttggggatcactga-ccaacagga--cac-----------------------------------
>Hymo-DMB_NW_022611662.1:c31425517-31419214
gtggcttcgtggcccatgtggaaagcacctg---tctgttggatgatgctgggact----------ccaaaggatttcacatactgcatctccttcaacaaagatctgctgacctgctgggatccagag------------gagaataagatg--gcccct---tgcgaatttggggtgctgaatggcttggcgaatggcct-ctcaaattacctcaaccaacaa------gacaccctgatgcagcgcttgcgcaatgggcttcagaattgtgccacacacacccagc---ccttctggggatcactga-ccaacagga--cac-----------------------------------
>Nole-DMB_NC_044402.1:c53959023-53952735
gtggcttcgtggcccacgtggaaagcacctg---tctgttggatgatgctgggact----------ccaaaggatttcacatactgcatctccttcaacaaagatctgctgacctgctgggatccagag------------gagaataagatg--gcccct---tgcgaatttggggtgctgaatggcttggcgaatggcct-ctcaaattacctcaaccaacaa------gacaccctgatgcagcgcttgcgcaatgggcttcagaattgtgccacacacacccagc---ccttctggggatcactga-ccaacagga--cac-----------------------------------
>Hosa-DMB_01:01:01:01
gtggcttcgtggcccatgtggaaagcacctg---tctgttggatgatgctgggact----------ccaaaggatttcacatactgcatctccttcaacaaggatctgctgacctgctgggatccagag------------gagaataagatg--gcccct---tgcgaatttggggtgctgaatagcttggcgaatgtcct-ctcacagcacctcaaccaaaaa------gacaccctgatgcagcgcttgcgcaatgggcttcagaattgtgccacacacacccagc---ccttctggggatcactga-ccaacagga--cac-----------------------------------
>Papa-DMB_01:01
gtggcttcgtggcccacgtggaaagctcctg---tctgttggatgatgctgggact----------ccaaaggatttcacatactgcatctccttcaacaaggatctgctgacctgctgggatccagag------------gagaataagatg--gcccct---tgcgaatttggggtgctgaatagcttggcgaatttcct-ctcacagcacctcaaccaacaa------gacaccctgatgcagcgcttgcgcaatgggcttcagaattgtgccacacacacccagc---ccttctggggatcactga-ccaacagga--cac-----------------------------------
>Patr-DMB_01:01
gtggcttcgtggcccacgtggaaagctcctg---tctgttggatgatgctgggact----------ccaaaggatttcacatactgcatctccttcaacaaggatctgctgacctgctgggatccagag------------gagaataagatg--gcccct---tgcgaatttggggtgctgaatagcttggcgaatttcct-ctcacagcacctcaaccaacaa------gacaccctgatgcagcgcttgcgcaatgggcttcagaattgtgccacacacacccagc---ccttctggggatcactga-ccaacagga--cac-----------------------------------
>Gogo-DMB_01:01:01
gtggcttcgtggcccacgtggaaagcacctg---tctgttggatgatgctgggact----------ccaaaggatttcacatactgcatctccttcaacaaggatctgctgacctgctgggatccagag------------gagaataagatg--gcccct---tgcgaatttggggtgctgaatagcttggcgaatgtcct-ctcacagcacctcaaccaacaa------gacaccctgatgcagcgcttgcgcaatgggcttcagaattgtgccacacacacccagc---ccttctggggatcactga-ccaacagga--cac-----------------------------------
>Coan-DMB_NW_012115555.1:c1730572-1719510
gtggcttcgtggcccatgtggaaagcacctg---tctactggatgatgatgggact----------gcaaaggatttcacatactgtatctccttcaacaaggatctgctgacctgctgggatccagag------------gagaacaagatg--gtccct---tgcgaatttggggtgctgaatcccttggccaatggcat-ctcagattacctcaaccaacag------gacaccttgatgcagcgcttgcgcaatgggcttcagaattgtgccacacacacccagc---ccttctggggatcactga-cccacagga--cac-----------------------------------
>Pite-DMB_NC_045438.1:135861889-135869220
gtggcttcgtggcccatgtggaaagcacctg---tctactggatgatgatgggact----------gcaaaggatttcacatactgtatctccttcaacaaggatctgctgacctgctgggatccagag------------gagaacaagatg--gtccct---tgcgaatttggggtgctgaatcgcttggccaatggcat-ctcagattacctcaaccaacag------gacaccttgatgctgcgcttgcgcaatgggcttcagaattgtgccacacacacccagc---ccttctggggatcactga-cccacagga--cac-----------------------------------
>Trfr-DMB_NW_022681455.1:c32857469-32850135
gtggcttcgtggcccatgtggaaagcacctg---tctactggatgataatgggact----------gcaaaggatttcacatactgtatctccttcaacaaggatctgctgacctgctgggatccagag------------gagaacaagatg--gtccct---tgcgaatttggggtgctgaatcgcttggccaatggcat-ctcagattacctcaaccaacag------gacaccttgatgcagcgcttgcgcaatgggcttcagaattgtgccacacacacccagc---ccttctggggatcactga-cccacagga--cac-----------------------------------
>Rhbi-DMB_NW_016813514.1:119927-127277
gtggcttcgtggcccatgtggaaagcacctg---tctactggatgatgatgggact----------gcaaaggatttcacatactgtatctccttcaacaaggatctgctgacctgctgggatccagag------------gagaacaagatg--gtccct---tgtgaatttggggtgctgaatcgcttggccaatggcat-ctcagattacctcaaccaacag------gacaccttgatgcagcgcttgcgcaatgggcttcagaattgtgccacacatacccagc---ccttctggggatcactga-cccacagga--cac-----------------------------------
>Rhro-DMB_NC_044552.1:c26479133-26471787
gtggcttcgtggcccatgtggaaagcacctg---tctactggatgatgatgggact----------gcaaaggatttcacatactgtatctccttcaacaaggatctgctgacctgctgggatccagag------------gagaacaagatg--gtccct---tgcgaatttggggtgctgaatcgcttggccaatggcat-ctcagattacctcaaccaacag------gacaccttgatgcagcgcttgcgcaatgggcttcagaattgtgccacacatacccagc---ccttctggggatcactga-cccacagga--cac-----------------------------------
>Thge-DMB_NC_037671.1:c35243875-35236839
gtggctttgtggcccatgtggaaagcacctg---tctactggatgatgatgggact----------gcaaaggatttcacatactgtatctccttcaacaagtgtctgctgacctgctgggatccagag------------gagaacaagatg--gtccct---tgcacatttggggtgctgaatcccttggccaatggcat-ctcacattacctcaaccaacag------gacaccctgatgcagcgcttgcgcaatgggcttcagaattgtaccacacacacccagc---ccttctggggatcactga-cccacagga--cac-----------------------------------
>Chsa-DMB_XM_007972986.2
gtggctttgtggcccatgtggaaagcacctg---tctactggatgatgatgggact----------gcaaaggatttcacatactgtatctccttcaacaaggatctgctgacctgctgggatccagag------------gagaacaagatg--gtccct---tgcgaatttggggtgctgaatcccgtggccaatggcct-ctcacattacctcaaccaacag------gacaccctgatgcagcgcttgcgcaatgggcttcagaattgtaccacacacacccagc---ccttctggggatcactga-cccacagga--cac-----------------------------------
>Malo-DMB_03:01:01
gtggctttgtggcccatgtggaaagcacctg---tctactggatgatgatgggact----------gcgaaggatttcacatactgtatctccttcaacaaggatctgctgacctgctgggatccagag------------gagaacaagatg--gtccct---tgcgaatttggggtgctgaatcccgtggccaatggcat-ctcacattacctcaaccaacag------gacaccctgatgcagcgcttgcgcaatgggcttcagaattgtaccacacacacccagc---ccttctggggatcactga-cccacagga--cac-----------------------------------
>Ceat-DMB_NW_012003958.1:173585-180868
gtggctttgtggcccatgtggaaagcacctg---tctactggatgatgatgggact----------gcaaaggatttcacatactgtatctccttcaacaaggatctgctgacctgctgggatccagag------------gagaacaagatg--gtccct---tgtgaatttggggtgctgaatcccgtggccaatggcat-ctcacattacctcaaccaacag------gacaccctgatgcagcgcttgcgcaatgggcttcagaattgtaccacacacacccagc---ccttctggggatcactga-cccacagga--cac-----------------------------------
>Paan-DMB_NC_044981.1:c31257697-31250537
gtggctttgtggcccatgtggaaagcacctg---tctactggatgatgatgggact----------gcaaaggatttcacatactgtatctccttcaacaaggatctgctgacctgctgggatccagag------------gagaacaagatg--gtccct---tgtgaatttggggtgctgaatcccgtggccaatggcat-ctcacattacctcaaccaacag------gacaccctgatgcagcgcttgcgcaatgggcttcagaattgtaccacacacacccagc---ccttctggggatcactga-cccacagga--cac-----------------------------------
>Mamu-DMB_XM_028846604.1
gtggctttgtggcccatgtggaaagcacctg---tctactggatgatgatgggact----------gcaaaggatttcacatactgtatctccttcaacaaggatctgctgacctgctgggatccagag------------gagaacaagatg--gtccct---tgcgaatttggggtgctgaatcccttggccaatggcat-ctcacattacctcaaccaacag------gacaccctgatgcagcgcttgcgcaatgggcttcagaattgtaccacacacacccagc---ccttctggggatcactga-cccacagga--cac-----------------------------------
>Math-DMB_NC_065581.1:c33738468-33728704
gtggctttgtggcccatgtggaaagcacctg---tctactggatgatgatgggact----------gcaaaggatttcacatactgtatctccttcaacaaggatctgctgacctgctgggatccagag------------gagaacaagatg--gtccct---tgcgaatttggggtgctgaatcccttggccaatggcat-ctcacattacctcaaccaacag------gacaccctgatgcagcgcttgcgcaatgggcttcagaattgtaccacacacacccagc---ccttctggggatcactga-cccacagga--cac-----------------------------------
>Mane-DMB_NW_012015688.1:c522463-515175
gtggctttgtggcccatgtggaaagcacctg---tctactggatgatgatgggact----------gcaaaggatttcacatactgtatctccttcaacaaggatctgctgacctgctgggatccagag------------gagaacaagatg--gtccct---tgcgaatttggggtgctgaatcccgtggccaatggcat-ctcacattacctcaaccaacag------gacaccctgatgcagcgcttgcgcaatgggcttcagaattgtaccacacacacccagc---ccttctggggatcactga-cccacagga--cac-----------------------------------
>Mafa-DMB_03:02:01:01
gtggctttgtggcccatgtggaaagcacctg---tctactggatgatgatgggact----------gcaaaggatttcacatactgtatctccttcaacaaggatctgctgacctgctgggatccagag------------gagaacaagatg--gtccct---tgcgaatttggggtgctgaatcccgtggccaatggcat-ctcacattacctcaaccaacag------gacaccctgatgcagcgcttgcgcaatgggcttcagaattgtaccacacacacccagc---ccttctggggatcactga-cccacagga--cac-----------------------------------
>Sabo-DMB_NW_024100919.1:c96723927-96716913
gtggcttcgtggcccatgtggaaagcacctg---tctgttggatgatgatgggacg----------ccaaaggatttcacatactgcatctccttcaacaaggatctgttgacctgctgggatccagag------------gagaaggagatg--gcccct---tgtgaatttggggtgctgaatggcttggccaatttcct-ctcagcttacctcaacaaacaa------gacaccctgatgcagcgcttgagcaatgggcttcaggattgtgccacacacacccagc---ccttctggggatcgctga-ccaacagga--cac-----------------------------------
>Ceim-DMB_NW_016107339.1:13253259-13260254
gtggcttcgtggcccatgtggaaagcacctg---tctgttggatgatgatgggacg----------ccaaaggatttcacgtactgcatctctttcaacaaggatctgctgacctgctgggatccagag------------gagaacgagatg--gcccct---tgcgaatttggggtcctgaatggcttggccaattacct-ctcagattacctcaacaaacaa------gacaacctgatgcagcgcttgcgcaatgggcttcaggattgtgccacacacacccagc---ccttctggggatcgctga-cccacagga--cac-----------------------------------
>Saap-DMB_NW_022437023.1:c422096-414892
gtggcttcgtggcccatgtggaaagcacctg---tctgttggatgatgatgggacg----------ccaaaggatttcacgtactgcatctccttcaacaaggatctgctgacctgctgggatccagag------------gagaaccagatg--gcccct---tgcgaatttggggtcctgaatggcttggccaatttcct-ctcagattacctcaacaaacaa------gacaacctgatgcagcgcttgcgcaatgggcttcaggattgtgccacacacacccagc---ccttctggggatcgctga-cccacagga--cac-----------------------------------
>Aona-DMB_NW_018506613.1:c407940-400615
gtggcttcgtggcccatgtggaaagcacctg---tctgttggatgatgatgggacg----------ccaaaggatttcacatactgcatctccttcaacaaggatctgctgacctgctgggatccagag------------gagaacgagatg--gcccct---tgcgaatttggggtgctgaatcccttggccaattactt-ctcagattacctcaacaaacaa------gacaccctgatgcagcgcttgcgcaatgggcttcaggattgtgccacacacacccagc---ccttctggggatcactga-cccacagga--cac-----------------------------------
>Caja-DMB_NC_048386.1:c37941038-37933532
gtggcttcgtggcccatgtggaaagcacctg---tctgttggatgatgatgggacg----------ccaaaggatttcacatactgcatctccttcaacaaggatctgctgacctgctgggatccagag------------gagaacaagatg--gcccct---tgcgaatttggggtgctgaatcagttggccaatggctt-atcagattacctcaacaaacaa------gacaccctgatgcagcgcttgcgcaatgggcttcaggattgtgccacacatacccagc---ccttctggggatcactga-cccacagga--cac-----------------------------------
>Otga-DMB_NW_003852426.1:c3833788-3826085
gtggctttgtggcccatgtggaaagcacctg---cttactggatgataatgggact----------ccacaggacttcacatattgcatttccttcaacaaggatctgctgacctgctgggacccagag------------caggacaaaatg--gccccc---tgtgaatttggggtgctgaatggtttggccacttacct-gtcaaattgcctcaaccagcag------gacaccttgctccaacgcttacgcaatgggctccaggactgtgccgtgcacacccagc---ccttctgggggtcactga-ctcacagga--cac-----------------------------------
>Prco-DMB_NW_012153441.1:235888-242767
gtggctttgtggcccatgtggaaagcacctg---tctgttggacgatgatgggtct----------gcaaaggatttcacatattgcatctccttcaacaaggatctgctgacctgctgggatgaacaa------------gaggagaaaatg--gccccc---tgtgaatttggggtgctgaaagacttggccagttacct-gtcagaatacctcaacgagcaa------ggcgccctgctccagcgcttgcgcagtgggcgccaggactgtgccacgcacacccggc---ccttctgggggtcactga-cccacagga--cac-----------------------------------
>Leca-DMB_NC_059129.1:c43075689-43065811
gtggctttgtggcccatgtggaaagcacctg---tctattggatgatgatgggact----------gcaaaggatttcacatattgcatctccttcaacaaggatctgctgacctgctgggatccacaa------------gaggacaaaatg--gccccc---tgtgaatttggggtgctgaattccttggccaattacct-gtcagattacctcaaccagcaa------gacaccctgctccagcgcttgcgcagtgggctccaggactgtgctgtgcacacccagc---ccttctgggggtcactga-cccacagga--cac-----------------------------------
>Mimu-DMB_NC_033665.1:c2984464-2974723
gtggctttgtggcccatgtggaaagcacctg---tctattggacgatgatgggact----------gcccaggatttcacatattgcatctccttcaacaaggatctgctgacctgctgggatcaacaa------------gaggaaaaaatg--gccccc---tgtgaatttggggtgctgaatggcttggccagttacct-gtcagattacctcaaccagcaa------ggcaccctgctccagcgcttgcgcagtgggctccaggactgcgccacgcacacccagc---ccttctgggggtcactga-cccacagga--cac-----------------------------------
>SLA-DMB_01:01
gtggctttgtggcccacgtggaaagcacctg---tctgttggatgatgaggggact----------ccacaggatttcacgtattgcatctccttcaacaaggacttgctgacctgttgggatccccag------------gagacccgtatg--gtccct---tgtgaatttggagcgctgaatgcgttggccacatattt-ctctgtttacctcaaccagcag------gaaaaactgctccagcgcttgtccaatgggctccagaactgtgccacacacacccaac---ccttctggaaatcactga-cccacagga--cac-----------------------------------
>Puco-DMB_NW_020339445.1:119172818-119178309
gtggctttttagcccatgtggaaagcacctg---tctgttggatgatgatgggact----------ccaaaggatttcacatattgtgtctccttcaacaaggatttgctgacctgctgggatccccaa------------acatcccaaatg--gcccct---tgtgaatttggggtactgagagtcttggcgaattacct-ctcaggttacctcaaccaacag------gaaagcctactccagcgcttgtctaatgggctccaggactgtgccacacatacccagt---ccttctggggatcactga-cccacagga--cac-----------------------------------
>Maja-DMB_NW_023435934.1:7904761-7909973
gtggctttgtggcccacgtggaaagcacttg---tctgttggatgatgatgggact----------ccaaaggatttcacttattgtgtctccttcaacaaggatttgctgacctgctgggatccacag------------gaggccagaatg--gcgcct---tgtgaatttggggtgctgcatgtcttggccaattacct-ctcagattacctcaaccgacag------gaaaacctgatccagcgcttgtccaatgggctccagaactgtgccacacacactcagc---ccttctggggagcactga-cccacagga--cac-----------------------------------
