# Supplementary material for: The primate Major Histocompatibility Complex as a case study of gene family evolution
Source: eLife. 2025 Dec 3;14:RP103545. doi: 10.7554/eLife.103545 (PMC12674619; doi:10.7554/eLife.103545)
Supplement: Supplementary file 11. [file elife-103545-supp11.zip › classIIB_exon3_alignment.fasta]

>Piku-DPB_XM_036414706.2
tccagccgaaggtgaacgtgtccccctccaagaggngggccctgcagctccccaacctgcttgtctgccgcgtgaccgacttctacccggccnacgttcaagtccgctggttcctgaacggacaggaggagaca---gcgg-gcgtcat---gtcc--accnacctgatc----cacaacgggga-------ctggaccttc-cagatcctggtgatgctggagat--ggtgccccagcgggggcatgtgtacccctgccgggtggagcaccccagcctggacggcgcagtca--ctgtggagt-----
>Occu-DPB_XM_040983162.1
tccggcccaaagtgaacgtctccccctccaagaaggggtcctcgcagcaccaacacctgctcgtctgccacgtgacagatttctacccaggagaccttcaagtccggtggttcctgaacggacaggaggaaacc---gacg-gggtcgt---gtcc--accaacctgatc----cggaatgggga-------ctggaccttc-cagatcctggtgatgctggagat--gaaccctcgtgcgggggacgtgtacacctgccacgtggagcaccccagcctagacagccccatca--cggtggactgga--
>Mamo-DPB_XM_046464516.1
tccagcctaaagtacatgtgtcaccctccaagaaggggtccctgcagcaccacgacctgcttgtctgccacgtgacagatttctacccaggcaacattgaagtccgatggttcctgaatggacaggaagaaaca---gctg-ggattgt---ggcc--accgacctgatc----cataatggaga-------ctggaccttc-cagatcatggtgatgctggagat--gacccccaaacagggagatgtctacacctgccacgtggagcaccccagcctgaacagtcctgtca--ctgtggagtgga--
>Eled-DPB_XM_006882196.1
tccagcctaaggtgaatgtctccccctctaagaaggggtccctgcagcaccacagcatgcttgtctgccacgtgacagatttctatccaggcaccattaaagtccagtggttccggaatggacaggaggaaaca---gctg-gggttgt---atcc--accaacctgatc----cgcaatggaga-------ctggaccttc-cagatcatcgtgatgctggaaat--gacccctcaacagggtgacgtctacacctgtcgtgtgggacaccccagcctggacagtcctgtca--ccgtggagtgga--
>Puco-DPB_XM_025925374.1
tccagcctaacgtgaacgtctccccctccaagaaggggcacctgcagcaccacaacctgcttgtttgccatgtgtcagatttctatcccggccacattcaagtccgctggtttctgaatggacaggaggaaaca---gctg-gggtttt---atcc--actaacccgatc----cataatggaga-------ctggaccttc-cagatgctggtgatgctggaaat--gaccccccaggagggagatgtctacacctgccaggtggagcaccccagcctggacagtcctgtca--ccgtggagtgga--
>Trma-DPB_NW_004444318.1:c10787-283
tccagcctaaagtgaacatctccccttccaagagggggccgctacagcaccacaacctgcttgtctgccatgtgacagatttctatccaggcagcattcaaatccggtggttccggaatggacatgaagaaaca---gctg-ggattgt---gtcc--accgatctggtc----cataatggaga-------ctggaccttc-cagatcttggtgatgctggaaat--gaccccccagcagggcgatgtctatacctgccatgtggagcaccccagcctggatagtcctgtca--ccgtggagtgga--
>Cadr-DPB_XM_010994619.2
tcccacctaaagtgaacgtctccccctccaagaaggaggccctgcagccccacagcctgcttatctgccacgtgacagatttctatccaggccacattcaagtccgctggttcctgaatggacaggaggaaaca---gctg-gggttgt---ggcc--accaacccgatc----cataatggaga-------ctggaccttc-cagctcctcgtgatgctggaaat--gagccctcagcagggagacgtctacacctgccacgtggagcaccccagcctggacagacctgtca--ccgtggagtgga--
>Poab-DPB_NC_036909.1:33437311-33454079
tccagcctagggtgaacatc-ccccctccaagaaggggcccctgcagcaccacaacctgcttgtctgccacgtgacagatttctacccaggcagcattcaagtccaatagctcctggatggacaggaggaaaca---gctg-cagttgt---gtcc--accaacctgatc----cgtaatggaga-------ctggaccttc-caaatcctggagatgctggaaat--gaccccccagcagggaaacatctacacctgccaagtggaacaccccagcctggacagtcctgtca--ccatggagtgca--
>Hosa-DPB2_01:01:01
tccagcctagggtgaacatc-ccccctccaagaaggagccccggcagcaccacgacctgcttgtctaccacgtgacagatttctacccaggcagcattcaagtccgatgcttcctgaatggacaggaggaaaca---gctg-gggtcat---gtcc--accaagctgatc----cgtaatgaaga-------ctggaccttc-cagatcctggagatgctggaaat--gatcccccagcagggaaacatctacacctgccaagtgaagcaccccagcctggacagtcctgtca--ccgtggagtgga--
>Otga-DPB_XM_012804803.2
tccaacctaaagtgaatgtctccccctccaagaaggggcccctgcagcaccacaacctgcttgtctgccacgtgacagatttctatccaggcagcatccaagtccgatggttcctcaatggacaggaggaaaca---gctg-gggtggt---gtcc--acggacctgatt----cataatggaga-------ctggaccttc-cagatcctggtgatgctggaaat--gaccccccagcagggtgatgtctacacttgccaagtggagcaccccagcctggacagtcctgtct--ctgtggagtgga--
>Caja-DPB1_27:01
tccagcctaaggtgaacgtctccccatccaagaaagggcccttgcaacaccacaacctgcttgtctgccacgtgacagatttctacccgggcagcattcaagtccgatggttcctgaatggacaggaggaaaca---gctg-gggttgt---gtcc--accaacctgatc----cgtaatggaga-------ctggaccttc-cagatcctggtgatgctagaaat--gatgccccagcagggagacgtctacacctgccaagtggagcaccccagtctggacagtcctgtca--ccgtggagtgga--
>Saoe-DPB1_30:01:01
tccagcctaaggtgaacatctccccatccaagaaggggcccttgcagcaccacaacctgcttgtctgccacgtgacagatttctacccaggcagcattcaagtccgctggttcctgaatggacaggaggaaaca---gctg-gggtcgt---gtcc--accaacctgatc----cgtaatggaga-------ctggaccttc-cagatcttggtgatgctagaaat--gatgccccagcagggagacgtctacacctgccaagtggagcaccccagtctggacagtcctgtca--ccgtggagtgga--
>Nyco-DPB_XM_053601193.1
tccagcctaaagtgaacgtctccccctccaagaaagggtccctgcagcaccacaacctgcttgtctgccacgtgacagatttctatccaggcaacatccaagtccgatggttcctcaatggacaggaggaaaca---gctg-gggttgt---gtcc--accaacccgatt----cgtaatggaga-------ttggaccttc-cagatcctggtgatgctggaaat--gaccccccagcagggagatgtttacacttgccaagtggagcaccccagcctggacagtcctgtca--ctgtggagtgga--
>Gava-DPB_XM_008586674.1
tcccacctagagtgaacgtctctccctccaagaagggtcctctgcagcaccacaacctgcttgtctgccatgtgacagatttctatccaggcaacattcaagtccgatggctcctgaatgcacaggaggaaaca---tctg-gggttgt---gtcc--accgaactgatc----cgtaatggaga-------ctggaccttc-cagatcctggtgatgctggaaat--gaccccccagcagggagatgtctacacctgccaagtggagcacccaagcctggacagtcctgtca--ctgtggactgga--
>Chdi-DPB_XM_037842760.1
ctcagccgaaagtgcacgtgtccccctccaagaaggggcccctgcagcaccacaacctgcttgtctgccatgtgacagatttctacccgggcagcattgaaatccagtggttccggaatggacaggaggaaaca---gctg-ggcttgt---gtcc--accagcctgatc----cgtaatggaga-------ctggaccttc-cagatcctggtgatgctggaaat--gaccccccagcagggagatgtctatacctgccaggtgcagcaccccagcctggacagtcctgtca--ccgtggagtgga--
>Leca-DPB_XM_045541814.1
tccagcctaaagtgaatgtctccccctccaagaaggggcccctgcagcaccacaacctgcttgtctgccacgtgacagatttctacccaggcaacattcaagtccggtggttcctcaatggacaggaggaaaca---gctg-gggtcgt---gtcc--accaacctgatc----cggaacggaga-------ctggaccttc-cagatcctggtgatgctggaaat--gaccccccagcagggagatgtctacacctgccaagtggagcaccccagcctggacagtcctgtca--ccgtgcagtgga--
>Mimu-DPB_NC_033665.1:3082962-3099391
tccagcctaaagtgaacgtctccccctccaagaaggggcccctgcagcaccacaacctgcttgtctgccacgtgacagatttctacccaggcaacattcaagtccagttgttcctcaatggacaggaggagaca---gctg-gggtcgt---gtcc--accaacgtgatc----cggaacgggga-------ctggaccttc-cagatcctggtgatgctggaaat--ggccccccagcagggagatgtctacacctgccaagtggagcaccccagcctggacagtcctgtca--ctgtggagtgga--
>Tuch-DPB_XM_027766718.1
ttcagccaaaagtgaacgtctccccctccaagaaggggcccctgcagcaccacaacacactcatctgccacgtgacagatttctacccgggtgacattcaagtccggtggttcctgaatggaaaggaagaaaca---gatg-gggtcgt---gtcc--accaacctgatc----cgtaatggaga-------ctggacctac-cagatcctggtgatgctggaaat--gatcccccagcagggagacgtctacacctgccacgtggagcaccccagcctggacaggcctgtca--ccgtggagtgga--
>Casy-DPB_XM_021713315.1
tccagcctagagtgaacatctcccccaccaagaagaagcccctgcagcaccacaacctgcttgtctgccacgtgacagatttctatccaggcagcattgaagtccgatggttcctcaatggacaggaggaaaca---gctg-gagttgt---gtcc--accagcctgatc----cgcaatggaga-------ctggaccttc-cagatcctggtgatgctggaaat--gaccccccagcagggagacatctacacctgccaagtggagcaccccagcctggacagtcctctca--ctgtggagtgga--
>Male-DPB_XM_011976671.1
tccagccgaggctgaacgtcgccccctccaagaaggggcccctacagcaccacaacctcctcgtctgtcacatgacagatttccacccaggcagcattcaagtccgatggttcctgaatggacaggaggaaaca---actg-gggtcgt---gtcc--actagcctcatc----tgtaatggaga-------ctggaccttc-cagatcctggtgttgctggaaat--gaccccccagcagggagacgtctacacctgccaagtggagcaccccagcctggacagtcctgtca--tggtggagtgga--
>Ceat-DPB_XM_012077003.1
tccagccgaggctgaacgtcgccccctccaagaaggggcccctacagcaccacaacctcctcgtctgtcacacgacagatttccacccaggcagcattcaagtccgatggttcctgaatggacgggaggagaca---actg-gggtcgt---gtcc--actagcctcatc----tgtaatggaga-------ctggaccttc-cagatcctggtgttgctggaaat--gaccccccagcagggagacgtctacacctgccaagtggagcaccccagcctggacagtcctgtca--tggtggagtggagt
>Coan-DPB_XM_011944828.1
tccagccgagggtgaatgtttccccctccaagaaggggcccttacagcaccacaacctgctcgtctgccatgtgacagatttctacccaggcagcattcaagtccgatggttcctgaatggacaggaggaaaca---gctg-gggtcgt---gtcc--accaacctgatc----cgtaatggaga-------ctggaccttc-cagatcctgatgatgctggaaat--gaccccccagcagggagacgtctacacctgccaagtggagcaccccagcctggacagtcctgtca--ccatggagtgga--
>Mafa-DPB1_09:02:01:01
tccagccgagggtgaatgtttccccctccaagaagggtcccttacagcaccacaacctgctcgtctgccacgtgacagatttctacccaggcagcattcaagtccgatggttcctgaatggacaggaggaaaca---gctg-gggtcgt---gtcc--accaacctcatc----cgtaatggaga-------ctggaccttc-cagatcctggtgatgctggaaat--gaccccccagcagggagacgtctacacctgccaagtggagcaccccagcctggacagtcctgtca--ctatggagtgga--
>Math-DPB_XM_050787907.1
tccagccgaggctgaacgtctccccctccaagaaggggcccttacagcaccacaacctcctcgtctgtcacatgacagatttccacccaggcagcattcaagtccgatggttcctgaatggacaggaggaaaca---gctg-gggtcgt---gtcc--accagcctcatc----cgtaatggaga-------ctggaccttc-cagatcctggtgttgctggaaat--gaccccccagcagggagacgtctacacctgccaagtggagcaccccagccgggacagtcctgtca--ctgtggagtgga--
>Hymo-DPB_NW_022611662.1:31562380-31572634
tccagcctagggtgaacgtctccccctccaagaaggggcccctgcagcaccacaacctgcttgtctgccacgtgacagatttctacccaggcagcattcaagtccgatggttcctgaatggacaggaggaaaca---gctg-gggttgt---gtcc--accaacctgatc----cgtaatggaga-------ctggaccttc-cagatcctggtgatgctggaaat--gaccccccagcagggagatgtctacacctgccaagtggagcaccccagcctggacagtcctgtca--ccgtggactgga--
>Nole-DPB_XM_003272163.4
tccagcctcgggtgaacgtctccccctccaagaaggggcccctgcagcaccacaacctgcttgtctgccacgtgacggatttctacccaggcagcattcaagtccgatggttcctgaatggacaggaggaaaca---gctg-gggttgt---gtcc--accaacctgatc----cgtaatggaga-------ctggaccttc-cagatcctggtgatgctggaaat--gaccccccagcagggagatgtctacacctgccaagtggagcaccccagcctggacagtcctgtca--ccgtggactgga--
>Trfr-DPB_XR_004438647.1
tccagccgaggctgaacgtcaccccctccaaaaaggggcccctgcagcaccacaacctgctcgtctgccatgtgacagatttccacccaggcagcattcaagtccgatggttcctgaatggacaggaggaaaca---actg-gggtcgt---gtcc--accagcctcatc----cgtaatggaga-------ctggaccttc-cagatcctggtgttgctggaaat--gaccccccagcagggagacgtctacacctgccaagtggagcaccctagcctggacagtcctgtca--ccgtggagtgga--
>Hosa-DPB1_01:01:01:01
tccagcctaaggtgaacgtttccccctccaagaaggggcccctgcagcaccacaacctgcttgtctgccacgtgacagatttctacccaggcagcattcaagtccgatggttcctgaatggacaggaggaaaca---gctg-gggtcgt---gtcc--accaacctgatc----cgtaatggaga-------ctggaccttc-cagatcctggtgatgctggaaat--gaccccccagcagggagacgtctacatctgccaagtggagcacaccagcctggacagtcctgtca--ccgtggagtgga--
>Patr-DPB1_01:07
tccagcctaaggtgaacgtttccccctccaagaaggggcccctgcagcaccacaacctgcttgtctgccacgtgacagatttctacccaggcagcattcaagtccgatggttcctgaatggacaggaggaaaca---gctg-gggtcgt---gtcc--accaacctgatc----cgtaatggaga-------ctggaccttc-cagatcctggtgatgctggaaat--gaccccccagcagggagacgtctacatctgccaagtggagcacaccagcctggacagtcctgtca--ccgtggagtgga--
>Poab-DPB1_01:01
tccagcctaaggtgaacgtttccccctccaagaaggggcccctgcagcaccacaacctgcttgtctgccacgtgacagatttctacccaggcagcattcaagtccgatggttcctgaatggacaggaggaaaca---gctg-gggtcgt---gtcc--accaacctgatc----cgtaatggaga-------ctggaccttc-cagatcctggtgatgctggaaat--gaccccccagcagggagacgtctacatctgccaagtggagcacaccagcctggacagtcctgtca--ccgtggagtgga--
>Popy-DPB1_01:01
tccagcctaaggtgaacgtttccccctccaagaaggggcccctgcagcaccacaacctgcttgtctgccacgtgacagatttctacccaggcagcattcaagtccgatggttcctgaatggacaggaggaaaca---gctg-gggtcgt---gtcc--accaacctgatc----cgtaatggaga-------ctggaccttc-cagatcctggtgatgctggaaat--gaccccccagcagggagacgtctacatctgccaagtggagcacaccagcctggacagtcctgtca--ccgtggagtgga--
>Gogo-DPB1_01:01
tccagcctagggtgaacgtttccccctccaagaaggggcccctgcagcaccacaacctgcttgtctgccacgtgacagatttctacccaggcagcattcaagtccgatggttcctgaatggacaggaggaaaca---gctg-gggtcgt---gtcc--accaacctgatc----cgtaatggaga-------ctggaccttc-cagatcctggtgatgctggaaat--gaccccccagcagggagacgtctacatctgccaagtggagcacaccagcctggacagtcctgtca--ccgtggagtgga--
>Sabo-DPB_XM_010334007.2
tccagcctaaggtgaacgtctccccatccaagaaggggcccttgcagcaccacaacctgcttgtctgccacgtgacagatttctacccaggcagcattgaagtccgctggttcctgaatggacaggaggaaaca---gctg-gggtcgt---gtcc--accaacctgatc----cgtaatggaga-------ctggaccttc-cagatcctggtgatgctggaaat--gaccccccagcagggagatgtctacacctgccaagtggagcatcccagtctggacagtcctgtca--ccgtggagtgga--
>Trfr-DPB_XM_033216755.1
tccagccaagggtgaacatcgccccctccaagaaggggccctcacagcaccacaacctgctcgtctgccatgtgacagatttctacccaggcagcattcaagtccgatggttcctgaatggacaggaggaaaca---gctg-gggtcgt---gtcc--accagcctgatc----cgtaatggaga-------ctggactttc-cagatcctggtgatgctggaaat--gaccccccagcagggagatgtctacacctgccaagtggagcaccccagcctggacagtcctgtca--ctgtggagtgga--
>Malo-DPB1_02:01
tccagccgagggtaaacatcgccccctccaagaaggggcccttacagcaccacaacctgctcgtctgccatgtgacagatttctacccaggcagcattcaagtccgatggttcctgaatggacaggaggaaaca---gctg-gggttgt---gtcc--accaacctgatc----cgtaatggaga-------ctggaccttc-cagatcctggtgatgctggaaat--gaccccccagcagggagacgtctacacctgccaagtggagcaccccagcctggacagtcctgtca--tggtggagtgga--
>Mane-DPB1_01:01:01
tccagccgagggtgaacatcgccccctccaagaagggtcccttacagcaccacaacctgctcgtctgccatgtgacagatttctacccaggcagcattcaagtccgatggttcctgaatggacaggaggaaaca---gctg-gggtcgt---gtcc--accaacctgatc----cgtaatggaga-------ctggaccttc-cagatcctggtgatgctggaaat--gaccccccagcagggagacgtctacacctgccaagtggagcaccccagcctggacagtcctgtca--ccgtagagtgga--
>Ceat-DPB_XM_012036392.1
tccagccgagggtgaacatcgccccctccaagaaggggcccttacagcaccacaacctgctcgtctgccatgtgacagatttctacccaggcagcattcaagtccgatggttcctgaatggacaggaggaaaca---gctg-gggtcgt---gtcc--accaacctgatc----cgtaatggaga-------ctggaccttc-cagatcctggtgatgctggaaat--gaccccccagcagggagacgtctacacctgccaagtggagcaccccagcctggacagtcctgtca--ctatggagtgga--
>Paan-DPB1_03:01:01
tccagccgagggtgaacatcgccccctccaagaaggggcccttacagcaccacaacctgctcgtctgccatgtgacagatttctacccaggcagcattcaagtccgatggttcctgaatggacaggaggaaaca---gctg-gggtcgt---gtcc--accaacctgatc----cgtaatggaga-------ctggaccttc-cagatcctggtgatgctggaaat--gaccccccagcagggagacgtctacacctgccaagtggagcaccccagcctggacagtcctgtca--ctatggagtgga--
>Saap-DPB_XM_032253358.1
tccagcctaaggtgaacgtctccccatccaagaaggggcccttgcagcaccacaacctgcttgtctgccacgtgacagatttctacccaggcagcattcaagtccgttggttcctgaatggacaggaggaaaca---gctg-ggatcgt---gtcc--accaacctgatc----cgtaatggaga-------ctggaccttc-cagatcctggtgatgctggaaat--gaccccccagcagggagacgtctacacctgccaagtggtgcaccccagtctggacagtcctgtca--ccgtggagtgga--
>Thge-DPB_XM_025381296.1
tccagctgagggtgaacgtctcccgctccaagaaggggcccttacagcaccacaacctgctcgtctgccacgtgacagatttccacccaggcagcattcaagtccgatgattcctgaatggantggaggaaaca---gctg-gggtcgt---gtcc--accagcctcatc----cgtaatggaga-------ctgggccttt-cagatcctggtgttgctggaaat--gaccccccagcagggagacgtctacacctgccaagtggagcaccccagcctggacagtcctgtca--ccgtggagtgga--
>Aona-DPB_XM_012461727.2
tccagcctaaggtgaacgtctccccatccaagaaggggtccttgcagcaccacaacctacttgtctgccacgtgacagatttctacccaggcagcattcaagtccgctggttcctgaatggacaggaggaaaca---gctg-ggatcgt---gtcc--accaacctgatc----cgtaatggaga-------ctggaccttc-cagatcctggtgatgctggaaat--gaccccccagcagggagacgtctacacctgccaagtggagcaccccagtctggacagtcctgtca--ccgtggagtgga--
>Aole-DPB1_28:01
tccagcctaaggtgaacgtctccccatccaagaaggggtccttgcagcaccacaacctacttgtctgccacgtgacagatttctacccaggcagcattcaagtccgctggttcctgaatggacaggaggaaaca---gctg-ggatcgt---gtcc--accaacctgatc----cgtaatggaga-------ctggaccttc-cagatcctggtgatgctggaaat--gaccccccagcagggagacgtctacacctgccaagtggagcaccccagtctggacagtcctgtca--ccgtggagtgga--
>Ceim-DPB_XM_017522707.2
tccagcctagggtgaacgtctccccatccaagaaggggcccttgcagcaccacaacctgcttgtctgccacgtgacagatttctacccaggcagcattcaagtccgctggttcctgaatggacaggaggaaaca---gctg-ggatcgt---gtcc--accaacctgatc----cgtaatggaga-------ctggaccttc-cagatcctggtgatgctggaaat--gaccccccagcagggagacgtctacacctgccaagtggagcaccccagtctggacagtcctgtca--ccgtggagtgga--
>Papa-DPB_XM_003808595.3
tccagcctagggtgaatgtttccccctccaagaaggggcccttgcagcaccacaacctgcttgtctgccacgtgacggatttctacccaggcagcattcaagtccgatggttcctgaatggacgggaggaaaca---gctg-gggtcgt---gtcc--accaacctgatc----cgtaatggaga-------ctggaccttc-cagatcctggtgatgctggaaat--gaccccccagcagggagacgtctacacctgccaagtggagcacaccagcctggacagtcctgtca--ccgtggagtgga--
>Chsa-DPB1_09:01
tccagccaagggtgaatgtttccccctccaagaaggggcccttacagcaccacaacctgctcgtctgccatgtgacagatttctacccaggcagcattcaagtccgatggttcctgaatggacaggaggaaaca---gatg-gggtcgt---gtcc--accaacctgatc----cgtaatggaga-------ctggaccttc-cagatcctggtgatgctggaaat--gaccccccagcagggagacgtctacatctgccaagtggagcaccccagcctggacagtcctgtca--ccgtggagtgga--
>Math-DPB_XM_050787821.1
tccagccgagggtgaacatcgccccctccaagaagggtcccttacagcaccacaacctgcttgtctgccatgtgacagatttctacccaggcagcattcaagtccgatggttcctgaatggacaggaggaaaca---actg-gggtcgt---gtcc--accaacctgatc----cgtaatggaga-------ctggaccttc-cagatcctagtgatgctggaaat--gaccccccagcagggagacgtctacacctgccaagtggagcaccccagcctggacagtcctgtca--ccgtggagtgga--
>Rhro-DPB_XM_010357877.2
tccagccaagggtgaacatcgccccctccaagaaggggccctcacagcaccacaacctgctcgtctgccacgtgacagatttctacccaggcagcattcaagtccgatggttcctgaatggacaggaggaaaca---gctg-gggtcgt---gtcc--accaacctgatc----cgtaatggaga-------ctggaccttc-cagatcctggtgatgttggaaat--gaccccccagcagggagacgtctacacctgccaagtggagcaccccagcctggacagtcctgtca--ccgtggagtgga--
>Mamu-DPB1_01:01
tccagccgagggtgaacatcgccccctccaagaagggtcccttacagcaccacaacctgctcgtctgccatgtgacagatttctacccaggcagcattcaagtccgatggttcctgaatggacaggaggaaaca---actg-gggtcgt---gtcc--accaacctgatc----cgtaatggaga-------ctggaccttc-cagatcctggtgatgctggaaat--gaccccccagcagggagacgtctacacctgccaagtggagcaccccagcctggacagtcctgtca--ctgtggagtgga--
>Pite-DPB_NC_045438.1:c135729803-135719305
tccagccgagggtgaacgtctccccctccaagaaggggcccttacagcaccacaacctgctcgtctgccatgtgacagatttctacccaggcagcattcaagtccgatggttcctgaatggacaggaggaaaca---gctg-gggtcgt---gtcc--accaacctcatc----cgtaatggaga-------ctggaccttc-cagatcctggtgatgctggaaat--gaccccccagcagggagacgtctacacctgccaagtggagcaccccagcctggacagtcctgtca--ccgtggagtgga--
>Rano-Bb_l
--cagcccaatgtggccatctccctgtccaggacagaggccctcaaccaccacaacttgctggtctgctcagtgacagatttctacccagcccagatcaaagtgcgctggttccggaatggccaggaggagacg---gcgg-gggtcgt---gtcc--acacagcttatt----aggaacgggga-------ctggaccttc-cagatcctggtcatgctggagat--gacgcctcagcggggagaggtgtacatctgccatgttgaccaccccagccttgagagccccgtca--cagtggagtggc--
>Ocpr-DQB_XM_012928486.1
aggtgcctacagtgaccgtcttcccatctgagacagaggttctggatcaccacaacatgctggtctgctcggtgacagatttctatccaagccaggtcaaagtccggtggtttcggaatgaccaggaggataca---gctg-gtgtggt---gtcc--actccccttatt----aggaatgggga-------ctggaccttc-cagatccaggtgatgcttgagat--gactccgcagcgaggagatgtctacacctgccatgtggagcaccccagcctggacagtcccatca--cagtggagtgga--
>Chdi-DQB_NC_051313.1:119102070-119109270
tggagcccacagtgaccatctccctttccaggactgaggtcctgaaccaccacaacatgcttgtctgctcggtgactgatttctatccagaccagatcaaagtccagtggttccggaatgaccaggaagagaca---gccg-gtgttgt---ggct--acccctgttatt----aggaatgggga-------ttggaccttc-cagatccttgtgatgctggaaat--gatgctccagcatggggatgtctacacctgccgcgtggagcaccccagcctccggagccccatca--gcgtgcagtgga--
>SLA-DQB1_01:01
tgcaacctacagtgactatctccccatccaaggcagaggctctaaaccaccacaacctgctggtctgtgcggtgacagatttctatccaagccaggtgaaagtccagtggttccggaatggccaggaggagaca---gctg-gcgttgt---gtcc--actcctcttatt----aggaacggaga-------ctggacctac-caggtgctcgtgatgctagagat--gaatctccagcgaggagatgtctacacctgccgcgtggagcactccagcctccagagccccatct--tggtggagtggc--
>Oraf-DQB_XM_007951440.2
tggagcctacagtgaccatctcccctgccaagacagaggctctaaaccaccacaacctgttgatctgcttggtaacagatttctatccaggccaaatcaaagtctggtggttccggaataaccaggaggagaca---gcgg-gcgttgt---gtcc--acctctcttatt----aggaatgggga-------ctggacctac-cagattcatgtgatgctggaagt--tactcctcagcgtggagatgtctacacctgccgagtggagcaccccagcctccagagccccatca--cagtggattggc--
>Cocr-DQB_XM_004673968.2
tggcaccgaaagtgactgtctccccatccagggcagaggctctaaaccaccacaacatgctggtctgctcggtgacagatttctacccagaccaggtcaaagttcggtggttccggaatgaccaggaagagaca---gatg-gtgtcgt---gtcc--acctccctcatt----aggaatgggga-------ctggaccttt-cagatcattgtgatgttggaaat--gactccccagcgtggagatgtctacacctgccacgtggagcaccccagcctcgagaaccccatca--ccgtggagtgga--
>Epfu-DQB_XM_028138744.1
tggagcctagagtgaccatctccccggccaagacagaggccctgaaccaccacaacatgctggtctgctcggtgacggatttctatccagcccacatccaggtccggtggttccggaatgaccaggaggagaca---gccg-gcgtcgt---gtcc--acccccctgatc----aggaatgggga-------ctggacctac-aaggtcctggtgatgctggaaat--gaccccccagcgaggagacgtctacacctgccgcgtggagcaccccagccgccagagccccatca--cagtggagtgga--
>Casy-DQB_XM_008064529.1
tcaagcctacagtgaccatctccccatctaggacagaggttctgaatcaccacaacctactggtctgctcagtgacagatttctatccaggccagatcaaagtccggtggttccgaaatgaccaggaggagaca---actg-gcattgt---gtct--accccccttatt----agaaatgggga-------ctggacctcc-cagatcctggtgatgctggaaat--gactccccagcgaggagatgtctacacctgccatgtggagcaccccagtctccaaagtcccatca--ctgtggagtggc--
>Mimu-DQB_NC_033665.1:4148100-4154417
tggagcccacggtgaccgtctcgccgtccaggacggaggccctaaaccaccacaacatgctggtctgctcggtgacggatttctacccaggtcaggtcagggtccggtggttgcggaatgaccaggaggagaca---gccg-gcgtggt---gtcc--accccgcttatt----aggaacgggga-------ctggaccttc-cagatcctggtgatgctggaaat--gaccccccagcgtggagacgtctacacctgccacgtggagcaccccagccgccagagccccatca--ccgtggagtggc--
>Otga-DQB_XM_003789293.3
tggagcctacagtgacgatctccccaaccaagacagaggccctaaaccaccacaacctgctggtctgctcggtgacagatttctatccaggccaggtcaaagtccattggttgcgtaatggccaggaggagaca---gctg-gcgttgt---gtcc--accccacttatt----aggaacgggga-------ctggaccttc-cagatcctggtgatgttggaaat--gactccccggcgtggagacgtctacacctgccatgtggagcaccccagcttccagagccccatca--ctgtggagtggc--
>Prco-DQB_XM_012661810.1
tggagcctacagtgaccatctccccatccaggacagaggctctaaaccaccacaacatgctggtctgctcagtgacagatttctatccaggccagatcagggtccggtggctgcggaatgaccaggaggagaca---gccg-gcgttgt---gtcc--accccacttatt----aggaatggaga-------ctggaccttc-cagatcctggtgatgctggaaat--gaccccccagcagggagatgtctacacctgccacgtggagcaccccagcctccagagccccatca--ccgtggagtggc--
>Leca-DQB_NC_059129.1:c42894268-42888781
tggagcccacagtgaccgtctccccatccaggacagaggccctaaaccaccacaacatgctggtctgctcggtgacagatttctatccaggccagatcagagtccggtggttacggaatgaccaggaggagaca---gctg-gcgttgt---gtcc--accccacttatc----aggaatgggga-------ctggaccttc-cagatcctggtgatgttggaaat--gactccacagcgaggagatgtctacacctgccacgtggagcaccccagcctccagagccccatca--ccgtggagtggt--
>Saap-DQB_XM_032253344.1
agaagcctacagtgaccatctccccatccaggacagaggccctcaaccaccacaacctgctggtctgctcggtgacagatttctatccaggccagatcaaagtctggtggttttggaatgaccaggaggagaca---gcca-gcattgt---gtcc--acctccctcatt----aggaacggcga-------ctggacattc-cagattctggtgatgctggaaat--gactccccagtgtggagacatctacacctgccatgtggagcaccccagcctccagagccccatca--ccgtggagtggc--
>Sabo-DQB_XM_010337168.1
agaagcctacagtgaccatctccccatccaggacagaggccctcaatcaccacaacctgctggtctgctcggtgacagatttctatccaggccagatcaaagtccggtggtttcggaatgaccaggagcagaca---gccg-gcattgt---gtcc--accccgcttatt----aggaacggtga-------ctggaccttc-cagatcctggtgatgctggaaat--gaccccccagcgtggagacatctacacctgccatgtggagcaccccagcctccagagccccatca--ccgtggagtggc--
>Caja-DQB_XM_008994221.3
tggagcctacagtgaccatctccccaaccaggacagaggccctcaaccaccacaacctgctggtctgctccgtgacagatttctatccaggccagatcaaagtccggtggtttcggaatgaccaggaggagtca---gcag-gtgttgt---gtcc--acctccctcatt----aggaatggcga-------ctggaccttc-cagattctggtgatgctggaaat--cactccccagcgtggggacatctacacctgccatgtggagcaccccagcctccagagccccatca--ccgtggagtggc--
>Ceim-DQB_XM_037736294.1
tggagcctacagtgaccatctccccatccaggacagaggccctcaaccaccacaacctgctggtctgctcggtgacagatttctatccaggccagatcaaagtccggtggtttcggaatgaccgggaggagaca---gcca-gcattgt---gtcc--acctccctcatt----aggaacggcta-------ctggacattc-cagattctggtgatgctggaaat--gactccccagcgtggagacatctacacctgccatatggagcaccccagcctccagagccccatca--ccatggaatggc--
>Aona-DQB_XM_012434006.2
tggagcctacagtgaccatctccccatccaggacagaggccctcaaccaccataacctgctggtctgctcggtgaccgatttctatccaggccagatcaaagtccggtggtttcggaatgactgggaggagaca---gccg-gcattgt---gtcc--acctccctcatt----aggaacggcga-------ctggacattc-cagattctggtgatgctggaaat--gactccccagcgtggagacatctacacctgccacgtggagcaccccagcctccagagccccatca--ccgtggagtggc--
>Poab-DQB1_03:01
tggagcccacagtgaccatctccccatccaggacagaggccctcaatcaccacaacctgctggtctgctcagtgacagatttctatccaggccaggtcaaagtccggtggtttcggaatgaccaggaggagaca---accg-gcgttgt---gtcc--accccccttatt----aggaacggtga-------ctggacattc-cagatcctggtgatgctggaaat--gactccccagcgtggagacgtctacatctgccacgtggagcaccccagcctccagagccccatca--ctgtggagtggc--
>Mafa-DQB1_16:01:01:01
tggagcccacagtgaccatctccccatccagaacagaggccctcaaccaccacaacctgctggtctgctcggtgacagatttctatccaggccagatcaaagtccggtggtttcggaatgaccaggaggagaca---accg-gcgttgt---gtcc--accccccttatt----aggaacggtga-------ctggaccttc-cagatcctggtgatgctggaaat--gactcctcagcggggggatgtctacacctgccacgtggagcaccccagcctccagagccccatcg--ccgtggagtggc--
>Nole-DQB_XM_012503126.2
tggagcccacagtgaccatctccccatctaggacagaggccctcaaccaccacaacctgctggtctgctcggtgacagatttctatccaggccagatcaaagtccggtggtttcggaatgatcaggaggagaca---gccg-gcgttgt---gtcc--acccctcttatc----aggaacggtga-------ctggaccttc-cagatcctggtgatgctggaaat--gactccccagcgtggagacatttacacctgccacgtggaacaccccagcctccagagccccatca--ccgtggagtggc--
>Patr-DQB1_03:02:01:01
tggagcccacagtgaccatctccccatccaggacagaggccctcaaccaccacaacctgctggtctgctcagtgacagatttctatccaggccagatcaaagtccgatggtttcggaatgaccaggaggagaca---accg-gcgttgt---gtcc--accccccttatt----aggaacggtga-------ctggaccttc-cagatcctggtgatgctggaaat--gactccccagcatggagatgtctacacctgccacgtggagcaccccagcctccagaaccccatca--ccgtggagtggc--
>Papa-DQB_XM_003808610.3
tggagcccacagtgaccatctccccatccaggacagaggccctcaaccaccacaacctgctggtctgctcggtgacagatttctatccagcccagatcaaagtccggtggtttcggaatgaccaggaggagaca---gccg-gtgttgt---gtcc--acttccctcatt----aggaacggtga-------ctggaccttc-cagattctggtgatgctggaaat--aactccccagcatggagacatctacacctgccacgtggagcaccccagcctccagagccccatca--ccgtggagtggc--
>Hosa-DQB2_01:01:01:01
tggagcccacagtgaccatctccccatccaggacagaggccctcaaccaccacaacctgctggtctgctcagtgacagatttctatccagcccagatcaaagtccagtggtttcggaatgaccaggaggagaca---gccg-gtgttgt---gtcc--acctccctcatt----aggaatggtga-------ctggaccttc-cagattctggtgatgctggaaat--aactccccagcgtggagacatctacacctgccaagtggagcaccccagcctccagagccccatca--ccgtggagtggc--
>Gogo-DQB_XM_004043777.3
tggagcccacagtgaccatctccccatccaggacagaggccctcaaccaccacaacctgctggtctgctcagtgacagatttctatccagcccagatcaaagtccggtggtttcggaatgaccaggaggagaca---gccg-gtgttgt---gtcc--acctccctcatt----aggaacggtga-------ctggaccttc-cagattctggtgatgctggaaat--aactccccagcgtggagacatctacacctgccacgtggagcaccccagcctccagagccccatca--ccgtggagtggc--
>Hymo-DQB_NW_022611662.1:c31149347-31039135
tggagcccacagtgaccatctccccatccaggacagaggccctcaaccaccacaaccttctggtctgctcggtgacagatttctatccaggccagatcaaagtccggtggtttcggaacgatcaggaggagaca---gccg-gcgttgt---gtcc--acccctcttatt----aggaacggtga-------ctggaccttc-cagatcctggtgatgctggaaat--gactccccagcgtggagacgtctacacctgccaagtggagcaccccagcctccagagccccatca--ccgtggagtggc--
>Rhro-DQB_XM_010378013.2
tggagcccacagtgaccatctccccatccagaacagaggcccttaaccaccacaacctgctggtctgctcagtgacagatttctatccaggccagatcaaagtccggtggtttcggaacaatcaggaggagaca---gtcg-gcgttgt---gtcc--acccccctcatt----aggaatggtga-------ctggaccttc-cagatcctggtgatgctggaaat--gactccccagcggggagatgtctacacctgccacgtggagcaccccagcctccagagccccatca--ccgtggagtggc--
>Pite-DQB_XM_026451062.2
tggagcccacagtgaccatctccccatccagaacagaggccctcaaccaccacaacctgctggtctgctcggtgacagatttctatccaggccagatcaaagtccggtggtttcggaacaatcaggaggagaca---gtcg-gcgttgt---gtcc--acacccctcatt----aggaacggtga-------ctggaccttc-cagatcctggtgatgctggaaat--gactccccagcggggagatgtctacacttgccacgtggagcaccccagcctccagagccccatca--ccgtggagtggcgg
>Coan-DQB_XM_011944807.1
tggagcccacagtgaccatctccccatccacgacagaggccctcaaccaccacaacctgctggtctgctcggtgacagatttctatccaggccagatcaaagtccggtggtttcggaacaatcaggaggagaca---gtcg-gcgttgt---gtcc--acacccctcatt----aggaacggtga-------ctggaccttc-cagatcctggtgatgctggaaat--gactccccagcggggagatgtctacacctgccacgtggagcaccccagcctccagagccccatca--ccgtggagtggc--
>Paha-DQB1_06:01
tggagcccacagtgaccatctccccgtccaggacagaggccctcaaccaccacaacctgctggtctgctcggtgacagatttctatccaggccagatcaaagtccggtggtttcggaacaatcaggaggagaca---gccg-gcattgt---gtcc--accccccttatt----aggaacggcga-------ctggaccttc-cagatcctggtgatgctggaaat--gactccccagcgtggagacgtctacacctgccacgtggagcaccccagcctccagagccccatca--ccgtggagtggc--
>Math-DQB1_06:05
tggagcccacagtgaccatctccccgtccaggacagaggccctcaaccaccacaacctgctggtctgcccggtgacagatttctatccaggccagatcaaagtccggtggtttcggaacaatcaggaggagaca---gtcg-gcgttgt---gtcc--acccccctcatt----aggaacggtga-------ctggaccttc-cagatcttggtgatgctggaaat--gactccccagcgtggagacgtctacacctgccacgtagagcaccccagcctccagagccccatca--ccatggagtggc--
>Chsa-DQB1_06:01
tggagcccacagtgaccatctccccgtccaggacagaggccctcaaccaccacaacctgctggtctgctcggtgacagatttctatccaggccagatcaaagtccggtggtttcggaacaatcaggaggagaca---gtcg-gcgttgt---gtcc--acccccctcatt----aggaacggtga-------ctggaccttc-cagatcttggtgatgctggaaat--gactccccagcgtggagacgtctacacctgccacgtggagcaccccagcctccagagccccatca--ccgtggagtggc--
>Paan-DQB1_06:01
tggagcccacagtgaccatctccccgtccaggacagaggccctcaaccaccacaacctgctggtctgctcggtgacagatttctatccaggccagatcaaagtccggtggtttcggaacaatcaggaggagaca---gtcg-gcgttgt---gtcc--acccccctcatt----aggaacggtga-------ctggaccttc-cagatcttggtgatgctggaaat--gactccccagcgtggagacgtctacacctgccacgtggagcaccccagcctccagagccccatca--ccgtggagtggc--
>Ceat-DQB_XM_012036417.1
tggagcccacagtgaccatctccccgtccaggacagaggccctcaaccaccacaacctgctggtctgctcggtgacagatttctatccaggccagatcaaagtccggtggtttcggaacaatcaggaggagaca---gtcg-gcgttgt---gtcc--acccccctcatt----aggaacggtga-------ctggaccttc-cagatcttggtgatgctggaaat--gactccccagcgtggagacgtctacacctgccacgtggagcaccccagcctccagagccccatca--ccgtgcagtggc--
>Malo-DQB1_06:01
tggagcccacagtgaccatctccccgtccaggacagaggccctcaaccaccacaacctgctggtctgctcggtgacagatttctatccaggccagatcaaagtccggtggtttcggaacaatcaggaggagaca---gtcg-gcgttgt---gtcc--acccccctcatt----aggaacggtga-------ctggaccttc-cagatcctggtgatgctggaaat--gactccccagcgtggagatgtctacacctgccacgtggagcaccccagcctccagagccccatca--ccgtggagtggc--
>Mamu-DQB1_06:01
tggagcccacagtgaccatctccccgtccaggacagaggccctcaaccaccacaacctgctggtctgctcggtgacagatttctatccaggccagatcaaagtccggtggtttcggaacaatcaggaggagaca---gtcg-gcgttgt---gtcc--acccccctcatt----aggaacggtga-------ctggaccttc-cagatcctggtgatgctggaaat--gactccccagcgtggagacgtctacacctgccacgtggagcaccctagcctccagagccccatca--ccgtggagtggc--
>Mane-DQB1_06:01
tggagcccacagtgaccatctccccgtccaggacagaggccctcaaccaccacaacctgctggtctgctcggtgacagatttctatccaggccagatcaaagtccggtggtttcggaacaatcaggaggagaca---gtcg-gcgttgt---gtcc--acccccctcatt----aggaacggtga-------ctggaccttc-cagatcctggtgatgctggaaat--gactccccagcgtggagacgtctacacctgccacgtggagcaccctagcctccagagccccatca--ccgtggagtggc--
>Trfr-DQB_NW_022681455.1:c32611726-32598940
tggagcccacggtgaccatctccccatccaggacagaggccctcaaccaccacaacctgctggtctgctcggtgacagatttctatccaggccagatcaaagtccggtggtttcggaatgaccaggaggagaca---gccg-gcattgt---gtcc--accccccttatt----aggaacggcga-------ctggaccttc-cagatcctggtgatgctggaaat--gactccccagcgtggagatgtctacacttgccacgtggagcaccccagcctccagagccccatca--ctgtggagtggc--
>Thge-DQB_XM_025384045.1
tggagcccacagtgaccatctccctgtccaggacagaggccctcaaccaccacaacctgctggtctgctcggtgacagatttctatccaggccagatcaaagtccggtggtttcggaatgaccaggaggagaca---gccg-gcattgt---gtcc--accccccttatt----aggaacggcga-------ctggaccttc-cagatcctggtgatgctggaaat--gactccccagcgtggagatgtctacacctgccacgtggagcaccccagcctccagaaccccatca--ccgtggagtggc--
>Poab-DQB_XM_002809116.3
tggagcccatagtgaccatctccccatccaggacagaggccctcaaccaccacaacctgctggtctgctcggtgacagatttctatccagcccagatcaaagtccagtggtttcggaatgaccaggaggagaca---gctg-gcgttgt---gtcc--acctccctcatt----aggaacggtga-------ctggaccttc-cagatcctggtgatgctggaaat--gactccccagcgtggagacgtctacacctgccacgtggagcaccccagcctccagagccccatca--ctgtggagtggc--
>Hosa-DQB1_02:01:01:01
tggagcccacagtgaccatctccccatccaggacagaggccctcaaccaccacaacctgctggtctgctcggtgacagatttctatccagcccagatcaaagtccggtggtttcggaatgaccaggaggagaca---gctg-gcgttgt---gtcc--accccccttatt----aggaatggtga-------ctggaccttc-cagatcctggtgatgctggaaat--gactccccagcgtggagacgtctacacctgccacgtggagcaccccagcctccagagccccatca--ccgtggagtggc--
>Gogo-DQB1_02:02
tggagcccacagtgaccatctccccatccaggacagaggccctcaaccaccataacctgctggtctgctcggtgacagatttctatccagcccagatcaaagtccggtggtttcggaatgaccaggaggagaca---gccg-gcgttgt---gtcc--accccccttatt----aggaatggtga-------ctggaccttc-cagatcctggtgatgctggaaat--gactccccagcgtggagacgtctacacctgccacgtggagcaccccagcctccagagccccatca--ccgtggagtggc--
>Hymo-DQB_NW_022611662.1:c31243759-31236349
tggagcccacagtgaccatctccccatccaggacagaggccctcaaccaccacaacctgctggtctgctcggtgacagatttctatccaggccagatcaaagtccggtggtttcggaatgaccaggaggagaca---gccg-gcgttgt---gtcc--acctccctcatt----aggaacggcga-------ctggaccttc-cagatcctggtgatgctggaaat--gactccccagcgtggagacgtctacacctgccacgtggagcaccccagcctccagagccccatca--ccgtggagtggc--
>Nole-DQB_XM_012503121.2
tggagcccacagtgaccatctccccatccaggacagaggccctcaaccaccacaatctgctggtctgctcggtgacagatttctatccaggccagatcaaagtccggtggtttcggaatgaccaggaggagaca---gccg-gcgttgt---gtcc--acctccctcatt----aggaacggtga-------ctggaccttc-cagatcctggtgatgctggaaat--gactccccagcgtggagacgtctacacctgccacgtggagcaccccagcctccagagccccatca--ccgtggagtggc--
>Papa-DQB_XM_008960675.2
tggagcccacagtgaccatctccccatccaggacagaggccctcaaccaccacaacctgctggtctgctcggtgacagatttctatccagcccagatcaaagtccggtggtttcggaatgaccaggaggagaca---gccg-gcattgt---gtcc--acccccctcatt----aggaacggtga-------ctggaccttc-cagatcctggtgatgctggaaat--gactccccagcgtggagacgtctacacctgccacgtggagcaccccagcctccagagccccatca--ccgtggagtggc--
>Popy-DQB1_06:03
tggagcccacagtgaccatctccccatccaggacagaggccctcaaccaccacaacctgctggtctgctcggtgacagatttctatccaggccaggtcaaagtccggtggtttcggaatgatcaggaggagaca---gccg-gcgttgt---gtcc--accccacttatt----aggaacggtga-------ctggactttc-cagatcctggtgatgctggaaat--gactccccagcgtggagatgtctacacttgccacgtggagcaccccagcctccagagacccatca--ccgtggagtggc--
>Saap-DQB_XM_032273156.1
tggagcctagagtgaccatctccccatccaagacagaggccctcaatcatcacaacctgctggtctgctcggtgacagatttctatccaggccagatcaaagtccggtggtttcggaatgaccaggagcagaca---gctg-gcattgt---gtcc--actccccttatt----agaaatggtga-------ctggaccttc-cagattctagtgatgctggaaat--gactccccagcgtggagacgtctacatctgccacgtggagcaccccagcctccagagccccatca--ccgtggagtggc--
>Caja-DQB1_23:01
tggagcctacagtgatcatctctccatccaagacagaggccctcaatcaccacaacctgctggtctgctccgtgacagatttctatccaggccagatcaaagtccggtggtttcggaatgaccaggagcagaca---gccg-gtattgt---gtcc--actccccttatc----aggaatggtga-------ctggaccttc-cagattctagtgatgctggaaat--gactccccagcgtggagacgtctacacctgccacgtggagcaccccagcctccagagccccatca--ccgtggagtggc--
>Aole-DQB1_23:01
agaagcctacagtgaccatctccccatccaggacagaggccctcaaccaccacaacctgctggtttgctcggtgacagatttctatccaggccagatcaaagtccggtggtttcggaatgaccaggaggagaca---gccg-gtattgt---gtcc--actccccttatt----aggaatggtga-------ctggaccttc-cagatcctggtgacgctggaaat--gaccccccagcgtggagacgtgtacacctgccacgtggagcaccccagcctccagcgccccatca--ctgtggagtggc--
>Ceim-DQB_XM_017522734.2
agaagcctacagcgaccatctccccatccaggagagaggccctcaatcaccacaacctgctggtctgctcggtgacagatttctatccaggccagatcaaagtccggtggtttcggaatgaccaggagcagaca---gccg-gtattgt---gtcc--actccccttatt----aggaacggtga-------ctggaccttc-cagatcctggtgatgctggaaat--gactccccaacatggagatgtctacatctgccacgtggagcaccccagcctccagagccccatca--ccgtggagtggc--
>Aona-DQB_XM_012434013.2
agaagcctacagtgaccatctccccatccaggagagaggccctcaaccaccacaacctgctggtctgctcggtgacagatttctatccaggccagatcaaagtccggtggtttcggaatgaccaggaggagaca---gccg-gtattgt---gtcc--actccccttatt----aggaatggtga-------ctggaccttc-cagatcctggtgatgctggaaat--gactccccagcatggagatgtctacatctgccacgtggagcaccccagcctccagagccccatca--ccgtggagtggc--
>Euju-DQB_XM_028120589.1
tggaacctacagtgaccatctccccgtccaggacagaggttctgaaccaccacaacctgctggtctgctcagtgacagatttctacccaggccagatcaaagttcggtggtttcggaatgaccaggaggagaga---gctg-gtgtcgt---gtcc--actccacttatt----aggaatgggga-------ctggaccttc-cagatcctggtgatgctggaaat--tactccccagcgaggagatgtctacacctgccatgtggagcaccccagcctccagagccccatca--cagtggagtgga--
>Epfu-DRB_XM_008157400.2
ctgcgcctacagtgaccgtgttcccggccaagacccagcgcctgcagcaccacaacctcctggtctgctccgtgaacggcttctacccgggccccatcgaggtccgctggctgcgggacggccgggaagagcag---gccg-gggtggt---gtcc--acgggcctgatc----cggaacgggga-------ctggaccttc-cagatgctggtgatgctggaaac--agtgccccggagcggggaggtctacacctgccacgtgcagcaccccagcagctccagcccggtca--ccgtggaatgga--
>Rano-Db1_a
---------aggtgaccgtgtacccttcaaagacgcagcccctggaacaccacaacctcctggtctgctctgtgagtgacttctaccctggcagcattgaagtcagatggttccggaatggcaaggaggaaaag---gatg-gactcgt---gtcc--accggcctgatc----cgaaatggaga-------ttggaccttc-cagttgctggtgatgctggagac--ggttcctcaaggtggagaggtttacacctgccaggtggagcatccaagcctgcccagccctgtca--gagtggagtgga--
>Rano-Db2_n
---------aggtgaccgtgtacccttcaaagacgcagcccctggaataccacaacctcctggtctgctctgtgagtgacttctaccctggcaccattgaaatcagatggttccggaatggtgaggaggaaaag---actg-gagtcgt---gtcc--accgacctgatc----tctaatggaga-------ctggacctac-cagaccctggtgatgctggagac--ggttcctcagggtggagaggtttacacctgccaggtggagcatcccagcctgaccagccctgtca--gagtggagtgga--
>Ocpr-DRB_XM_004590445.1
ttgtgccacaggtgactgtgtatcctgccaaaacccagcccctgcagcaccacaacctcctggtgtgtgcagtgactggtttctacccaggcaacatccaggtgcgatggttccgcaatggggaggaagaggag---gctg-gggtggt---gtcc--acaggcctgatc----cggaatggaga-------ctggacgttc-cagaccctggtgatgctggagac--ggttcctgagagtggagaggtttatagctgccatgtggagcacctgagcgtgagcagcccaatca--ttgtggaatgga--
>Cocr-DRB_NW_004567102.1:c717553-702543
ttgagcccacagtgactgtgtatcctaccaaggcctcatccctgcagcaccacagcctcctggtctgctttgtgaatggtttctatccaggccaaattgaagtcaagtggttccggaatggccaggaggaggta---gctg-ggatcat---ttcc--acaggcctgatt----caaaatggaga-------gtgggccttc-caggtcctggtgatgcttgaaac--aatgcctcagagtggagaggtctacacctgccatgtggagcacccaagcctgacgagccctatca--cagtggagtgga--
>Ecte-DRB_XM_045294890.1
tggagcctgtggtgagtgtgtatcctgccaagactcagcccctgcagcaccacaacctcctggtgtgctccgtgaatggtttctatccaggccacattgaagtcagatggttccgcaatggcaaggaagagaag---gctg-gggttgt---gtcc--acaggcctgatc----cagaatggaga-------ctggaccttc-cagatgctggtgatgctggaagt--cattcctcagagtggagaggtttacagctgccaagtggagcacccgagcctgaccagccctgtca--ccgtggagtgga--
>Gava-DRB_NW_007768077.1:c4865-2637
ttgagcctacagtgactgtgtatcctatgaagacccagccattgcagcatcacaacctcctggtctgctctgtggatggtttctatccaggcaacattgaagtcaggtggttccggaatggccagaaagaggaa---actg-gggtggt---ctcc--acaggcctgatt----cagaatggaga-------ctggacctac-cagaccctggtgatgcttgaaac--ggttcctcagagtggagaggtttacacctgccaagtgacgcacacgagccggatgagccctatca--cggtggaatgga--
>Casy-DRB_NW_007252749.1:21802-34728
ttctgcctaaggtaaccgtgtaccctacaaagacccagcccctgcaacaccacaacctcctggtctgctctgtgagtggtttctatccaggcaacatcgaagtcaagtggttccggaatggccaggaagaggag---gctg-gagtggt---ctcc--acaggcctgatc----cagaatggaga-------ctggacctac-cagatcttagtgatgcttgaaac--agttcctcagagtggagaggtgtacagctgtgaagtggggcacccaagtctgatgagccctgtca--cagtggaatgga--
>SLA-DRB1_01:01
ctgagcccacggtgacggtgtatcctgcaaagacccagcccctgcagcaccacaacctcctggtctgctctgtgaccgggttctacccaggccacgtggaggtcaggtggttccggaatggccaggaagaggcg---gccg-gggtggt---ctcc--acaggcctgatc----cctaatggaga-------ctggaccttc-cagaccatggtgatgcttgaaac--ggttcctcagagtggagaggtctacagctgccgagtggagcaccccagcctgacgagccccgtca--cagtggaatgga--
>SLA-DRB2_01:01
ctgagcccacggtgacggtgtatcctgcaaagacccagcccctgcagcaccacaacctcctggtctgctctgtgaccgggttctacccaggccacgtggaggtcaggtggttccggaatggccaggaagaggcg---gcgg-gggtggt---ctcc--acaggcctgatc----cctaatggaga-------ctggaccttc-cagaccatggtgatgcttgaaac--ggttcctcagagtggagaggtctacagctgccgagtggagcaccccagcctgacgagccccgtca--cagtggaatgga--
>SLA-DRB3_01:01
gtgagcccagagtgacggtgtaccctgcaaagacccagcccctgcagcaccacaacctcctggtctgctctgtgactgggttctacccaggccacgtggaggtcaggtggttccggaatggccaggaagaggcg---gccg-gggtggt---ctcc--acaggcctgatc----cctaatggaga-------ctggaccttc-cagaccatggtgatgcttgaaac--ggttcctcagagtggagaggtctacagctgccgagtggagcaccccagcctgacgagccccgtca--cagtggaatgga--
>SLA-DRB4_01:01
tcaagcccacagtgacggtgtaccctgcaaagacccagcccctgcagcaccacaacctcctggtctgctctgtgaccgggttctacccaggccacgtggaggtcaggtggttccggaatggccaggaagaggcg---gcgg-gggtggt---ctcc--acaggcctgatc----cctaatggaga-------ctggaccttc-cagaccatggtgatgcttgaaac--ggttcctcagagtggagaggtctacagctgccgagtggagcaccccagcctgacgagccccgtca--cagtggaatgga--
>SLA-DRB5_01:01
tcaagcccacagtgacggtgtaccctgcaaagacccagcccctgcagcaccacaacctcctggtctgctctgtgaccgggttctacccaggccacgtggaggtcaggtggttccggaatggccaggaagaggcg---gcgg-gggtggt---ctcc--acaggcctgatc----cctaatggaga-------ctggaccttc-cagaccatggtgatgcttgaaac--ggttcctcagagtggagaggtctacagctgccgagtggagcaccccagcctgacgagccccgtca--cagtggaatgga--
>Leca-DRB_NC_059129.1:c42816156-42804972
ttgagcctaaggtgaccgtgtatcctgcaaagactcagcccctgcagcaccacaacctcctggtctgctctgtgaatggtttctatcccggcaacattgaagtcaagtggctccggaatggccgggaagaggag---gctg-cggtggtctcctcc--acaggcctgatc----cagaatggaga-------ctggaccttc-cagaccctggtgatgcttgaaat--agttccccagagtggagaggtttacacctgccaagtggagcacccaagccgcatgagccccatca--cagtggaatgga--
>Mimu-DRB_NC_033665.1:c4556325-4552914
ttgagcctaaggtgaccgtgtatcctgcgaagactcagcccctgcagcgccacaacctcctggtctgctccgtgaacggtttctatccaggcagcattgaagtcaagtggctccggaacggccgggaggaggag---gccg-cggtggtctcctcc--acaggcctgatc----cggaacggaga-------ctggaccttc-cagaccctggtgatgctcgagac--agttcctcagagtggagaggtttacacctgccacgtggagcaccccagccgcacgagccctgtct--cggtggaatgga--
>Ceat-DRB_NW_012003702.1:3647-31400
tccatcctgaggtgactgtgtatcctgcagagacccagccactgcagcaccgcaacctcctggtctgctctgtgagtggtttctatccaggcagcattgaagtcaggtggttctggaacggccagaaagagaag---gctg-gggtggt---ctcc--acaggcctgatc----tgcagtggaga-------ctagaccttc-cagaccctggtgatgcttgaaac--agttcttcagagtggagaggtttacacctgccaagtggagcacccaagcatgacgagccctctca--cagtgcaatgga--
>Otga-DRB_NW_003852426.1:c3566025-3555615
gggagcctaaggtgactgtgtatcctgcaaagacccagcccctgcagcaccacaacctcctggtctgctctgtgcatggtttctacccaggcaagattgaagtcaagtggttccggaatgaccaggaagagaag---gctg-gggtggt---ctcc--acaggcctgatt----cagaatggaga-------ctggaccttc-cagaccctggtgatgcttgaaat--agttcctcagagtggagaggtttacacctgccaagtggagcatccgagcctgatgaatcctgtca--cagtggaatgga--
>Hosa-DRB7_01:01:01
tccaacctaaggtgactgtgtatccttcaaaagaccagcccctgcagcaccacaacctcctggtctgctctgtgagtggtttctatccaggcagcattgaagtcaggtggttccagaatggccaggaagagaag---gctg-gggtggt---gtcc--acaggcctgatc----cagaatggaga-------ctggaccttc-cagaccctggtgatgctggaaac--agttcctcagaatgcagaggtttacacctgtcaactggagcacccaagcatgatgagccttctcatgcagtggaatgga--
>Patr-DRB7_01:01:01:01N
TCCAACCTAAGGTGACTGTGTATCCTTCAAAAGACCAGCCCCTGCAGCACCACAACCTCCTGGTCTGCTCTGTGAGTGGTTTCTATCCAGGCGGCATTGAAGTCAGGTGGTTCCAGAATGGCCAGGAAGAGAAG---GCTG-GGATGGT---GTCC--ACAGGCCTGATC----CAGAATGGAGA-------CTGGACCTTC-CAGACCCTGGTGATGCTGGAAAC--AGTTCCTCAGAATGCAGAGGTTTACACCTGTCAACTGGAGCACCCAAGCATGATGAGCCTTCTCATGCAGTGGAATGGA--
>Male-DRB_XM_011975423.1
tccaacctaaggtgactgtgtatccttcaaagtcccagcctctgcagcaccacaatctcctggtctgctctgtgaatggtttctatccaggcagcattgaagtcaggtggttccggaatggccaggaagagaaa---gctg-gggtggt---gtcc--acaggcctgatc----cagaatggaga-------ctggaccttc-cagaccctggtgttgctggaaac--ggttcctcagagtggagaggtttacacctgccaagttgagaactcaagcgtgatgggccctctca--cagtggaatgga--
>Sala-DRB_W076:01
tccaacctaaggtgactgtgtatcctgcaaagacccagcccctgcagcaccacaacctcctggtctgctctgtgagtggtttctacccaggcagcattgaggtcaggtggttccggaacgaccaggaggagaag---gctg-gggtggt---gtcc--acaggcctgatc----cagaatggaga-------ctggaccttc-cagaccctggtgatgctggaaac--tgttcctcagagtggagaggtttacatctgccaagtggagcacgcaagtgtgacgaaccctctca--cagtgcaatgga--
>Sala-DRB1_03:01
tccaacctaaggtgactgtgtatcctgcaaagacccagcccctgcagcaccacaacctcctggtctgctctgtgagtggtttctacccaggcagcattgaggtcaggtggttccggaacgaccaggaggagaag---gctg-gggtggt---gtcc--acaggcctgatc----cagaatggaga-------ctggaccttc-cagaccctggtgatgctggaaac--tgttcctcagagtggagaggtttacacctgccaagtggagcacgcaagcatgacgagccctctca--cagtgcaatgga--
>Caja-DRB1_03:01
tccaacctaaggtgactgtgtatcctgcaaaggcccagcccctgcagcaccacaacctcctggtctgctctgtgagtgggttctatccaggcagcattgaagtcaggtggttccggaacgaccaggaggagaag---actg-gggtggt---gtcc--acaggcctgatc----cagaatggaga-------ctggaccttc-cagaccctggtgatgctggaaac--acttcctcagagtggagaggtttacacctgccaagtggagcacccaagcgtgaccagccctctca--cagtgcaatgga--
>Caja-DRB_W012:01:01
tccaacctaaggtgactgtgtatcctgcaaagacccagcccctgcagcgccacaacctcctggtctgctctgtgagtggtttctatccaggcagcattgaagtcaggtggttccggaacgaccaggaggagaag---actg-gggtggt---gtcc--acaggcctgatc----cacaatggaga-------ctggactttc-cagaccctggtgatgctggaaac--acttcctcagagtggagaggtttacatctgccaagtggagcacccaagcgtgaccagccctctca--cagtgcaatgga--
>Hosa-DRB8_01:01
tccatcctaaggtgactgtgtatcctttaaagacccagcccctgcagcaccacaacctcctggtctgctctgtgagtggtttctgtccagccagcattgaagtcaggtggttccggaacggccaggaagagaag---gctg-gggtggt---gtcc--acaggcctgatc----cagaatggaga-------ctggaccttc-cagacactgatgatgctggaaac--agttcctcagagtggagaggtttacacctgccaagtggagcatccaagcatgatgagccctctca--cggtgcaatgga--
>Patr-DRB3_01:02:01:01
tccttcctaaggtgactgtgtatcctgcaaagacccagcccctgcagcaccacaacctcctggtctgctctgtgagtggtttctatccaggcagcattgaagtcaggtggttccagaacggccaggaagagaag---actg-gggtggt---gtcc--acgggcctgatc----cagaatggaga-------ctggaccttc-cagaccctggtgatgctagaaac--agttcctcggagtggagaggtttacacctgccaagtggagcacccaagcgtaacgagccctctca--cagtggaatgga--
>Hosa-DRB3_01:01:02:01
tccatcctcaggtgactgtgtatcctgcaaagacccagcccctgcagcaccacaacctcctggtctgctctgtgagtggtttctatccaggcagcattgaagtcaggtggttccggaacggccaggaagagaag---gctg-gggtggt---gtcc--acgggcctgatc----cagaatggaga-------ctggaccttc-cagaccctggtgatgctagaaac--agttcctcggagtggagaggtttacacttgccaagtggagcacccaagcgtaacgagcgctctca--cagtggaatgga--
>Gogo-DRB3_01:01
tccatcctcaggtgactgtgtatcctgcaaagactcagcccctgcagcaccacaacctcctggtctgctctgtgagtggtttctatccaggcagcattgaagtcaggtggttccagaacggccaggaagagaag---gctg-gggtggt---gtcc--acgggcctgatc----cagaatggaga-------ctggaccttc-cagaccctggtgatgctagaaac--agttcctcggagtggagaggtttatacctgccaagtggagcacccaagcgtaacgagccctctca--cagtggaatgga--
>Gogo-DRB5_01:01
ttgagcctaaggtgactgtgtatcctgcaaggacccagaccctgcagcaccacaacctcctggtctgctctgtgaatggtttctatccaggcagcattgaagtcaggtggttccggaacggccaggaagagaag---gctg-gggtggt---gtcc--acaggcctgatt----cagaatggaga-------ctggaccttc-cagattctggtgatgctggaaac--agttcctcagagtggagaggtttacacctgccaagtggagcacccaagcgtgacgatccctctca--cagtggaatgga--
>Hosa-DRB5_01:01:01:01
ttgagcctaaggtgactgtgtatcctgcaaggacccagaccctgcagcaccacaacctcctggtctgctctgtgaatggtttctatccaggcagcattgaagtcaggtggttccggaacagccaggaagagaag---gctg-gggtggt---gtcc--acaggcctgatt----cagaatggaga-------ctggaccttc-cagaccctggtgatgctggaaac--agttcctcgaagtggagaggtttacacctgccaagtggagcacccaagcgtgacgagccctctca--cagtggaatgga--
>Aona-DRB1_03:30
tccaacctaaggtgactgtatatcctgcaaagacccagcccttgcagcaccacaacctcctggtctgctctgtgagtggtttctatccaggcagcattgaagtcaggtggttccggaacgaccaggaagagaag---gctg-gggtggt---gtcc--acaggcctgatc----cagaatggaga-------ctggaccttc-cagaccctggtgatgctggaaac--agttcctcagagtggagaggtttacacctgccaagtggagcacccaagtgtgacgacccctatca--cagtgcaatgga--
>Aona-DRB3_06:02:02
tccaacctaaggtgactgtgtatcctgcaaagacccagcccctgcagcaccacaacctcctggtctgctctgtgagtggtttctatccaggcagcattgaagtcaggtggttccggaacaaccaggaagagaaa---gctg-gggtggt---gtcc--acaggcctgatc----cacaatggaga-------ctggaccttc-cagaccctggtgatgctggaaac--agttcctcagagtggagaggtttacacctgccaagtggagcacccaagcgtgacgacccctatca--cagtgcaatgga--
>Poab-DRB5_01:01
ttgagcctaaggtgactgtgtatcctgcaaagacccagaccctgcagcaccacaacctgctggtctgctctgtgagtggtttctatccagacagcattgaagtcaggtggttccggaacggccaggaagagaaa---actg-gggtggt---gtcc--acaggcctgatc----cagaatggaga-------ctggactttc-cagattctggtgatgctggaaac--agttcctcggagtggagaggtttacacctgccaagtggagcacccaagcgtgacgagccctctca--cagtggaatgga--
>Popy-DRB5_06:04
ttgaacctaaggtgactgtgtatcctgcaaagacccagaccctgcagcaccacaacctcctggtctgctctgtgaatggtttctatccagacagcattgaagtcaggtggttccggaacggccaggaagagaaa---actg-gggtggt---gtcc--acaggcctgatc----cagaatggaga-------ctggactttc-cagattctggtgatgctggaaac--agttcctcggagtggagaggtttacacctgccaagtggagcacccaagcgtgacgagccctctca--cagtggaatgga--
>Gogo-DRB1_03:07
tccaccctaaggtgactgtgtatccttcaaagacccagcccctgcagcaccacaacctcctggtctgctctgtgaatggtttctatccaggcagcattgaagtcaggtggttccggaatggacaggaagagaag---actg-gggtggt---gtcc--acaggcctgatc----cagaatggaga-------ctggaccttc-cagaccctggtgatgctggaaac--agttcctcagaatggagaggtttacacctgccaagtggagcacccaagtgtgacgagccctctca--cagtggaatgga--
>Chsa-DRB_XR_005239432.1
tccaacctaaggtgactgtgtatcctgcaaagacccagcccctgcagcaccacaccctcctggtctgctctgtgagtggtttctatccaggcagcattgaagtcaggtggttccggaatggccaggaagagaag---gctg-gggtggt---gtcc--gcaggcctgata----cacaatggaga-------ctggaccttc-cagaccctggtgatgctggaaac--agttcctcggagtggagaggtttacacctgccaagtggagcacccaagcgtgatgagccctctca--cagtgcaatgga--
>Aona-DRB_W030:01:02
tccaacctaaggtgactgtgtatcctgcaaagacccagcccctgcagcaccacaacctcctggtctgctctgtgagtgggttctatccaggcagcattgaagtcaggtggttccggaacgaccaggaagagaag---gctg-gggtggt---gtcc--acaggcctgatc----cacaatggaga-------ctggaccttc-cagactctggtgatgctggaaac--agttcctcagagtggagaggtttacacctgccaagtggagcacccaagtgtgacgagccctctta--cagtgcaatgga--
>Poab-DRB_W114:01
tccaacctaaggtgactgtgtatcctgaaaaggcccagcccctgcagcaccacaacctcctggtctgctctgtgagtggtttctatccaggcagcattgaagtcaggtggttccggaatggccaggaagagaag---actg-gggtggt---gtcc--acaggcctgatc----cagaatggaga-------ctggacattc-cagaccctggtgatgctggaaac--agttcctcggagtggagaggtttacacctgccaagtggagcacccaagcatgacaagccctctca--cagtggaatgga--
>Chsa-DRB_W007:01
tccaacctaaggtgactgtgtatcctgcaaagacccagcctctgcagcaccacaacctcctggtctgctctgtgaacggtttctatccaggcaacattgaagtcaggtggttccggaacgaccaggaagagaag---gctg-gggtggt---gtcc--acaggcctgatc----cagaatggaga-------ctggaccttc-cagaccctggtgatgctggaaac--agttcctcagagtggagaggtttacacctgccaagtggagcacccaagcatgatgagccctctca--cagtgcaatgga--
>Chsa-DRB5_01:01
ttgagcctaaggtgactgtgtatccttcaaagacccagcccctgcagcaccacaacctcctggtctgctctgtgaacggtttctatccaggcagcattgaagtcaggtggttccggaacggccaggaagagaag---gctg-gggtggt---gtcc--acaggcctgatc----cacaatggaga-------ctggaccttc-cagattctggtgatgctggaaac--agttcctcggagtggagaggtttacacctgccaagtggagcacccaagcgtaacaagccctctca--cagtggaatgga--
>Mafa-DRB5_03:01:01
ttgagcctaaggtgactatgtatccttcaaagacccagcccctgcagcaccacaccctcctggtctgctctgtgaacggtttctatccaggcagcattgaagtcaggtggttccggaacggccaggaagagaag---gctg-gggtggt---gtcc--acaggcctgatc----cagaatggaga-------ctggaccttc-cagattctggtgatgctggaaac--agttcctcagagtggagaggtttacacctgccaagtggagcacccaagcgtaacgagccctatca--cagtggaatgga--
>Mamu-DRB5_03:01:01:01
ttgagcctaaggtgactatgtatccttcaaagacccagcccctgcagcaccacaccctcctggtctgctctgtgaacggtttctatccaggcagcattgaagtcaggtggttccggaacggccaggaagagaag---gctg-gggtggt---gtcc--acaggcctgatc----cagaatggaga-------ctggaccttc-cagattctggtgatgctggaaac--agttcctcagagtggagaggtttacacctgccaagtggagcacccaagcgtaacgagccctatca--cagtggaatgga--
>Thge-DRB_XM_025382051.1
ttgagcctaaggtgactgtgtatccttcaaagacccagcctctgcagcaccacaacctcctggtctgctctgtgaacggtttctatccaggcagcattgaagtcaggtggttccggaacggccaggaagagaag---gctg-gggtggt---gtcc--acaggcctgatc----cagaatggaga-------ctggaccttc-cagattctggtgatgctggaaac--agttcctcggagtggagaggtttacacctgccaagtggagcacccaagcgtaacgagccctatca--cagtggaatgga--
>Poab-DRB3_02:01
tccaacctaaggtgactgtgtatccttcaaagacccagcccctgcagcaccacaacctgctggtctgctctgtgaatggtttctatccaggcagcattgaagtcaggtggttccggaacggccaggaagagaag---actg-gggtggt---gtcc--acaggcctgatc----cagaatggaga-------ctggaccttc-cagaccctggtgatgctggaaac--agttcctcggagtggagaggtttacacctgccaagtggagcacccaagtgtgacaagccctctca--cagtggaatgga--
>Poab-DRB1_08:01
tccaacctaaggtgactgtgtatccttcaaagacccagcccctgcagcaccacaacctgctggtctgctctgtgagtggtttctatccaggcagcattgaagtcaggtggttccggaatggccaggaagagaag---actg-gggtggt---gtcc--acaggcctgatc----cagaatggaga-------ctggaccttc-cagaccctggtgatgctggaaac--agttcctcggagtggagaggtttacacctgccaagtggagcacccaagtgtgacgagccctctca--cagcagaatgga--
>Popy-DRB1_08:01
tccaacctaaggtgactgtgtatccttcaaagacccagcccctgcagcaccacaacctgctggtctgctctgtgaatggtttctatccaggcagcattgaagtcaggtggttccggaatggccaggaagagaag---actg-gggtggt---gtcc--acaggcctgatc----cagaatggaga-------ctggaccttc-cagaccctggtgatgctggaaac--agttcctcggagtggagaggtttacacctgccaagtggagcacccaagtgtgacgagccctctca--cagcagaatgga--
>Hymo-DRB_NW_022611662.1:c31076493-30954697
tctctcctaaggtgactgtgtatccttcaaagacccagcccctgcagcaccacagcctcctggtctgctctgtgagtggtttctatccaggcagcattgaagtcaggtggttccggaacggccaggaagagaag---gctg-gggtggt---gtcc--acaggcctgatc----cagaatggaga-------ctggaccttc-cagaccctggtgatgctggaaac--agttcctcggagtggagaggtttacacctgccaagtggagcatccaagcgtaacgagccctctca--cagtggaatgga--
>Hosa-DRB4_01:01:01:01
tccaacctaaggtgactgtgtatccttcaaagacccagcccctgcagcaccacaacctcctggtctgctctgtgaatggtttctatccaggcagcattgaagtcaggtggttccggaacagccaggaagagaag---gctg-gggtggt---gtcc--acaggcctgatc----cagaatggaga-------ctggaccttc-cagaccctggtgatgctggaaac--agttcctcggagtggagaggtttacacctgccaagtggagcatccaagcatgatgagccctctca--cggtgcaatgga--
>Mane-DRB_W001:03
ttcaacctaaggtgactgtgtatcctgcaaagacccagcccctgcagcaccacaccctcctggtctgctctgtgaacggtttctatccaggcagcattgaagtcaggtggttccggaacggccaggaagagaag---gctg-gggtggt---gtcc--acaggcctgatc----cagaatggaga-------ctggaccttc-cagaccctggtgatgctggaaac--agttcctcagagtggagaggtttacacctgccaagtggagcacccaagcgtgatgggccctctca--cagtgcaatgga--
>Aovo-DRB_W110:01
tccaacctaaggtgactgtgtatcctgcaaagacccagcccctgcagcaccacaacctcctggtctgctctgtgagtgggttctatccaggcagcattgaagtcaggtggttccggaacaaccaggaagagaag---gctg-gggtggt---gtcc--acaggcctgatc----cacaatggaga-------ctggaccttc-cagaccctggtgatgctggaaac--cgttcctcagagtggagaggtttacacctgccaagtggagcacccaagcatgatgagccctctca--cagtgcaatgga--
>Math-DRB_XR_007725230.1
ttgagcctaaggtaactgtgtatcctgcaaagacccagcccctgcagcaccacaacctcctggtctgctctgtgaatggtttctatccaggcagcactgaagtcaggtggttccggaacggccaggaagagaag---gctg-gggtggt---gtcc--acaggcctgatc----cagaatggaga-------ctggaccttc-cagaccctggtgatgctggaaac--agttcctcggagtggagaggtttacacctgccaagtggagcacccaagcgtgaccagccctctca--cagtggaatgga--
>Hosa-DRB1_01:01:01:01
ttgagcctaaggtgactgtgtatccttcaaagacccagcccctgcagcaccacaacctcctggtctgctctgtgagtggtttctatccaggcagcattgaagtcaggtggttccggaacggccaggaagagaag---gctg-gggtggt---gtcc--acaggcctgatc----cagaatggaga-------ttggaccttc-cagaccctggtgatgctggaaac--agttcctcggagtggagaggtttacacctgccaagtggagcacccaagtgtgacgagccctctca--cagtggaatgga--
>Papa-DRB_NC_048245.1:c32174945-32161609
ttgagcctaaggtgactgtgtatcctgcaaagacccagcccctgcagcaccacaacctcctggtctgctctgtgagtggtttctatccaggcagcattgaagtcaggtggttccggaacggccaggaagagaag---gctg-gggtggt---gtcc--acaggcctgatc----cagaatggaga-------ctggaccttc-cagactctggtgatgctggaaac--agttcctcggagtggagaggtttacacctgccaagtggagcacccaagcgtgacgagccctctca--cagtggaatgga--
>Malo-DRB1_03:01
tccaacctaaggtgactgtgtatcctgcaaagacccagcccctgcagcaccacaacctcctggtctgctctgtgaacggtttctatccaggcagcattgaagtcaggtggttccggaacggccaggaagagaag---gctg-gggtggt---gtcc--acaggcctgatc----cacaatggaga-------ctggaccttc-cagaccctggtgatgctggaaac--agttcctcggagtggagaggtttacacctgccaagtggagcacccaagtgtgatggaccctctca--cagtggaatgga--
>Malo-DRB_W002:01
tccaacctaaggtgactgtgtatcctgcaaagacccagcccctgcagcaccacaccctcctggtctgctctgtgagtggtttctatccaggcagcattgaagtcaggtggttccggaacggccaggaagagaag---gctg-gggtggt---gtcc--acaggcctgatc----cagaatggaga-------ctggaccttc-cagaccctggtgatgctggaaac--agttcctcagagtggggaggtttacacctgccaagtggagcacccaagcgtgatgagccctctca--cagtggaatgga--
>Mamu-DRB_W002:01:01:01
tccaacctaaggtgactgtgtatcctgcaaagacccagcccctgcagcaccacaccctcctggtctgctctgtgagtggtttctatccaggcagcattgaagtcaggtggttccggaacggccaggaagagaag---gctg-gggtggt---gtcc--acaggcctgatc----cagaatggaga-------ctggaccttc-cagaccctggtgatgctggaaac--agttcctcagagtggggaggtttacacctgccaagtggagcacccaagcgtgatgagccctctca--cagtggaatgga--
>Ceim-DRB_XM_017522742.2
tccaacctaaggtgactgtgtatcctgcaaagacccagcccctgcagcaccacagcctcctggtctgctctgtgagtgggttctatccaggcagcattgaagtcaggtggttccggaacggccaggaagagaag---gctg-gggtggt---gtcc--acaggcctgatc----cagaatggaga-------ctggaccttc-cagaccctggtgatgctggaaac--agttcctcagagtggagaggtttacacctgccaagtggagcacccaagcgtgatgagccctctca--cagtgcaatgga--
>Saap-DRB_XM_032272368.1
tccaacctcaggtgactgtgtatcctgcaaagacccagcccctgcagcaccacagcctcctggtctgctctgtgagtgggttctatccaggcagcattgaagtcaggtggttccggaacggccaggaagagaag---gctg-gggtggt---gtcc--acaggcctgatc----cagaatggaga-------ctggaccttc-cagaccctggtgatgctggaaac--agttcctcagagtggagaggtttacacctgccaagtggagcacccaagcgtgatgagccctatca--cagtgcaatgga--
>Patr-DRB1_02:01:01:01
tccaacctaaggtgactgtgtatcctgcaaagacccagcccctgcagcaccacaacctcctggtctgctctgtgagtggtttctatccaggcagcattgaagtcaggtggttcctgaatggccaggaagagaag---gctg-gggtggt---gtcc--acaggcctgatc----cagaatggaga-------ctggaccttc-cagaccctggtgatgctggaaac--agttcctcggagtggagaggtttacacctgccaagtggagcacccaagcgtgacgagccctctca--cagtggaatgga--
>Mafa-DRB4_01:01
tccaacctaaggtgactgtgtatcctgaaaagacccagcccctgcaacatcacaccctcctggtctgctctgtgagtggtttctatccaggcagcattgaagtcaggtggttccggaacggccaggaagagaag---gctg-gggtggt---gtcc--acaggcctgatc----cagaatggaga-------ctggaccttc-cagaccctggtgatgctggaaac--agttcctcggagtggagaggtttacacctgccaagtggagcacccaagcgtgaccagccctctca--cagtgcaatgga--
>Thge-DRB_NC_037671.1:33542274-33555753
tccaacctaaggtgactgtgtatcctgcaaagacccagcccctgcagcaccacaacctcctggtctgctctgtgaatggtttctatccaggcagcattgaagtcaggtggctccgcaacggccaggaagagaag---gctg-gggtggt---gtcc--acaggcctgatc----cacaatggaga-------ctggaccttc-cagaccctggtgatgctggaaac--agttcctcggagtggagaggtttacacctgccaagtggagcacccaagcgtgaccagccctctca--cagtggaatgga--
>Chsa-DRB1_03:01
tccaacctaaggtgactgtgtatcctgcaaagacccagcccctgcagcaccacaccctcttggtctgctctgtgaacggtttctatccaggcagcattgaagtcaggtggttccggaacggccaggaagagaag---gctg-gggtggt---gtcc--acaggcctgatc----cagaatggaga-------ctggaccttc-cagaccctggtgatgctggaaac--agttcctcagagtggagaggtttacacctgccaagtggagcacccaagtgtgacgagccctctca--cagtggaatgga--
>Popy-DRB_W113:01
tccagcctaaggtgactgtgtatccttcaaagacccagcccctgcagcaccacaacctcctggtctgctctgtgagtggtttctatccaggcagcattgaagtcaggtggttccggaacggccaggaagagaag---gctg-gggtggt---gtcc--acaggcctgatc----cagaatggaga-------ctggaccttc-cagaccctggtgatgctggaaac--agttcctcagagtggagaggtttacacctgccaagtggagcacccaagcgtgacaagccctctca--cagtggaatgga--
>Mafa-DRB3_04:01
tccagcctaaggtgactgtgtatcctgcaaagacccagcccctgcagcaccacaacctcctggtctgctctgtgaatggtttctatccaggcagcattgaagtcaggtggttccggaacggccaggaagagaag---gctg-gggtggt---gtcc--acaggcctgatc----cagaatggaga-------ctggaccttc-cagaccctggtgatgctggaaac--agttcctcagagtggagaggtttacacttgccaagtggagcacccaagcgtgacaagccctctca--cagtggaatgga--
>Mamu-DRB3_04:05:01:01
tccagcctaaggtgactgtgtatcctgcaaagacccagcccctgcagcaccacaacctcctggtctgctctgtgaatggtttctatccaggcagcattgaagtcaggtggttccggaacggccaggaagagaag---gctg-ggctggt---gtcc--acaggcctgatc----cagaatggaga-------ctggaccttc-cagaccctggtgatgctggaaac--agttcctcagagtggagaggtttacacttgccaagtggagcacccaagcgtgacgagccctctca--cagtggaatgga--
>Malo-DRB3_04:01
tccagcctaaggtgactgtgtatcctgcaaagacccagcccctgcagcaccacaacctcctggtctgctctgtgaatggtttctatccaggcagcattgaagtcaggtggttccggaacggccaggaagagaag---gctg-gggtggt---gtcc--acaggcctgatc----cagaatggaga-------ctggaccttc-cagaccctggtgatgctggaaac--agttcctcagagtggagaggtttacacttgccaagtggagcacccaagcgtgacgagccctctca--cagtggaatgga--
>Mamu-DRB1_03:03:01:01
tccaacctaaggtgactgtgtatccttcaaagacccagcccctgcagcaccacaccctcctggtctgctctgtgaacggtttctatccaggcagcattgaagtcaggtggttccggaacggccaggaagagaag---gctg-gggtggt---gtcc--acaggcctgatc----cagaatggaga-------ctggaccttc-cagaccctggtgatgctggaaac--agttcctcagagtggagaggtttacacctgccaagtggaacacccaagcgtgaccagccctctca--cagtggaatgga--
>Mane-DRB1_03:02
tccaacctaaggtgactgtgtatccttcaaagacccagcccctgcagcaccacaccctcctggtctgctctgtgaacggtttctatccaggcagcattgaagtcaggtggttccggaacggccaggaagagaag---gctg-gggtggt---gtcc--acaggcctgatc----cagaatggaga-------ctggaccttc-cagaccctggtgatgctggaaac--agttcctcagagtggagaggtttacacctgccaagtggaacacccaagcgtgaccagccctctca--cagtggaatgga--
>Mafa-DRB_W049:01:01:01
tccaacctaaggtgactgtgtatccttcaaagacccagcccctgcagcaccacaacctcctggtctgctctgtgaacggtttctatccaggcagcattgaagtcaggtggttccggaacggtcaggaagagaag---gctg-gggtggt---gtcc--acaggcctgatc----cagaatggaga-------ctggaccttc-cagaccctggtgatgctggaaac--agttcctcagagtggagaggtttacacctgccaagtggagcacccaagcgtgaccagccctctca--cagtggaatgga--
>Mamu-DRB4_01:02
tccaacctaaggtgactgtgtatccttcaaagacccagcccctgcagcaccacaacctcctggtctgctctgtgaacggtttctatccaggcagcattgaagtcaggtggttccggaacggtcaggaagagaag---gctg-gggtggt---gtcc--acaggcctgatc----cagaatggaga-------ctggaccttc-cagaccctggtgatgctggaaac--agttcctcagagtggagagctttacacctgccaagtggagcacccaagcgtgaccagccctctca--cagtggaatgga--
>Rhro-DRB_NC_044552.1:c26153554-26139373
tccaacctaaggtgactgtgtatccttcaaagacccagcccctgcagcaccacaacctcctggtctgctctgtgaatggtttctatccaggcagcattgaagtcaggtggttccggaacggccaggaagagaag---gctg-gggtggt---gtcc--acaggcctgatc----cagaatggaga-------ctggaccttc-cagaccctggtgatgctggaaac--agttcctcagagtggagaggtttacacctgccaagtggagcacccaagcgtggcgagccctctca--cagtggaatgga--
>Mafa-DRB1_10:02:01:01
tccaacctaaggtgactgtgtatcctgcaaagacccagcccctgcagcaccacaccctcctggtctgctctgtgaacggtttctatccaggcagcattgaagtcaggtggttccggaacggccaggaagagaag---gctg-gggtggt---gtcc--acaggcctgatc----cagaatggaga-------ctggaccttc-cagaccctggtgatgctggaaac--agttcctcggagtggagaggtttacacctgccaagtggagcacccaagcgtgaccagccctctca--cagtggaatgga--
>Pite-DRB_NC_045438.1:c137270210-137205041
tccaacctaaggtgactgtgtatcctgcaaagacccagcccctgcagcaccacaacctcctggtctgctctgtgaatggtttctatccaggcagcattgaagtcaggtggttccggaacggccaggaagagaag---gctg-gggtggt---gtcc--acaggcctgatc----cagaatggaga-------ctggaccttc-cagaccctggtgatgctggaaac--agttcctcagagtggagaggtttacacctgccaagtggagcacccaagcgtgaccagccctctca--cagtggaatgga--
>Patr-DRB5_01:01
tccaccctaaggtgactgtgtatcctgcaaagacccagcccctgcagcaccacaacctcctggtctgctctgtgaatggtttctatccaggcagcattgaagtcaggtggttccggaatggccaggaagagaag---gctg-gggtggt---gtcc--acaggcctgatc----cagaatggaga-------ctggaccttc-cagattctggtgatgctggaaac--agttcctcggagtggagaggtttacacctgccaagtggagcacccaagcgtgatgagccctctca--cagtggaatgga--
>Patr-DRB4_02:01:01:01
tccaccctaaggtgactgtgtatccttcaaagacccagcccctgcagcaccacaacctcctggtctgctctgtgagtggtttctatccaggcagcattgaagtcaggtggttccggaacggccaggaagagaag---actg-gggtggt---gtcc--acaggcctgatc----cagaatggaga-------ctggaccttc-cagaccctggtgatgctggaaac--agttcctcggagtggagaggtttacacctgccaagtggagcacccaagcatgatgagccctctca--cagtggaatgga--
>Trfr-DRB_NW_022681455.1:c32512053-32497954
gtgagcctaaggtgactgtgtatccttcaaagacccagcccctgcagcaccacaacctcctggtctgctctgtgaatggtttctatccaggcagcattgaagtcaggtggttccggaacggccaggaagagaag---gctg-gggtggt---gtcc--acaggcctgatc----cacaatggaga-------ctggaccttc-cagaccctggtgatgctggaaac--agttcctcggagtggagaggtttacacctgccaagtggagcacccaagcgtgatgagccctctca--cagtggaatgga--
>Hosa-DRB6_02:01
tccatcctaaggtgactgtgtatcctgcaaagacccagcccctgcatcaccgcaaccccctggtcggctctgtgagtggtttctatccaggcagcattaaagtcaggtggttccagaatggtcaggaagagaag---gctg-cggtggt---ctcc--ataggcctgatc----cagaatggaga-------ttggaccttc-cagaccctggtgatgctggaaac--agttcctcggagtggagaggtttacacctgccaagtggagcatccaagcgtgacgagccctctca--cagtgcaatgga--
>Poab-DRB_NW_019939309.1:c96247-94037
-----------------atgtatcctgcaaaaacccagcccctgcctcacagcaacctcctggtctgctgtgtgagtggtttctatccaggcagcattgaagtcaggtggttccggaatggtcaggaagagaag---gctg-tggtggt---ctcc--ataggcctgatc----cataatggaga-------ctggaccttc-cagaccctggtgatgctggaaac--agttcctcagagtagagaggtttatacctgccaaatggagcatccaagcgtgatgagccctctca--cagtgcaatgga--
>Hosa-DRB2_01:01
tccaacctaaggggactatgtatcctgcaaagacccagcccctgcctcacagcaacctcctggtctgctgtgtgagtggtttctatccaggcagcattgaagtcaggtggttccggaatggtcaggaagagaag---gctg-cggtggt---ctcc--ataggcctgatc----cagaatggaga-------ctggactttc-cagaccctggtgatgctggaaac--agttcctcggagtggag--------------------gagcatccaagcatgacgagccctctca--cagtgcaatgga--
>Occu-DOB_NW_024466443.1:c27860-22907
tgccaccagaggtgacagtgtccctagcaaggacacccgtcctgcaccagcacaatgtgctgctctgctctgtgacaggcttctacccaggggacctcagagtcaggtggctgcggaacgggcaggaggagact---gctg-gggtcat---gtcc--accggcctcatc----agaaatggaga-------ctggaccttt-cagaccaccgagatgctggaaat--aacccccaaacttggagatatctacacttgtctagtcgatcaccccagcctgctgaaacccattt--ctgtggagtgga--
>Rano-DOb_n
tgcctccggaggtgacggtgtacccagagaggaccccattgctgcagcagcacaacctgttgctctgctctgtgacagacttctaccctggggacataagtgtcaggtggttccggaatgggcaggaggagagg---tccg-gggtcat---gtcc--actggccttgtt----aggaatggaga-------ctggaccttc-cagacgacggtaatgctggaaat--gatcccagagcttggagacgtctacagttgccttgtggagcaccccggcctcctgagacctgttt--ctgtggcatggg--
>Maja-DOB_NW_023450604.1:799438-805167
tacaaccagaggtgactgtgtatcccaagacgaccccatccctgcagcaccgcaagctgctgctctgctctgcaatgggtttctatccaggagacgtcaccatcaggtggctccggaatgggcaggaggagagc---cctg-gagtcat---gtcc--cctggccttgtc----aggaatggaga-------ctggaccttt-cagacagtggtgatgctggaaat--gacgcttgaactccgagatgtctacacctgtgttgttgaccatcccagcctgctgagccctattt--ctgtggagtgga--
>Oraf-DOB_NW_006922902.1:96323-100994
tgcaaccagaggtgatggtgtatctggagaggaccccatccctacatcaccccaatttgctgctctgctctgtgacaaatttctatccaggggacatcaaggtcaagtggttccggaatggggaggaggagaga---gctg-ggattgt---gtca--acaggccttatc----aggaacggaga-------ttggactttt-cagactgtggtgatgctggaaat--gactcttgaacttggagatgtctacacctgccttgttgaccacccaagcctgctcattcctgttt--ctgtggagtgga--
>Chdi-DOB_NC_051313.1:118996331-119001888
tgcaaccagaggtgactgtgtatccagagagaaccccatccctgcaacaccacaacttgctgctctgctctgtgaccaatttctatccagggaacatcacgatcaggtggtaccggaatgggcaggaggagaca---actg-gagtcat---atcc--acaggactcatc----aggaatggaga-------ctggaccttt-cagactgtggtgaagctggaaat--gactcctgaacttgaagatgtctacacctgccttgtggatcaccccagtctgtggagccccattt--ctgtggagtgga--
>Tuch-DOB_NW_006204734.1:c2353-25
tgccaccagaggtgacagtgtatccagagaggcctccagtcctgcagcagcacaacctgctgctctgcttggcgacgggcttctacccagggaacatcaagatcaggtggttccgaaatgggcaggaggagagg---gatg-gcgtcat---ctcc--actgacctcgtc----agtaatggaga-------ctggaccttt-cagaccacggcgatgctggaaat--gactcctaaacttggagatgtctacacctgccttgtcgaccaccccagcctgctgagccctgttt--ctgtggagtgga--
>Ptva-DOB_NW_011889006.1:c207991-200586
tgcaaccagaggtgacagtatatctggagaagctcccaaccctgcagcaccataacgtcctgctctgctctgtgacagatttctatccaggggacatcaagatcaggtggttccggaatgggcaggaagagagg---gcag-gggtcat---gtcc--actggccttatc----aggaatggaga-------ctggaccttt-cagataacggtgatgctggaaat--gactcctgaatttggagatgtctatacctgccttgttgatcatgccagcctgctgagccctgttt--cagtggaatgga--
>Mian-DOB_NW_025578523.1:c26256683-26250570
tacaaccagaggtgacagtgtatccagagaggaccccgtccctgcagcactacaacctgctgctctgctatgtgaccggtttttatccaggggacatcaagatcaggtggttccggaatgggcaggaggagagt---gtcg-gggtcgt---gtcc--actggccttatc----aggaatggaga-------ctggaccttc-caggccatggtgatgctggaaat--gacttctgaacttggagatgtctacacctgccttgttaatcatcccagcctgctgagccctgttg--ctgtggagtgga--
>SLA-DOB1_01:01
tgcaaccggaggtgacagtgcatccggagaggaccccgtccctgcagctccgcaacctgctgctttgctctgtgacagggttctacccaggggccatcgagatcaggtggttccggaacgggcaggagcagaga---gagg-gggtcct---ggcc--actggcctcgtc----aggaatggaga-------ctggaccttt-cagacagtggtgatgctggaaat--gactcctgagcttggggacgtctacacctgccttgttgatcatcccagcctgctgagccccgttt--ctgtggagtgga--
>Mimu-DOB_NC_033665.1:4031051-4037414
tgcaaccagacatggcagtgtacccagagagggccccactcctgcagcagcacgatctgctgctctgctctgtgactggcttctacccaggggacatcaagagcaggtggttccggaatgggcatgaggagaga---gttg-gggtcat---gtct--gccggccttgtc----aggaatggaga-------ctggaccttt-cagactatggtgatgctggaaat--gactcctgaacttggagatgtctatac-tgccttgttgatcaccccagcctgcagagccccgcgt--ctgctcagtgga--
>Leca-DOB_NC_059129.1:c42969297-42965140
tgcaaccagaggtgacagtgtacccagagaggaccccgttcctgcaccagcacaatctgctgctctgctctgtgactggcttctacccaggggacatcaagatcaggtggttctggaatgggcaggaggagaga---gctg-gggtcgt---gtcc--actggccttgtc----aggaatggaga-------ctggaccttt-cagactacggtgatgctggaaat--gactcccgaacttggggatgtctatacctgccttgttgatcaccccagcctgcggagccctgtgt--ctgtggagtgga--
>Prco-DOB_NW_012153441.1:361205-365982
tgcaaccagacgtgacagtgtacccagagaggaccccattcctgcaccagcacaatctgctgctctgctctgtgactggcttctatccaggggacatcaagatcaggtggttccggaatgggcaggaggagaaa---gctg-gggttat---gtcc--actggccttgtc----acgaacggaga-------ctggaccttt-cagactacggtgatgctggaaat--gacccctgaacttggagatgtctatacctgccttgttgatcaccccagcctgcggagccctgtgt--cggtggagtgga--
>Gava-DOB_NW_007734874.1:c78604-74501
tgcaaccagaggtgacagtgtacccacagaggaccccattcctgcagcagcacaatctgctgctctgctctgtgacaggcttctatccaggggacatcaggatcaggtggttccggaatggaaaggaggagaga---gctg-gggtcat---gtcc--actggtcttatt----gggaatggaga-------ctggaccttt-cagaccatggtgatgctggaaat--gactcctgagcttggagatgtctacacctgccttgttcatcaccccagcctgctgagccctgttt--ctgtggagtgga--
>Hymo-DOB_NW_022611662.1:c31296597-31292308
tgcaaccagaggtgacagtgtacccagaaaggaccccactcctgcaccagcataatctgctgcactgctctgtgacaggcttctatccaggggatatcaagatcaggtggttcctgaatgggcaggaggagaga---gctg-gggtcat---gtcc--actggccttatc----gggaatggaga-------ctggaccttt-cagactgtggtgatgctagaaat--gactcctgaacttggacatgtctacacctgccttgtcgatcactccagcctgctgagccctgttt--ctgtggagtgga--
>Nole-DOB_NC_044402.1:c53830955-53826723
tgcaaccagaggtgacagtgtacccagagaggaccccactcctgcaccagcataatctgctgcactgctctgtgacaggcttctatccaggggatatcaagatcaggtggttcctgaatgggcaggaggagaga---gctg-gggtcat---gtcc--actggccttatc----gggaatggaga-------ctggaccttt-cagactgtggtgatgctagaaat--gactcctgaacttggacatgtctacacctgccttgtcgatcactccagcctgctgagccctgttt--ctgtggagtgga--
>Gogo-DOB_NC_044608.1:c32883878-32879583
tgcaaccagaggtgacagtgtacccagagaggaccccactcctgcaccagcataatctgctgcactgctctgtgacaggcttctatccaggggatatcaagatcaggtggttcctgaatgggcaggaggagaga---gctg-gggtcat---gtcc--accggccctatc----aggaatggaga-------ctggaccttt-cagactgtggtgatgctagaaat--gactcctgaacttggacatgtctacacctgccttgtcgatcactccagcctgctgagccctgttt--ctgtggagtgga--
>Papa-DOB_NC_048245.1:c32387377-32381463
tgcaaccagaggtgacagtgtacccagagaggaccccactcctgcaccagcataatctgctgcactgctctgtgacaggcttctatccaggggatatcaagatcaggtggttcctgaatgggcaggaggagaga---gctg-gggtcat---gtcc--accggccctatc----aggaatggaga-------ctggaccttt-cagactgtggtgatgctagaaat--gactcctgaacttggacatgtctacacctgccttgtcgatcactccagcctgctgagccctgttt--ctgtggagtgga--
>Patr-DOB_NC_036885.1:c32329441-32323558
tgcaaccagaggtgacagtgtacccagagaggaccccactcctgcaccagcataatctgctgcactgctctgtgacaggcttctatccaggggatatcaagatcaggtggttcctgaatgggcaggaggagaga---gctg-gggtcat---gtcc--accggccctatc----aggaatggaga-------ctggaccttt-cagactgtggtgatgctagaaat--gactcctgaacttggacatgtctacacctgccttgtcaatcactccagcctgctgagccctgttt--ctgtggagtgga--
>Hosa-DOB_01:01:01:01
tgcaaccagaggtgacagtgtacccagagaggaccccactcctgcaccagcataatctgctgcactgctctgtgacaggcttctatccaggggatatcaagatcaagtggttcctgaatgggcaggaggagaga---gctg-gggtcat---gtcc--actggccctatc----aggaatggaga-------ctggaccttt-cagactgtggtgatgctagaaat--gactcctgaacttggacatgtctacacctgccttgtcgatcactccagcctgctgagccctgttt--ctgtggagtgga--
>Poab-DOB_NC_036909.1:c33134083-33130348
tgcaaccagaggtgacagtgtacccagagaggaccccactcctgcaccagcataatctgctgcactgctctgtgacaggcttctatccaggggatatcaagatcaggtggttcctgaatgggcaggaggagaga---gctg-gggtcat---gtcc--actggccctatc----aggaatggaga-------ctggaccttt-cagactgtggtgatgctagaaat--gactcctgaacttggacatgtctacacctgccttgtcgatcactccagcctgctgagccctgttt--ctgtggagtgga--
>Chsa-DOB_XM_007972993.2
tgcaaccagaggtgacagtgtacccagagaggaccgcactcctgcaccagcataatctgctgcactgctctgtgacgggcttctatccaggggacatcaagatcaggtggttcctgaacgggcaggaggagaga---gctg-gggtcat---gtcc--actggccttatc----gggaatggaga-------ctggaccttt-cagaccgtggtgatactagaaat--gactcctgaacttggagatgtctacacctgccttgtccatcactccagcctactgagccccgttt--ctgtggagtgga--
>Mane-DOB_NW_012015688.1:c377941-373646
tgcaaccagaggtgacagtgtacccagagaggaccgcactcctgcaccagcataatctgctgcactgctctgtgacgggcttctatccaggggacatcaagatcaggtggttcctgaatgggcaggaggagaga---gctg-gggtcat---gtcc--actggccttatc----gggaatggaga-------ctggaccttt-cagactgtggtgatgctagaaat--gactcctgaacttgaagatgtctacacctgccttgtccatcactccagcctactgagccctgttt--ctgtggagtgga--
>Ceat-DOB_NW_012003958.1:312849-317123
tgcaaccagaggtgacagtgtacccagagaggaccgcactcctgcaccagcataatctgctgcactgctctgtgacgggcttctatccaggggacatcaagatcaggtggttcctgaatgggcaggaggagaga---gctg-gggtcat---gtcc--actggccttatc----gggaatggaga-------ctggaccttt-cagactgtggtgatgctagaaat--gactcctgaacttggagatgtctacacctgccttgtccatcactccagtctactgagccccgttt--ctgtggagtgga--
>Math-DOB_NC_065581.1:c33600672-33596397
tgcaaccagaggtgacagtgtacccagagaggaccgcactcctgcaccagcataatctgctgcactgctctgtgacgggcttctatccaggggacatcaagatcaggtggttcctgaatgggcaggaggagaga---gctg-gggtcat---gtcc--actggccttatc----gggaatggaga-------ctggaccttt-cagactgtggtgatgctagaaat--gactcctgaacttggagatgtctacacctgccttgtccatcactccagcctactgagccccgttt--ctgtggagtgga--
>Malo-DOB_01:01:01
tgcaaccagaggtgacagtgtacccagagaggaccgcactcctgcaccagcataatctgctgcactgctctgtgacgggcttctatccaggggacatcaagatcaggtggttcctgaatgggcaggaggagaga---gctg-gggtcat---gtcc--actggccttatc----gggaatggaga-------ctggaccttt-cagactgtggtgatgctagaaat--gactcctgaacttggagatgtctacacctgccttgtccatcactccagcctactgagccccgttt--ctgtggagtgga--
>Mafa-DOB_01:04:03:01
tgcaaccagaggtgacagtgttcccagagaggaccgcactcctgcaccagcataatctgctgcactgctctgtgacgggcttctatccaggggacatcaagatcaggtggttcctgaatgggcaggaggagaga---gctg-gggtcat---gtcc--actggccttatc----gggaatggaga-------ctggaccttt-cagactgtggtgatgctagaaat--gactcctgaacttggagatgtctacacctgccttgtccatcactccagcctactgagccccgttt--ctgtggagtgga--
>Coan-DOB_NW_012115555.1:c1581924-1577636
tgcaaccagaggtgacagtgtacccagagaggaccgcactcctgcaccagcataatctgctgcactgctctgtgacgggcttctatccaggggacatcaagatcacgtggttcctgaatgggcaggaggaaaga---gctg-gggtcat---gtcc--actggccttatc----gggaatggaga-------ctggaccttt-cagactgtggtgatactagaaat--gactcctgaacttggagatgtctacacctgccttgtccatcactccagcctgctgagccccgttt--ctgtggagtgga--
>Pite-DOB_NC_045438.1:135995225-136000352
tgcaaccagaggtgacagtgtacccagagaggaccgcactcctgcaccagcacaatctgctgcactgctctgtgacgggcttctatccaggggacatcaagatcaggtggttcctgaatgggcaggaggagaga---gctg-gggtcat---gtcc--actggccttatc----gggaatggaga-------ctggaccttt-cagactgtggtgatactagaaat--gactcctgaacttggagatgtctacacctgccttgtccatcactccagcctgctgagccccgttt--ctgtggagtgga--
>Thge-DOB_NC_037671.1:c35111092-35106805
tgcaaccagaggtgacagtgtacccagagaggaccgcactcctgcaccagcataatctgctgcactgctctgtgacgggcttctatccaggggacatcaagatcaggtggttcctgaatgggcaggaggagaga---gctg-gggtcat---gtcc--actggccttatc----gggaatggaga-------ctggaccttt-cagaccgtggtgatactagaaat--gactcctgaacttggagatgtctacacctgccttgtccatcactccagcctgctgagccctattt--ctgtggagtgga--
>Trfr-DOB_NW_022681455.1:c32715002-32710733
tgcaaccagaggtgtcagtgtacccagagaggaccgcactcctgcaccagcataatctgctgcactgctctgtgacgggcttctatccaggggacatcaagatcaggtggttcctgaatgggcaggaggagaga---gctg-gggtcat---gtcc--actggccttatc----gggaatggaga-------ctggacattt-cagactgtggtgatactagaaat--gactcctgaacttggagatgtctacacctgccttgtccatcactccagcctgctgagccctgttt--ctgtggagtgga--
>Rhbi-DOB_NW_016813514.1:253943-258508
tgcaaccagaggtgacagtgtacccagagaggaccgcactcctgcaccagcataatctgctgcactgctctgtgacgggcttctatccaggggacatcaagatcaggtggttcctgaatgggcaggaggagaga---gctg-gggtcat---gtcc--actggccttatc----gggaatggaga-------ctggaccttt-cagactgtggtgatactagaaat--gactcctgaacttggagatgtctacacctgccttgtccatcactccagcctgctgagccctgttt--ctgtggagtgga--
>Rhro-DOB_NC_044552.1:c26343555-26339275
tgcaaccagaggtgacagtgtacccagagaggaccgcactcctgcaccagcataatctgctgcactgctctgtgacgggcttctatccaggggacatcaagatcaggtggttcctgaatgggcaggaggagaga---gctg-gggtcat---gtcc--actggccttatc----gggaatggaga-------ctggaccttt-cagactgtggtgatactagaaat--gactcctgaacttggagatgtctacacctgccttgtccatcactccagcctgctgagccctgttt--ctgtggagtgga--
>Mamu-DOB_NC_041757.1:136716221-136720516
tgcaaccagaggtgacagtgttcccagagaggaccgcactcctgcaccagcataatctgctgcactgctctgtgacgggcttctatccaggggacatcaagatcaggtggttcctgaatgggcaggaggagaga---gctg-gggtcat---gtcc--actggccttatc----gggaatggaga-------ctggaccttt-cagactgtggtgatactagaaat--gactcctgaacttggagatgtctacacctgccttgtccatcactccagcctgctgagccctgttt--ctgtggagtgga--
>Sabo-DOB_NW_024100919.1:129861340-129864422
tgcaaccagaggtgacggtgtacccagagaggaccccactcctgcaccagcataatctgctgctctgctctgtgacgggcttctatccaggggacatcaagattagctggttcctgaatgggcaggaggagaga---tctg-gggtcct---gtcc--actggccttatc----gggaatggaga-------ctggaccttt-cagactgtggtgatgctggaaat--gactcctgaacttggagatgtctacacctgccttgtcaatcattccagcctgctgagccctgtta--ctgtggagtgga--
>Ceim-DOB_NW_016107339.1:13390915-13398102
tgcaaccagaggtaacggtgtacccagagaggaccccactcctgcaccagcataatctgctgctctgctctgtgacgggcttctatccaggggacatcaagattagctggttcctgaatgggcaggaggagaga---gttg-gggtcct---gtcc--actggccttatc----gggaatggaga-------ctggaccttt-cagactgtggtgatgctggaaat--gactcctgaacttggagatgtctacacctgccttgttgatcactccagcctgctgagccctgttt--ctgtggagtgga--
>Aona-DOB_NW_018506613.1:c282743-274318
tgcaaccagaggtgacggtgtacccagagaggaccccactcctgcaccagcataatctgctgctctgctctgtgacgggcttctatccaggggacatcaagatcaggtggttcctgaatgggcaggaggcgaga---gctg-gtgtcct---gtcc--actggccttatt----gggaatggaga-------ctggaccttt-cagactgtggtgatgctggaaat--gactcctgaacttggagatgtctacacctgccttgtcgatcactccagcctgctgagccctgttt--ctgtggagtgga--
>Caja-DOB_NC_071445.1:c37186157-37171473
tgcaaccagaggtgacggtgtacccagagaggaccccactcctgcaccagcataatctgctgctctgctctgtgacgggcttctatccaggggacatcaagatcaggtggttcctgaatgggcaggaggagaga---gttg-gggtcct---gtcc--actggccttatc----gggaatggaga-------ctggaccttt-cagactgtggtgatgctggaaat--gactcctgaacttggagacgtctacacctgccttgtcgatcattccagcctgctgagccctgttt--ctgtggagtgga--
>Otga-DOB_NW_003852426.1:c3716126-3711739
tacaaccagaggtgacagtgtacccagagaggaccccatccctgcagcagcacaacctgctgctctgctctgtgactggcttctatcctggggacatcaacatcaggtggctccggaatgggcaggaggagcga---gctg-gggtctt---gtcc--actgaccttatc----aggaacggaga-------ttggaccttt-cagactgtggtgatgctggaaat--gactcctgaacttggagatgtctatacctgccttgttgatcatcccagcctgccgagccctgtgt--ctgtggagtgga--
>Casy-DOB_NW_007256124.1:147978-168561
tgcaaccagaggtgacagtgtacccagagagaaccccatttctgcagcagcacaacctgctgctctgctctgtgaccggcttctatccaggggacatcaagatcaggtggttccggaatgggcaggaggagaga---actg-ggatcat---gtcc--actgaccttatc----aggaatggaga-------ctggaccttt-cagactatggtgatgctagaaat--gattcctgaacttggagatgtctacacttgccttgttgatcaccccagcctgctgagccctgtgt--ctgtggagtgga--
>Rano-DMb_n
gaacgccatctgtccaagtagcccaaaccgctccttttaacacaagggagcctgtgatgctggcctgctacgtctggggcttctatccggcggatgtgaccgtcgtgtggatgaagaacgggcagcttgttacttcccaca-gcaacaa---ggag--aagacggctcag----cctaatgggga-------ctggacatac-cagaccgtctcctacctagcctt--aaccccttcctactgggacatctacacctgcgtggtacagcacagcgggacccctgagcccatcc--gcgcgaactgga--
>Ocpr-DMB_NC_050547.1:c31295160-31288608
gaccaccaactgtacaagtagccccagtcactcctttcaacacaagggagtccgtaatgttggcctgctatgtgtggggcttctatccggcggatgtgaccatcacatggatgaaaaatgggcaacctgtcattcctcaca-gcagttc---gcag--aagacggcccaa----cccaatgggga-------ctggacatac-caaaccgtgtctcacttagccct--aactccctcttctggggataagtacacttgtgtggtggaacacgttgggacacctgagcccattt--tccgtgactgga--
>Cocr-DMB_NW_004567102.1:c1079651-1051832
ggccaccatccgtgcaaatagccaaaaccactccttttaacacgagagaatccgtgatgctggcctgctacgtgtggggcttctatccatctgatgtgaccatcatgtggaggaagaatggggaacctatcctccctcaca-gcaatgc---cccc--aagatcgcccag----cccaatggaga-------ctggacctac-cagaccgtatcctacttagccac--atccccctcttatggggacacctacagttgtgtggtggagcacgttgggagtcctgagcccatcc--ttcagtactgga--
>Chdi-DMB_NC_051313.1:118889695-118896444
ggccaccatccgtgcaagtagctcaaaccactccttttaacacgaaggagtcagtgatgcttgcctgctatgtgtggggcttctatccagctgatgtgaccatctcatggatgaagaatggggagctcgtcccccctcaca-gtaacac---acat--aagattgcccag----cccaatggaga-------ctggacatac-cagaccatctcccatttagcctt--gaccccctctatcggtgacacctacacctgtgtggtggagcacactggggcctctcagcccatcc--gacaggactgga--
>Puco-DMB_NW_020339445.1:119172818-119178309
ggccaccaactgtgcaggtagccaaaaccactccttttaacacgaaggagcgtgtgatgctggcctgctatgtgtggggcttctatccagctgatgtgaatatctcatggaggaagaatgggcagcctgtcctccctcaca-gaagtgc---ccct--aagatggctcag----cccaatggaga-------ctggacgtat-cagaccgtctctcatttagccac--aactccctctttcggggacacctacacctgcgtggtggatcacatcggggctcttgagcccatct--gcgaggactgga--
>Epfu-DMB_NW_007370916.1:780810-786049
ggccaccatccgtgcaagtagccaaagccactcctttcaacacgagggagcccgtgatgctggcctgctacgtgtggggcttctaccccgccgatgtgactgtcacgtggatgaagaacggacagcttgtcccccctcatg-gcagtgc---ccat--aagattgtccag----cccaatggaga-------ctggacctac-cagaccctctcccatttagctac--aacaccctctttcggggacacctatacctgtgtggtggaacactttggggctcctgagcccatcc--gtcaggactgga--
>Tuch-DMB_NW_006203493.1:237668-246934
ggccaccattggtgcaagtagcccaaaccactccttttaacacgagggagtctgtgatgctggcctgctacgtgtggggcttctacccagctgatgtgaccatcacgtggatgaagaatgggcagctggtcgcccctcaca-acagtgg---ccag--aagactgcccag----cccaatggaga-------ctggacatac-cagactgtctcctatttagcctc--gaccccctcttatggggacacctactcctgcattgtagagcacatcggcactcctgagcccacca--ttcaaaactgga--
>Gava-DMB_NW_007730186.1:c29763-23611
ggccaccaactgtgcaagtagcccaaactactccttttaacacgagggagcccgtgatgctggcctgctatgtgtggggtttctatccagctgacgtgatcatctcatggaggaagaatggagaacccgtcatccctcaca-gcagtgc---ccct--aagatttcccag----cccaatggcga-------ctggacatac-cagaccctctcccatttagcctt--aacgccatcttatggggacacctatacctgtgtggtggagcacattggggctcctgagcccatcc--tccaggactgga--
>Otga-DMB_NW_003852426.1:c3833788-3826085
gggcaccatctgtccaagtagcccaaaccactccttttaacacaagggagcctgtgatgctggcctgttacgtgtggggcttctatccagctgacgtgaccatcacgtggaagaagaatgggcagcctgtcaccgcccaca-gcagtcc---ccag--aagactccccag----cccaatggaga-------ctggacatac-cagaccctgtcccatttagccct--gaccccctcttatggggacacctacacctgtgtagtggagcacattggggctcttgagcccatcc--ttcaggactgga--
>Mimu-DMB_NC_033665.1:c2984464-2974723
ggccaccaaccgtgcaggtagcccaaaccactccttttaacacgagggagcctgtgatgctggcctgctacgtgtggggcttctatccagcagatgtgaccatcacctggaggaagaatgggcagcccgtcaccccccaca-acagtgc---ccag--aagacttcccag----cccaatggaga-------ctggacatat-cagaccctgtcccacttagctct--gaccccctcttacggggacacctacacctgtgtagtggagcacgtcggggctcctgagcccatcc--ttcaggactgga--
>Leca-DMB_NC_059129.1:c43075689-43065811
ggccaccaactgtgcaagtagctcaaaccactccttttaacacgagggagcctgtgatgctggcctgctacgtgtggggcttctatccagccgatgtgaccatcacgtggtggaagaatgggcagcctgtcaccccccaca-acagtgc---acag--aagacttcccag----cccaatggaga-------ctggacatat-cagaccctgtcccatttagctct--aaccccctcttacggggacacctacacctgtgtagtggagcacattggggctcctgagcccatcc--ttcaggactgga--
>Prco-DMB_NW_012153441.1:235888-242767
ggccaccaactgtgcaagtagcccaaaccactccttttaacacgagggagcccgtgatgctggcctgctacgtgtggggcttctatccagccgatgtgaccatcacgtggtggaagaatgggcagcctgtcaccccccaca-acagtgc---ccag--aagacttcccag----cccaatggaga-------ctggacatat-cagaccctgtcccatttagctct--aaccccctcttacggggacacctacacctgtgtagtggagcacattggggctcctgagcccatcc--ttcaggactgga--
>Casy-DMB_NW_007256124.1:2683-38854
ggccaccatctgtgcaaatagcccgaaccactccttttaacacgagagaacctgtgatgctggcctgctatgtgtggggcttctatccagctgatgtgatcatcacatggaggaagaacgggcagcctatcatccctcaca-gcagtgc---ccag--aagactgcccaa----cccaatggaga-------ctggacatac-cagaccctctcccatttagcatt--aaccccctcttatggggacatctacacttgcgtggtggagcacattggggctcctgagcccatcc--ttcagttctgga--
>Sabo-DMB_NW_024100919.1:c96723927-96716913
ggcaaccatctgtgcaagtagcccgaaccactccttttaacacgagggagcctgtgatgctggcctgctacgtgtggggcttctatccagcagatgtgatcatcacgtggtggaagaacgggaatcctgccatccctcaca-gcagtgc---ccag--aagactgcccag----cccaatggaga-------ctggacatac-cagaccgtctcttacttagcctt--aaccccctcttatggggacatctacacctgtgtggtggagcacactggggcttctgagcccatcc--ttcaggactgga--
>Caja-DMB_NC_048386.1:c37941038-37933532
ggccaccatctgtgcaagtagcccgaaccactccttttaacacgagggagcctgtgatgctggcctgctacgtgtggggcttttatccagcagatgtgatcatcacgtggaggaagaacgggaagcctgtcattcctcata-gcagcgc---ccag--aagactgcccag----cccaatggaga-------ctggacatac-cagaccctctctcatttagcctt--aaccccctcttacggggacatctacacctgtgtggtggagcacattggggctcctgagcccatcc--ttcaggactgga--
>Aona-DMB_NW_018506613.1:c407940-400615
ggccaccgtctgtgcaagtagcccaaaccactccttttaacacgagggagcctgtgatgctggcctgctacgtgtggggcttctatccagcagatgtgatcatcacgtggaggaagaacgggaagcctgtcattcctcaca-gcagtga---ccgg--aagactgcccag----cccaatggaga-------ctggacatac-cagaccctctctcatttagcctt--aaccccctcttacggggacatctacacctgtgtggtggagcacattggggctcctgagcccatcc--ttcaggactgga--
>Ceim-DMB_NW_016107339.1:13253259-13260254
ggccaccaactgtgcaagtagcccgaaccactccttttaacactagggagcctgtgatgctggcctgctacgtgtggggcttctatccagcagatgtgatcatcacgtggaggaagaacgggaagcctgtcattcctcaca-gcagtgg---ccag--aagactgcccag----cccaatggaga-------ctggacatac-cagaccctctcttatttagcctt--aaccccctcttacggggacatcttcacctgtgtggtggagcacattggggctcctgagcccatcc--ttcaggactgga--
>Saap-DMB_NW_022437023.1:c422096-414892
ggccaccaactgtgcaagtagcccgaaccactccttttaacactagggagcctgtgatgctggcctgctacgtgtggggcttctatccagcagaagtgatcatcacgtggaggaagaacgggaagcctgtcattcctcaca-gcagtgg---ccag--aagactgcccag----cccaatggaga-------ctggacatac-cagaccctctcttatttagcctt--aaccccctcttacggggacatcttcacctgtgtggtggagcacattggggctcctgagcccatcc--ttcaggactgga--
>Ceat-DMB_NW_012003958.1:173585-180868
ggccaccatctgtgcaagtagcccaaaccactccttttaacacgagggagcctgtgatgctggcctgctatgtgtggggcttctatccagcagatgtgaccatcacgtggatgaagaacgggaatcttgtcatccctcaca-gcagtgg---ccag--aagactgcccag----cccaatggaga-------ctggacgtac-cagaccctctcctatttagcctt--aaccccctcttacggggacacctacacctgtgtggtggagcacattggggctcctgagcccatcc--ttcgggactgga--
>Paan-DMB_NC_044981.1:c31257697-31250537
ggccaccatctgtgcaagtagcccaaaccactccttttaacacgagggagcctgtgatgctggcctgctatgtgtggggcttctatccagcagatgtgaccatcacgtggatgaagaacgggaatcttgtcatccctcaca-gcagtgg---ccag--aagactgcccag----cccaatggaga-------ctggacgtac-cagaccctctcctatttagcctt--aaccccctcttacggggacacctacacctgtgtggtggagcacattggggctcctgagcccatcc--ttcgggactgga--
>Chsa-DMB_XM_007972986.2
ggccaccatctgtgcaagtagcccaaaccactccttttaacacaagggagcctgtgatgctggcctgctatgtgtggggcttctatccagcagatgtgaccatcacgtggatgaagaacgggaatcttgtcatccctcacg-gcagtgg---ccag--aagactgcccag----cccaatggaga-------ctggacgtac-cagaccctctcctatttagcctt--aaccccctcttacggggacacctacacctgtgtggtggagcacattggggctcctgagcccatcc--ttcgggactgga--
>Malo-DMB_03:01:01
ggccaccatctgtgcaagtagcccaaaccactccttttaacacaagggagcctgtgatgctggcctgctatgtgtggggcttctatccagcagatgtgaccatcacgtggatgaagaacgggaatcttgtcatccctcacg-gcagtgg---ccag--aagacggcccag----cccaatggaga-------ctggacgtac-cagaccctctcctatttagcctt--aaccccctcttacggggacacctacacctgtgtggtggagcacattggggctcctgagcccatcc--ttcgggactgga--
>Mamu-DMB_XM_028846604.1
ggccaccatctgtgcaagtagcccaaaccactccttttaacacgagggagcctgtgatgctggcctgctatgtgtggggcttctacccagcagatgtgaccatcacgtggatgaagaacgggaatcttgtcatccctcacg-gcagtgg---ccag--aagacggcccag----cccaatggaga-------ctggacgtac-cagaccctctcctatttagcctt--aaccccctcttacggggacacctacacctgtgtggtggagcacattggggctcctgagcccatcc--ttcgggactgga--
>Thge-DMB_NC_037671.1:c35243875-35236839
ggccaccatctgtgcaagtagcccaaaccactccttttaacacgagggagcctgtgatgctggcctgctatgtgtggggcttctatcccgcagatgtgaccatcacgtggatgaagaacgggaatcttgtcatccctcacg-gcagtgg---ccag--aagacggcccag----cccaatggaga-------ctggacgtac-cagaccctctcctatttagcctt--aaccccctcttacggggacacctacacctgtgtggtggagcacattggggctcctgagcccatcc--ttcgggactgga--
>Math-DMB_NC_065581.1:c33738468-33728704
ggccaccatctgtgcaagtagcccaaaccactccttttaacacgagggagcctgtgatgctggcctgctatgtgtggggcttctatccagcagatgtgaccatcacgtggatgaagaacgggaatcttgtcatccctcacg-gcagtgg---ccag--aagactgcccag----cccaatggaga-------ctggacgtac-cagaccctctcctatttagcctt--aaccccctcttacggggacacctacacctgtgtggtggagcacattggggctcctgagcccatcc--ttcgggactgga--
>Mane-DMB_NW_012015688.1:c522463-515175
ggccaccatctgtgcaagtagcccaaaccactccttttaacacgagggagcctgtgatgctggcctgctatgtgtggggcttctatccagcagatgtgaccatcacgtggatgaagaacgggaatcttgtcatccctcacg-gcagtgg---ccag--aagacggcccag----cccaatggaga-------ctggacgtac-cagaccctctcctatttagcctt--aaccccctcttacggggacacctacacctgtgtggtggagcacattggggctcctgagcccatcc--ttcgggactgga--
>Mafa-DMB_03:02:01:01
ggccaccatctgtgcaagtagcccaaaccactccttttaacacgagggagcctgtgatgctggcctgctatgtgtggggcttctatccagcagatgtgaccatcacgtggatgaagaacgggaatcttgtcatccctcacg-gcagtgg---ccag--aagacggcccag----cccaatggaga-------ctggacgtac-cagaccctctcctatttagcctt--aaccccctcttacggggacacctacacctgtgtggtggagcacattggggctcctgagcccatcc--ttcgggactgga--
>Coan-DMB_NW_012115555.1:c1730572-1719510
ggccaccatctgtgcaagtagcccaaaccactccttttaacacgagggagcctgtaatgctggcctgctatgtgtggggcttctatccagcagatgtgaccatcacatggatgaagaatgggaatcttgtaatccctcaca-gcagtgg---ccag--aagactgcccag----cccaatggaga-------ctggacatac-cagaccctctcctttttggcctt--aaccccctcttacggggacacctacacctgtgtggtggagcacattggggctcctgagcccatcc--ttcgggactgga--
>Pite-DMB_NC_045438.1:135861889-135869220
ggccaccatctgtgcaagtagcccaaaccactccttttaacacgagggagcctgtgatgctggcctgctatgtgtggggcttctatccagcagatgtgaccatcacatggatgaagaatgggaatcttgtcatccctcaca-gcagtgg---ccag--aagactgcccag----cccaatggaga-------ctggacatac-cagaccctctcctttttagcctt--aaccccctcttacggggacacctacacctgtgtggtggagcacattggggctcctgagcccatcc--ttcgggactgga--
>Rhro-DMB_NC_044552.1:c26479133-26471787
ggccaccatctgtgcaagtagcccaaaccactccttttaacacgagggagcctgtgatgctggcctgctatgtgtggggcttctatccagcagatgtgaccatcacgtggatgaagaacgggaatcttgtcatccctcacg-gcagtgg---ccag--aagactgcccag----cccaatggaga-------ctggacatac-cagaccctctcctttttagccct--aaccccctcttacggggacacctacacctgtgtggtggagcacattggggctcctgagcccatcc--ttcgggactgga--
>Rhbi-DMB_NW_016813514.1:119927-127277
ggccaccatctgtgcaagtagcccaaaccactccttttaacacgagggagcctgtgatgctggcctgctatgtgtggggcttctatccagcagatgtgaccatcacgtggatgaagaatgggaatcttgtcatccctcaca-gcagtgg---ccag--aagactgcccag----cccaatggaga-------ctggacatac-cagaccctctcctttttagccct--aaccccctcttacggggacacctacacctgtgtggtggagcacattggggctcctgagcccatcc--ttcgggactgga--
>Trfr-DMB_NW_022681455.1:c32857469-32850135
ggccaccatctgtgcaagtagcccaaaccactccttttaacacgagggagcctgtgatgctggcctgctacgtgtggggcttctatccagcagatgtgaccatcacgtggatgaagaacgggaatcttgtcatccctcaca-gcagtgg---ccag--aagactgcccag----cccaatggaga-------ctggacatac-cagaccctctcctttttagcctt--aaccccctcttacggggacacctacacctgtgtggtggagcacattggggctcctgagcccatcc--ttcgggactgga--
>Hymo-DMB_NW_022611662.1:c31425517-31419214
ggccaccatctgtgcaagtagccaaaaccactccttttaacacgagggagcctgtgatgctggcctgctatgtgtggggcttctatccagcagatgtgaccatcacgtggaggaagaacgggaagcttgtcagccctcaca-gcagtgc---ccac--aagaccgcccag----cccaatggaga-------ctggacatac-cagaccctctcccatttagcctt--aaccccctcttacggggacacttacacctgtgtggtggagcacactggggctcctgagcccatcc--ttcgggactgga--
>Nole-DMB_NC_044402.1:c53959023-53952735
ggccaccatctgtgcaagtagccaaaaccactccttttaacacgagggagcctgtgatgctggcctgctatgtgtggggcttctatccagcagatgtgaccatcacgtggaggaagaacgggaagcttgtcagccctcaca-gcagtgc---ccac--aagactgcccgg----cccaatggaga-------ctggacatac-cagaccctttcctatttagcctt--aaccccctcttacggggacacttacacctgtgtggtggagcacattggggctcctgagcccatcc--ttcgggactgga--
>Poab-DMB_NC_036909.1:c33265593-33259145
ggccaccatctgtgcaagtagccaaaaccactccttttaacacgagggagcctgtgatgctggcctgctatgtgtggggcttttatccagcagatgtgaccatcacgtggaggaagaatgggaagcttgtcatccctcaca-gcagtgc---ccag--aagactgcccag----cccaatggaga-------ctggacatac-cagaccctctcccatttagcctt--aaccccctcttacggggacacttacacctgtgtggtagagcacattggggctcctgagcccatcc--ttcgggactgga--
>Popy-DMB_02:01
ggccaccatctgtgcaagtagccaaaaccactccttttaacacgagggagcctgtgatgctggcctgctatgtgtggggcttttatccagcagatgtgaccatcacgtggaggaagaatgggaagcttgtcatccctcaca-gcagtgc---ccag--aagactgcccag----cccaatggaga-------ctggacatac-cagaccctctcccatttagcctt--aaccccctcttacggggacacttacacctgtgtggtagagcacattggggctcctgagcccatcc--ttcgggactgga--
>Gogo-DMB_01:01:01
ggccaccatctgtgcaagtagccaaaaccactccttttaacacgagggagcctgtgatgctggcctgctatgtgtggggcttctatccagcagaagtgactatcacgtggaggaagaacgggaagcttgtcatgcctcaca-gcagtgc---acac--aagactgcccag----cccaatggaga-------ctggacatac-cagaccctctcccatttagcctt--aaccccctcttatggggacacttacacctgtgtggtagagcacattggggctcctgagcccatcc--ttcgggactgga--
>Papa-DMB_01:01
ggccaccatctgtgcaagtagccaaaaccactccttttaacacgagggagcctgtgatgctggcctgctatgtgtggggcttctatccagcagaagtgaccatcacgtggaggaagaacgggaagcttgtcatgcctcaca-gcagtgc---gcac--aagactgcccag----cccaatggaga-------ctggacatac-cagaccctctcccatttagcctt--aaccccctcttacggggacacttacacctgtgtggtagagcacattggggctcctgagcccatcc--ttcgggactgga--
>Patr-DMB_01:01
ggccaccatctgtgcaagtagccaaaaccactccttttaacacgagggagcctgtgatgctggcctgctatgtgtggggcttctatccagcagaagtgaccatcacgtggaggaagaacgggaagcttgtcatgcctcaca-gcagtgc---gcac--aagactgcccag----cccaatggaga-------ctggacatac-cagaccctctcccatttagcctt--aaccccctcttacggggacacttacacctgtgtggtagagcacattggggctcctgagcccatcc--ttcgggactgga--
>Hosa-DMB_01:01:01:01
ggccaccatctgtgcaagtagccaaaaccactccttttaacacgagggagcctgtgatgctggcctgctatgtgtggggcttctatccagcagaagtgactatcacgtggaggaagaacgggaagcttgtcatgcctcaca-gcagtgc---gcac--aagactgcccag----cccaatggaga-------ctggacatac-cagaccctctcccatttagcctt--aaccccctcttacggggacacttacacctgtgtggtagagcacattggggctcctgagcccatcc--ttcgggactgga--
>Maja-DMB_NW_023435934.1:7904761-7909973
ggccaccatctgtgcaggtagccaaaactactccttttaacacgagggagcccgtgatgctggcctgctatgtgtggggcttctatccagctgatgtgaccatctcctggtggaagaatgggcagcctgtcctccctcaca-gcaatgc---ccat--aagtttgcccag----cccaatggaga-------ctggacgtac-cagaccctctcccatttagccac--aaccccctcttttggggacacctacacctgtatggtggagcacattggcgttcctgagcccattc--ttcagaaatgga--
>SLA-DMB_01:01
agccgccgtctgtgcaagtggccaaaaccactccttttaacacgagggagtctgtgatgctggcctgctatgtgtggggcttctatccagctgatgtgatcatcacgtggaggaagaatgggcagccagtccttcctcatg-gcaaggc---ccat--atgatcacccag----cccaacggaga-------ctggacatac-cagaccgtctcccatttggctac--aaccccctcttacggggacacctacacctgtgtggtggagcacattggggttcctgagcccatcc--ttcaggactgga--
