# Supplementary material for: The primate Major Histocompatibility Complex as a case study of gene family evolution
Source: eLife. 2025 Dec 3;14:RP103545. doi: 10.7554/eLife.103545 (PMC12674619; doi:10.7554/eLife.103545)
Supplement: Supplementary file 12. [file elife-103545-supp12.zip › alphablock_exon2_alignment.fasta]

>Poab-classI_XM_024248517.1
cttccactccttgaggtatttccacaccacc-atgtcccggcccggccgcgggg-----at-cccc------gcttcatctccgtgggctacgtggacgacacccagtgcgtgcggttcgacagcgacgccacgagtcccaggatggagccgcgagcgccgtggatggagc-aggagaggcc-ggaatattgggaggaag--agacagggaccgccaaggccaactcacagctttac-cgagtgaacctgcggaccctgagcggctactacaaccagagcgaggcct
>Gogo-classI_XM_031012335.1
---ccactccttgaggtatttccacaccacc-atgtcccggcccggccgcgcgg-----at-cccc------gcttcctctccgtgggcgacgtggacgacacgcagtgcgtgcggctcgacagcgacgccacgagtcccaggatggagccgcgggcgccgtggatggagc-aggaggggcc-ggaatattgggaagagg--agacagggaccgccaaggccaaagcacagttttac-cgagtgaacctgcggaccctgagcggctactacaaccagagtgagg---
>Patr-classI_NC_036885.1:29310624-29321590
cttccactccttgaggtatttccacaccacc-atgtcccggcccggccacgcgg-----at-cccc------gcttcctctccgtgggcgacgtggacgacacgcagtgcgtgcggctcgacagcgacgccacgagtcccaggatggagccgcgggcgccgtggatggagc-aggaggggcc-ggaatattgggaagagg--agacagggaccgccaaggccaaagcacagttttac-cgagtgaacctgcggaccctgagcggctactacaaccagagtgaggcct
>HLA-L_01:01:01:01
ctcccactccttgaggtatttcagcaccgca-gtgtcccagcccggccgcgggg-----ag-cccc------ggttcatcgccgtgggctacgtggacgacacagagttcgtgcggttcgacagcgactccgtgagtccgaggatggagcggcgggcgccgtgggtggagc-aggaggggct-ggagtattgggaccagg--agacacggaacgccaagggccacgcgcagatttac-cgagtgaacctgcggaccctgctccgctattacaaccagagcgaggccg
>HLA-E_01:01:01:01
ctcccactccttgaagtatttccacacttcc-gtgtcccggcccggccgcgggg-----ag-cccc------gcttcatctctgtgggctacgtggacgacacccagttcgtgcgcttcgacaacgacgccgcgagtccgaggatggtgccgcgggcgccgtggatggagc-aggaggggtc-agagtattgggaccggg--agacacggagcgccagggacaccgcacagattttc-cgagtgaacctgcggacgctgcgcggctactacaatcagagcgaggccg
>Mafa-K_01:01_OP204634.1:900894-904462
ttcccactccatgaagtatttcagcaccgcc-ttgtcctggcccagccgcgggg-----gg-tcct------gcttcatctccgtgggctacgtggacgacacgcagttcgtgcggttcgacagcgacgcggcgagtccgaggatgcagccgccggcgccgtgggtggagc-aggagcggcc-ggagtattgggaccgga--gcacacggaacaccaaggtccacgcacagactgac-agagtgaaccggcggaccctgctccgctactgcaaccagagcgaggccc
>Patr-K_HM629932.1:141419-144984
ttcccactccataaggtatttcagcaccgcc-gtgtcccggccgggtcgcgggg-----ag-cccc------ggtacatcgcagtgggctacgtggacgacacgcagttcgtgcgcttcgacagcgacgcggcgactccgaggatgtagccgcaggcgccgtggttggagc-aggagggacc-ggagtattgggaccgga--gcacacggaacatcaaggcccgcgcacagactgacaagagtgaacctgcccatcccgcgcctttactaccaccagagctaggccg
>Patr-K_AC192848.1:105344-108904
tacccactccataaggtatttcagcaccgcc-gtgtcccggccgggtcgcgggg-----ag-cccc------ggtacatcgcagtgggctacgtggacgacatgcagttcgtgcggttcgacagcgacgcggcgactccgaggatgtagccgcagtcgccgtggttggagc-aggagggacc-ggagtattgggaccgga--gcacacggaacatca-ggcctgcgcacagactgacaagagtgaacctgcccatgccgcgccgctactaccaccagagctaggccg
>HLA-K_01:01:01:01
tacccactccataaggtatttcagcaccgcc-gtgtcccggccgggtcgcgggg-----ag-cccc------ggtacatcgcagtgggctacgtggacgacacgcagttcgtgcggttcgacagcgacgcggcgactccgaggatgtagccgcagtcgccgtggttggagc-aggagggacc-ggagtattgggaccgga--gcacacggaacatca-ggcccgcgcacagactgacaagagtgaacctgcccatgccgcgccgctactaccaccagagctaggccg
>Patr-KL_HM629932.1:16060-19614
ttcccactccatgaggtatttcagcactgcc-gtttcccggccgggtcgcaggg-----ag-cccc------ggtacatcgcagtgggctaagtggacgacacgcagttcgtgcggttagacagcgacgcggcgagtccgaggatggagccgcagacgccgtgggtggtgc-aggaggggcc-ggagtattgggacggga--gcacacggaacatcaaggcccacgcacagactgac-agagtgaacctgcggatgctgcctcactactacaaccagagctaggccg
>Gogo-KL_CU104664.1:27004-30565
ttcccactccatgaggtatttcagcactgcc-gtttcccggccgggtcgcgggg-----ag-cccc------ggtacatcgcagtgggctaagtggacgacacgcagttcgtgcggttagacagcgacgcggcgagtccgaggatggagccgcaggcgccgtgggtggtgc-aggaggggcc-ggagtattgggaccgga--gcacatgggacatcaaggcccacgcacagactgac-agagtgaacctgcggatgccgcctcactactacaaccagagctaggccg
>Gogo-KL_CM055451.2:47588075-47591650
ttcccactccatgaggtatttcagcactgcc-gtttcccggccgggtcgcgggg-----ag-cccc------ggtacatcgcagtgggctaagtggacgacacgcagttcgtgcggttagacagcgacgcggcgagtccgaggatggagccgcaggcgccgtgggtggtgc-aggaggggcc-ggagtattgggaccgga--gcacatgggacatcaaggcccacgcacagactgac-agagtgaacctgcggatgccgcctcactactacaaccagagctaggccg
>Caja-G_AB809558.1:25517-29116
ctcccactccttgaggtattttcatatctct-gtgtcccggcccggccgcgggg-----ag-cccc------gctttatcaccgtgggctacgtggacgacacgcagttcgtgcggttcgacagcgacgccgcgagtccgagaaaggagccgcgggcgccgtggatggagc-aggaggggcc-ggagtattgggaccggg--agacactgatctccaagcagaatgcacagacttac-cgagtgggcctgcggaccctgcgcggctactacaaccagaccgaggccg
>Caja-G_AB809558.1:343320-346917
ctcccactccatgaggtatttcagcaccgcc-atgtcccggcccggccgcgggg-----ag-cccc------ggtacatcgaagtcggctacgtggacgacacgcagttcgtgcggttcgacagcgacgccgcgagtccgaggatggagccgcgggcgccgtgggtggagc-aggaggggcc-ggagtattgggacgagg--agacacggagagccaagaccctcgcacagactttc-cgagggaacctgcggaccgcgctcggctactacaaccagaccgacgccg
>Caja-G_AB809558.1:145424-149006
ctcccactccatgaggtattttcacaccgcc-atgtcccggcccggccgcgggg-----ag-cccc------gcttcatctacgtgggctacgtggacgacacgcagttcgtgcggttcgacagcgacgccgcgagtccgaggatggagccgcgggcgccgtgggtggagc-aggaggggcc-ggagtattgggacgagg--agacacggaaagccaaggccaacgcacagattgac-cgagtggacctgcggaccctccgcggctactacaaccagaccgacgccg
>Caja-G_AB809559.1:155360-158948
ctcccactccatgaggtatttcagcaccgcc-gtgtcccggcccggccgcgggg-----ag-cccc------gcttcatcatcgtgggctacgtggacgacacgcagttcgtgcggttcgacagcgacgccgcgaatccgaggatggagccgcgggcgccgtgggtggagc-aggaggggcc-ggagtattgggaggagc--agacacggagagccaaggccatcgcacagattgac-cgagtggacctgcggaccctccgcggctactacaaccagagcgacgccg
>Mamu-G_AC148680.1:56899-59742
ctcccactccatgaggtacttcagcgctgcc-ctgtcccggcccggccgcggga-----ag-cccc------gcttcatcgcggtgggccacgtggaagacacgcagttcctgcggctcgatagcgacgctgcgagtccgaggatggagcctcgggcgccgtgggtggagc-aggaggggcc-agagtattgggaagagg--agacacggatcgccaaggcccacgcacacactgac-agagtgaacctgcggacactgcgcagctactacaaccagagccaggccg
>Mafa-G_OP204634.1:738754-742257
ctcccactccatgaggtacttcagcgctgcc-gtgtcccggcccggccgcgggg-----ag-cccc------gcttcatcgccgtgggctacgtggacgacacgcagttcgtgcggctcgacagcgacgccgcgagtccgaggatggagccgcgggcgccgtgggtagatc-aggagcggcc-agagtattgggaagagg--agacacggatcgccaaggcccacgcacagactgac-ggtgtgaacctgcggaccctgcgcagctgctacaaccagagcgaggccg
>Mafa-G_02:10_OP204634.1:195737-199205
ctcccactccatgaggtacttcagcgctgcc-aagtcccagccaggccgcgggg-----ag-cccc------gcttcatccccgtgggctacgtggacgacacgcagttcgtgtggctcgatagctacgctgcgagtctgaggatggagccgcgggcgccgtgggtggagc-aggaggggcc-ggagtattgggaagagg--agacacggatcgccaaggcccacgcacagactgac-cgagtgaaccagcggaccctgcgcagctgctacaaccagagcgaggccg
>Mamu-G_AB128049.1:2846751-2850219
ctcccactccatgaggtacttcagcgctgcc-gtgtcccagccaggccgcgggg-----ag-cccc------gcttcatccccgtgggctacgtggactacacacagttcgtgtggctcgatagctacgctgcgagtctgaggatggagccgcgggggccgtgggtggagc-aggagcggcc-ggagtattgggaagagc--agacatggatggccaaggcccacgcacagactgac-cgagtgaaccagcggaccctgcgcagctgctacaaccagagcgaggccg
>Mamu-G_AC148690.1:84693-87852
ctcccactccatgaggtacttcagcgctgcc-gtgtcccggcccggccgcgggg-----ag-cccc------gcttcatccccgtgggctacgtggacaacacgcagttcgtgcggctcgatagcgacgctgcaagtccgaggatggagccgcgggcgccgtgggtggagc-aggaggggcc-ggagtattgggaagagg--agacacggaacatcaaggcccacgcacacactgac-agagtgaacctgcggaccctgcgcagctgctacaaccagagccaggccg
>Mamu-G_AB128049.1:2964034-2965509
ctcccactccatgaggtacttcagcgctgcc-gtgtcccggcctggccgcgggg-----aa-cccc------gcttcatcgcggtgggctacttggaccacacgcagttcgtgcggctcgatagctacgctgcgagtccgaggatggagccgcgggtgccgtgggtggagc-aggaggggcc-ggagtattgggaagagg--agacacggatcgccaaggcccacgcacacactgac-agagtgaacctgcggaccctgcgcagctactacaaccagagcgaggccg
>Mafa-G_OP204634.1:345327-348477
ctcccactccatgaggtacttcagcgctgcc-gtgtcccggcccggccgcgggg-----ag-cccc------gcttcatcgcggtgggctacgtggacgacacgcagttcgtgcggctcgatagcgacgctgcgagtccgaggatggagccgcgggcgccgtgggtggagc-aggaggggcc-ggagtattgggaagagg--agacacggaacatcaaggcccacgcacacactgac-agagtgaacctgcggaccctgcgcagctactacaaccagagccaggccg
>Poab-G_CM054684.2:29776131-29778953
ctcccactccatgaggtatttcagcgccgcc-gtgtcccggcccggtcgcgggg-----ag-cccc------gcttcatcgccgtgggctacgtggacgacacgcagttcgtgcggttcgacagcgactcggcgagtccgaggatggagccgcgggcgccgtgggtggagc-aggaggggcc-ggagtattgggaagagg--agacacggaacaccaaggcccacgcacagactgac-agactgaacctgcagatcctgcgcggctactacaaccagagcgaggcgg
>Patr-G_AC192848.1:19870-23006
ctcccactccatgaggtatttcagcgccgcc-gtgtcccggcccggccgcgggg-----ag-cccc------gcttcatcgccatgggctacgtggacgacacgcagttcgtgtggttcgacagcgactcggcgtgtccgaggatggagccgcgggcgccgtgggtggagc-aggaggggcc-ggagtattgggaagagg--agacacggaacaccaaggcccacgcacagactgac-agaataaacctgcagaccctgcgcggctactacaaccagagcgaggcca
>Gogo-G_CU104658.1:127831-130968
ctcccactccatgaggtatttcagcgccgcc-gtgtcccggcccggccgcgggg-----ag-cccc------gcttcatcgccatgggctacgtggacgacacgcagttcgtgcggttcgacagcgactcggcgtgtccgaggatggagccgcgggcgccgtgggtggagc-aggaggggcc-ggagtattgggaagggg--agacacggaacaccaaggcccacgcacagactgac-agaatgaacctgcagaccctgcgcggctactacaaccagagcgaggcca
>Gogo-J_CU104664.1:167634-171183
ctcccactccatgaggtatttcagcaccgcc-gtttcccgacccggccgcgggg-----ag-cccc------gcttcattgccgtgggctacgtggacgacacgcagttcgtgcgggtcgacagtgacgccgtgagtctgaggatgaagacgcgggcgcggtgggtggagc-aggaggggcc-ggagtattgggacctac--agacactgggcgccaaggcccaggcacagactgac-cgactgaacctgcggaccctgctccgctactacaaccagagcgaggcgg
>Gogo-J_CM055451.2:47728709-47732258
ctcccactccatgaggtatttcagcaccgcc-gtttcccgacccggccgcgggg-----ag-cccc------gcttcattgccgtgggctacgtggacgacacgcagttcgtgcgggtcgacagtgacgccgtgagtctgaggatgaagacgcgggcgcggtgggtggagc-aggaggggcc-ggagtattgggacctac--agacactgggcgccaaggcccaggcacagactgac-cgactgaacctgcggaccctgctccgctactacaaccagagcgaggcgg
>Mafa-J_02:01_OP204634.1:1152756-1155691
ctcccactccttgaggtatttcagcaccgcccatgtcccggcccggccacgggg-----ag-cccc------gcttcatcgccgtgggcta---------catgcagttcgtgcggttcgacagtgacgccccgagtccgaggatagagccgcgggagtggtgggtggagc-aggaggggcctggagtattgggagctgc--agacactgggcgccaaggcccaggcacagactggc-tgagtgaacctgagaacgctgctccgatactacaaccagagcgaggccg
>Patr-J_AC192848.1:185437-188970
ctcccactccatgaggtatttcagcaccgcc-gtttcccggcccggccgcgggg-----ag-cccc------gcttcattgccgtgggctacgtggacgacacgcagttcgtgcgggtcgacagtgacgccgtgagtctgaagatgaagacgcgggcgcggtgggtggagc-aggaggggcc-ggagtattgggacctac--agacactgggcgccaaggcccaggcacagactgac-cgagtgaacctgcggaccctgctccgctactacaaccagggcgaggcgg
>Patr-J_BA000041.2:1477654-1481188
CTCCCACTCCATGAGGTATTTCAGCACCGCC-GTTTCCCGGCCCGGCCGCGGGG-----AG-CCCC------GCTTCATTGCCGTGGGCTACGTGGACGACACGCAGTTCGTGCGGGTCGACAGTGACGCCGTGAGTCTGAAGATGAAGACGCGGGCGCGGTGGGTGGAGC-AGGAGGGGCC-GGAGTATTGGGACCTAC--AGACACTGGGCGCCAAGGCCCAGGCACAGACTGAC-CGAGTGAACCTGCGGACCCTGCTCCGCTACTACAACCAGAGCGAGGCGG
>Chae-J_AC242687.3:139830-143379
GTCGCACTCCTTGAGGTATTTCAGCACCGCCCGTGTCCCGGCCCGGCCGCGGGG-----AG-CCCC------GCTTCATCGCCGTGGGCTACGTGGACGACACGCACTTCGTGCGGTTCGACAGTGACGCCGCGAGTCCGAGGATGGAGTCGCGGGAGTAGTGGGTGGAGC-AGGAGGGGCC-GGAGTATTGGGAGCTGC--AGACCCTGGGCGCCAAGGCCCAGGCACAGACTGGC-TGAGTGAACCTGAGGACCCTGCTCCGATACTACAACCAGAGCGAGGCCG
>Chae-J_AC241496.3:47940-51451
CTCCCTCTCCTTGACATATTTCAGCACCTCCCGTGTCCCGCCCCGGCCGCGGGG-----AG-CCCC------GCTTCATCGCAGTGGGCTACGTGGACGACACGCAGTTCCTGCGGTTCGACAGTGACGCCGCGAGTCCGAGGATGGA---------------------GC-AGGAGGGGCC-GGAGTATTGGGAGTTGC--AGACACTGGGCGCTAAGGCCCAGGCACAGACTGGC-TGAGTGAACCTGAGGACCCTGCTCCGATACTACAACCAGAGCGAGGCCG
>Poab-J_CM054684.2:30012595-30016140
ctcccactccttgaggtatttcagcaccgcc-gtttcccagccgggccgcgggg-----ag-cccc------gcttcatcgccgtgggctacgtggacgacacgcagttcgtgcggttcgacagctacgccgcgagtccgaggatgaagacgcggtcgcggtgggtggagc-aggaggggcc-ggagtattgggacctac--agacactgggcgccaaggcccaggcacagactgac-cgagtgaacctgcggaccctgctccgctactacaaccagagcgaggcgg
>Nole-J_CM016966.1:51043007-51046547
ctcccactccttgaggtatttcagcaccgcc-gtttcccggccgggccgcgggg-----ag-cccc------gcttcatcgccgtgggctacgtggacgacacgcagttcgtgcggttcgacagtgacgccgcaagtccgaggatgaagacgcgggcgcggtgggtggagc-aggaggggcc-ggagtattgggacctac--agacactgggcgccaaggcccaggcacagactgac-cgagtgaacctgcggaccctgctccgctactacaaccagagcgaggccg
>Poab-F_CM054684.2:29662501-29665777
ctcccactccttgaggtatttcagcaccgct-gtgtcgcggcccggccgcgggg-----ag-cccc------ggtacatcgccgtggagtacgtggacgacacgcagttcctgcggtttgacagcgacgcggcgattccgaggatggagccgcgggcgccgtgggtggagc-aagaggggcc-gcagtattgggagtgga--ccacagggtacgccaaggccaacgcacagactgac-cgagtggccctgaagaacctgctccgccgctacaaccagagcgaggccg
>Nole-F_CM016966.1:50911063-50914368
ctcccactccttgaggtatttcagcaccgct-gtgtcgcgtcccggccgcgggg-----ag-cccc------ggtacatcgccgtggagtacgtggacgacacgcagttcctgcggttcgacagcgatgccgcgattccgaggatggagccgcgggcgcagtgggtggagc-aagaggggcc-gcagtactgggagcgga--ccacagggtacgccaaggccaacgcacagactgac-cgagtggccctgaggaacctgctccgccgctacaaccagagcgaggcgg
>Gogo-F_CU104658.1:15488-19040
ctcccactccttgaggtatttcagcaccgct-gtgtcgcggcccggccgcgggg-----ag-cccc------ggtacatcgccgtggagtacgtagacgacacacagttcctgcggttcgacagcgacgccgcgattccgaggatggagcctcgggagccgtgggtggagc-aagaggggcc-gcagtattgggagagga--ccacagggtacgccaaggccaacgcacagactgac-cgagtggcactgaggaacctgctccgccgctacaaccagagcgaggccg
>Patr-F_01:01:01
ctcccactccttgaggtatttcagcaccgct-gtgtcgcggcccggccgcgggg-----ag-cccc------ggtacatcgcagtggagtacgtagacgacacgcagttcctgcggttcgacagcgacgccgcgattccgaggatggagcctcgggagccgtgggtggagc-aagaggggcc-gcagtattgggagagga--ccacagggtacgcgaaggccaacgcacagactgac-cgagtggccctgaggaacctgctccgccgctacaaccagagcgaggccg
>Gogo-F_CM055451.2:47377544-47381096
ctcccactccttgaggtatttcagcaccgct-gtgtcgcggcccggccgcgggg-----ag-cccc------ggtacatcgccgtggagtacgtagacgacacacagttcctgcggttcgacagcgacgccgcgattccgaggatggagcctcgggagccgtgggtggagc-aagaggggcc-gcagtattgggagagga--ccacagggtacgccaaggccaacgcacagactgac-cgagtggcactgaggaacctgctccgccgctacaaccagagcgaggccg
>HLA-F_01:01:01:01
ctcccactccttgaggtatttcagcaccgct-gtgtcgcggcccggccgcgggg-----ag-cccc------gctacatcgccgtggagtacgtagacgacacgcaattcctgcggttcgacagcgacgccgcgattccgaggatggagccgcgggagccgtgggtggagc-aagaggggcc-gcagtattgggagtgga--ccacagggtacgccaaggccaacgcacagactgac-cgagtggccctgaggaacctgctccgccgctacaaccagagcgaggctg
>Poab-Ap_CM054684.2:29834596-29838098
ctcccactccatgtggtgtttcgacatctcc-gagtcccggcccggccgcgggg-----ag-cccc------gcttcatctccgtgggctacgtggacgacacgcagttcgtgcagttcgacagcgacgccgcgagtccgagagaggagccgtgggcgccatggatggagc-aggaggggcc-cgagtattgggaccgga--acacacagatctccaagacccaggcacagactgac-cgagtgaacatgcagaccctgctccgttactacaaccagagctagggcg
>Gogo-H_CU104658.1:187328-190828
ctcccactccatgaggtatttctacaccacc-atgtcccggcccggccgcgggg-----ag-cccc------gcttcatctccgtcggctacgtggacgatacgcagttcgtgcggttcgacagcgacgacgcgagtccgagagaggagccgcgagcgccgtggatggagc-gggaggggcc-ggagtattgggaccgga--acacacagatctgcaaggcccaagcacagactgaa-cgagagaacctgcggatcgcgctccgatactacaaccagagcgagggcg
>Gogo-H_CM055451.2:47549427-47552927
ctcccactccatgaggtatttctacaccacc-atgtcccggcccggccgcgggg-----ag-cccc------gcttcatctccgtcggctacgtggacgatacgcagttcgtgcggttcgacagcgacgacgcgagtccgagagaggagccgcgagcgccgtggatggagc-gggaggggcc-ggagtattgggaccgga--acacacagatctgcaaggcccaagcacagactgaa-cgagagaacctgcggatcgcgctccgatactacaaccagagcgagggcg
>Patr-H_AC192848.1:66969-70471
ctcccactccatgaggtatttctacaccacc-atgtcccggcccggccgcgggg-----ag-cccc------gcttcatctccgtcggctacgtggacgatacgcagttcgtgcggtttgacagcgacgacgcgagtccgagagaggagccgcgggcgccgtggatggagc-gggaggggcc-ggagtattgggaccgga--acacacagatctgcaaggcccaggcacagactgaa-cgagagaacctgcggatggcgctccgctactacaaccagagcgagggct
>Patr-H_BA000041.2:1594277-1597779
CTCCCACTCCATGAGGTATTTCTACACCACC-ATGTCCCGGCCCGGCCGCGGGG-----AG-CCCC------GCTTCATCTCCGTCGGCTACGTGGACGATACGCAGTTCGTGCGGTTTGACAGCGACGACGCGAGTCCGAGAGAGGAGCCGCGGGCGCCGTGGATGGAGC-GGGAGGGGCC-GGAGTATTGGGACCGGA--ACACACAGATCTGCAAGGCCCAGGCACAGACTGAA-CGAGAGAACCTGCGGATGGCGCTCCGCTACTACAACCAGAGCGAGGGCT
>HLA-H_02:01:01:01
ctcccactccatgaggtatttctacaccacc-atgtcccggcccggccgcgggg-----ag-cccc------gcttcatctccgtcggctacgtggacgatacgcagttcgtgcggttcgacagcgacgacgcgagtccgagagaggagccgcgggcgccgtggatggagc-gggaggggcc-ggagtattgggaccgga--acacacagatctgcaaggcccaagcacggactgaa-cgagagaacctgcggatcgcgctccgctactacaaccagagcgagggcg
>HLA-H_02:11:01:01
ctcccactccatgaggtatttctacaccacc-atgtcccggcccggccgcgggg-----ag-cccc------gcttcatctccgtcggctacgtggacgatacgcagttcgtgcggttcgacagcgacgacgcgagtcggagagaggagccgcgggcgccgtggatggagc-gggaggggcc-ggagtattgggaccgga--acacacagatctgcaaggcccaagcacggactgaa-cgagagaacctgcggatcgcgctccgctactacaaccagagcgagggcg
>HLA-H_01:03:01:01
ctcccactccatgaggtatttctacaccacc-atgtcccggcccggccgcgggg-----ag-cccc------gcttcatctccgtcggctacgtggacgatacgcagttcgtgcggttcgacagcgacgccgcgagccagaggatggagccgcgggcgccgtggatggagc-gggaggggcc-ggagtattgggaccgga--acacacagatctgcaaggcccaggcacagactgaa-cgagagaacctgcggatcgcgctccgctactacaaccagagcgagggcg
>HLA-H_01:01:01:01
ctcccactccatgaggtatttctacaccacc-atgtcccggcccggccgcgggg-----ag-cccc------gcttcatctccgtcggctacgtggacgatacgcagttcgtgcggttcgacagcgacgccgcgagccagaggatggagccgcgggcgccgtggatggagc-gggaggggcc-ggagtattgggaccgga--acacacagatctgcaaggcccaggcacagactgaa-cgagagaacctgcggatcgcgctccgctactacaaccagagcgagggcg
>Gogo-OKO_01:01_CU104664.1:102566-106131
ctcccactccatgaggtatttctacaccacc-atgtcccggcccggccgcgggg-----ag-cccc------gcttcatctccgtcggctacgtggacgatacgcagttcgtgcggttcgacagcgacgacgcgagtccgagagaggagccgcgagcgccgtggatggagc-gggaggggcc-ggagtattgggaccgga--acacacagatctacaaggcccaagcacagactgac-cgagtggatctggagaccctgcgcggctactacaaccagagcgagggcg
>Patr-AL_HM629932.1:85349-88834
ctcccactccatgaggtatttcttcacatcc-gtgtcccggcccggccgcgggg-----ag-cccc------gcttcatcgccgtgggctacgtggacgacacgcagttcgtgcggttcgacagcgacgccgcgagcaagaggatggagccgcgggcgccgtggatggagc-aggaggagcc-ggagtattgggaccagg--agacacagatctccaaagtctacgcacagaatgat-cgagtgaacctggggaccctgcgtggctactacaaccagagcgaggccg
>Poab-A_CM054684.2:29950669-29954163
ctcccactccatgaggtatttcttcaccgcc-gtgtcccggcccggccgcgggg-----ag-cccc------gcttcatcaccgtgggctacgtggacgacacgcagttcgtgcggttcgacagcgacgccgcgagcccgaggatggagccgcgggcgccatggatagagc-aggaggggcc-ggagtattgggaccggg--agacacggagcgcgaaggcccacgcacagactgac-cgagtggacctggggacgctgcgcggctactacaaccagagcgacggcg
>HLA-Y_JAHBCG010000038.1:1295372-1298050
ctcccactccatgaggtatttctccacatcc-gtgtcccggcccggcagtggag-----ag-cccc------gcttcatcgcagtgggctacgtggacgacacgcagttcgtgcggttcgacagcgacgccgcgagccagaggatggagccgcgggcgccgtggatggagc-aggaggagcc-ggagtattgggaccggc--agacagagatctccaagaccaacgcacagattgac-ctagagagcctgcggatcgcgctccgctactacaaccagagcgaggacg
>Patr-A_HM629932.1:155666-159173
ctcccactccatgaggtatttctccacatcg-gtgtcccggcccggccgcgggg-----ag-cccc------gcttcatcgccgtgggctacgtggacgacacgcagttcgtgcggttcgacagcgacgccgcgagccagaggatggagccgcgggcaccgtggatagagc-aggagggtcc-ggagtattgggaccggg--agacacggagtgtgaaggccggcgcacagatctac-cgagcgaacctggggaccctgcgcggctactacaaccagagcgaggacg
>Patr-A_AC192848.1:121430-124932
ctcccactccatgaggtatttctacacctcc-gtgtcccggcccggccgcgggg-----ag-cccc------gcttcatcgccgtgggctacgtggacgacacgcagttcgtgcggttcgacagcgacgccgcgagccagaggatggagccgcgggcgccgtggatagagc-aggagggtcc-ggagtattgggaccagg--agacacggaatatgaaggcctccgcacagactgac-cgagtggacctggggaccctgcgcggctactacaaccagagcgaggacg
>Gogo-A_01:01:01
ctcccactccatgaggtatttctccacatcc-gtgtcccggcccggccgcgggg-----ag-cccc------gcttcatcgccgtgggctacgtggacgacacgcagttcgtgcggttcgacagcgacgccgcgagccagaggatggagccgcgggcgccgtggatagagc-aggaggggcc-ggagtattgggaccgga--acacacggaacgtgaaggcccactcacagactgac-cgagtggacctggggaccctgcgcggctactacaaccagagcgaggacg
>HLA-A_01:01:01:01
ctcccactccatgaggtatttcttcacatcc-gtgtcccggcccggccgcgggg-----ag-cccc------gcttcatcgccgtgggctacgtggacgacacgcagttcgtgcggttcgacagcgacgccgcgagccagaagatggagccgcgggcgccgtggatagagc-aggaggggcc-ggagtattgggaccagg--agacacggaatatgaaggcccactcacagactgac-cgagcgaacctggggaccctgcgcggctactacaaccagagcgaggacg
>HLA-A_23:01:01:01
ctcccactccatgaggtatttctccacatcc-gtgtcccggcccggccgcgggg-----ag-cccc------gcttcatcgccgtgggctacgtggacgacacgcagttcgtgcggttcgacagcgacgccgcgagccagaggatggagccgcgggcgccgtggatagagc-aggaggggcc-ggagtattgggacgagg--agacagggaaagtgaaggcccactcacagactgac-cgagagaacctgcggatcgcgctccgctactacaaccagagcgaggccg
>HLA-A_11:02:01:01
ctcccactccatgaggtatttctacacctcc-gtgtcccggcccggccgcggga-----ag-cccc------gcttcatcgccgtgggctacgtggacgacacgcagttcgtgcggttcgacagcgacgccgcgagccagaggatggagccgcgggcgccgtggatagagc-aggaggggcc-ggagtattgggaccagg--agacacggaatgtgaaggcccagtcacagactgac-cgagtggacctggggaccctgcgcggctactacaaccagagcgaggacg
>HLA-A_30:04:01:01
ctcccactccatgaggtatttctccacatcc-gtgtcccggcccggcagtggag-----ag-cccc------gcttcatcgcagtgggctacgtggacgacacgcagttcgtgcggttcgacagcgacgccgcgagccagaggatggagccgcgggcgccgtggatagagc-aggagaggcc-tgagtattgggaccagg--agacacggaatgtgaaggcccactcacagactgac-cgagagaacctggggaccctgcgcggctactacaaccagagcgaggccg
>HLA-A_33:03:01:01
ctcccactccatgaggtatttcaccacatcc-gtgtcccggcccggccgcgggg-----ag-cccc------gcttcatcgccgtgggctacgtggacgacacgcagttcgtgcggttcgacagcgacgccgcgagccagaggatggagccgcgggcgccgtggatagagc-aggaggggcc-ggagtattgggaccgga--acacacggaatgtgaaggcccactcacagattgac-cgagtggacctggggaccctgcgcggctactacaaccagagcgaggccg
>HLA-A_02:07:01:01
ctctcactccatgaggtatttcttcacatcc-gtgtcccggcccggccgcgggg-----ag-cccc------gcttcatcgcagtgggctacgtggacgacacgcagttcgtgcggttcgacagcgacgccgcgagccagaggatggagccgcgggcgccgtggatagagc-aggagggtcc-ggagtattgggacgggg--agacacggaaagtgaaggcccactcacagactcac-cgagtggacctggggaccctgcgcggctactacaaccagagcgaggccg
>HLA-A_80:01:01:01
ctcccactccatgaggtatttcttcacatcc-gtgtcccggcccggccgcgggg-----ag-cccc------gcttcatcgcagtgggctacgtggacgactcgcagttcgtgcagttcgacagcgacgccgcgagccagaggatggagccgcgggcgccgtggatagagc-aggaggagcc-ggagtattgggacgagg--agacacggaatgtgaaggcccactcacagactaac-cgagcgaacctggggaccctgcgcggctactacaaccagagcgaggacg
>Papa-A_08:03:01:01
ctcccactccatgaggtatttcttcacctcc-gtgtcccggcccggccgcgggg-----ag-cccc------gcttcatcgccgtgggctacgtggacgacacgcagttcgtgcggttcgacagcgacgccgcgagccagaggatggagccgcgggcgccgtggatagagc-aggagggtcc-ggagtattgggaccagg--agacacggaatgtgaaggcccaggcacagactgac-cgagtggacctggggaccctgcgcggctactacaaccagagcgaggacg
>Patr-A_15:02:01:01
ctcccactccatgaggtatttctccacatcg-gtgtcccggcccggccgcgggg-----ag-cccc------gcttcatcgccgtgggctacgtggacgacacgcagttcgtgcggttcgacagcgacgccgcgagccagaggatggagccgcgggcgccgtggatagagc-aggagggtcc-ggagtattgggacgagg--agacacggagtgtgaaggccttcgcacagactgac-cgagcgaacctggggaccctgcgcggctactacaaccagagcgaggacg
>Papa-A_05:03:01:01
ctcccactccatgaggtatttctccacatcg-gtgtcccggcccggccgcgggg-----ag-cccc------gcttcatcgccgtgggctacgtggacgacacgcagttcgtgcggttcgacagcgacgccgcgagccagaggatggagccgcgggcgccgtggatagagc-aggagggtcc-ggagtattgggaccagg--agacacggagtgtgaaggcccactcacagactgac-cgagtggacctggggaccctgcgcggctactacaaccagagcgaggacg
>Gogo-A_04:01:01:01
ctcccactccatgaggtatttctacacctcc-gtgtcccggcccggccgcgggg-----ag-cccc------gcttcatcgccgtgggctacgtggacgacacgcagttcgtgcggttcgacagcgacgccgcgagccagaggatggagccgcgggcgccgtggatagagc-aggaggagcc-ggagtattgggacgggg--agacacggaatatgaaggcccgctcacagactgac-cgagtggacctggggaccctgcgcggctactacaaccagagcgaggacg
>Gogo-A_07:01:01:01
ctcccactccatgaggtatttctccacatcc-gtgtcccggcccggccgcgggg-----ag-cccc------gcttcatcgccgtgggctacgtggacgacacgcagttcgtgcggttcgacagcgacgccgcgagccagaggatggagccgcgggcgccgtggatagagc-aggaggagcc-ggagtattgggaccggg--agacacggaatataaaggcccactcacagactgac-cgagtggacctggggaccctgcgcggctactacaaccagagcgaggacg
>Poab-A_04:01
ctcccactccatgaggtatttctacacctcc-gtgtcccggcccggccgcgggg-----ag-cccc------gcttcatcgccgtgggctacgtggacgacacgcagttcgtgcggttcgacagcgacgccgcgagccagaggatggagccgcggacgccgtggatagagc-aggaggggcc-ggagtattgggaccgga--atacacggaacgtgaaggcccacgcacagactggc-cgagtgaacctggggacgctgcgcggctactacaaccagagcgacggcg
>Poab-A_08:01
ctcccactctatgaggtatttctacacctcc-gtgtcccggcccggccgcgggg-----ag-cccc------gcttcatcgccgtgggctacgtggacgacacgcagttcgtgcggttcgacagcgacgccgcgagccagaggatggagccgcggacgccgtggatagagc-aggaggggcc-ggagtattgggaccgga--atacacggaacatgaaggcccaggcacagactgac-cgagtggacctggggacgctgctcggctactacaaccagagcgacggcg
>Popy-A_06:01
ctcccactctatgaggtatttctacacctcc-gtgtcccggcccggccgcgggg-----ag-cccc------gcttcatcgccgtgggctacgtggacgacacgcagttcgtgcggttcgacagcgacgccgcgagccagaggatggagccgcggacgccgtggatagagc-aggaggggcc-ggagtattgggaccaga--atacacggaacatgaaggcccaggcacagactgac-cgagtggacctggggacgctgctcggctactacaaccagagcgacggcg
>Popy-A_01:02
ctcccactccatgaggtatttcagcacctcc-gtgtcccggcccggccgcgggg-----ag-cccc------gcttcatcgccgtgggctacgtggacgacacgcagttcgtgcggttcgacagcgacgccgcgagccagaggatggagccgcggacgccgtggatggagc-aggaggggcc-ggagtattgggaccggg--agacacggagcgtgaaggcccaggcacagactaac-cgagtggacctggggacgctgcgcggctactacaaccagagcgacggcg
>Popy-Ap_03:01
ctcccactccatgtggtgtttcgacatctcc-gagtcccggcccggccgcgggg-----ag-cccc------gcttcatctccgtgggctacgtggacgacacgcagttcgtgcagttcgacagcgacgccgcgagtccgagagaggagccgtgggcgccatggatggagc-aggaggggcc-cgagtattgggaccgga--acacacagatctccaagacccaggcacagactgac-cgagtgaacatgcggaccctgctccgttactacaaccagagctagggcg
>Popy-Ap_05:01
ctcccactccatgtggtgtttcgacacctcc-gagtcccggcccggccgcgggg-----ag-cccc------gcttcatctccgtgggctacgtggacgacacgcagttcgtgcagttcgacagcgacgccgcgagtccgagagaggagccgtgggcgccatggatggagc-aggagcggcc-cgagtattgggaccgga--acacacagatctccaagacccaggcacagactgac-cgagtgaacatgcggacccagctccgttactacaaccagagctagggcg
>Popy-Ap_02:02
ctcccactccatgtggtgtttcgacacctcc-gagtcccggcccggccgcgggg-----ag-cccc------gcttcatctccgtgggctacgtggacgacatgcagttcgtgcagttcgacagcgacgccgcgagtccgagagaggagccgtgggcgccatggatggagc-aggaggggcc-cgagtattgggaccgga--acacacagatctccaagacccaggcacagactgac-cgagtgaacatgcagaccctgctccgttactacaaccagagctagggcg
>Nole-classI_NC_044402.1:50978167-50981653
ctcccactccctgaggtatttcagcaccacc-gtgtcccggcccggacgtgggg-----ag-cccc------ggtacctcgaagtcggctacgtggacgacacgcagttcgtgcggttcgacagcgactccgcgagcccgaggatggagccccgggcgccgtgggtggagc-aggaggggcc-ggagtattgggaccgga--acacacggaactccaaggcccgggcacagcttgac-cgagtgaacctggggaccctgcgccgctactacaaccagagcgaggccg
>Hymo-classI_NW_022611662.1:28420878-28424426
ctcccactccatgaggtatttcagcaccacc-gtgtcccggcccggacgtgggg-----ag-cccc------ggtacctcgaagtcggctacgtggacgacacgcagttcgtgcggttcgacagtgactccgcgagcccgaggatggagccgcgggcgtcgtgggtggagc-aggaggggcc-ggagtattgggaccaga--acacacggaactccaaggccaacgcacagattgac-cgagtggacctagggaccctgcgcggctactacaaccagagcgaggccg
>Hyla-A_02
ctcccactccatgaggtatttcagcaccacc-gtgtcccggcccggacatgggg-----ag-cccc------ggtacctcgaagtcggctacgtggacgacacgcagttcgtgcggttcgacagcgactccgcgagcccgaggatggagccgcgggcgtcgtgggtggagc-aggaggggcc-ggagtattgggaccgga--acacacggaactccaaggcccgggcacagcttgac-cgagtggacctagggaccctgcgccgctactacaaccagagcgaggccg
>Trfr-classI_XR_004439183.1
ctctcactccatgaggtatttctacaccgcc-gtgtcccggcccggccgcgggg-----ag-ccct------acttcttcgccgtgggctacgtggacgacacgcagttcgtgcggttcgacagcgacgacgagagtccgaggatggagccgcgggcgccatgggtggagc-aggagggtcc-agagtattgggaccagg--agacacagaacatgaagagcgcgacacagacctac-cgagtgaacctgcggaccctgctccgctactacaaccagagccagggcg
>Rhro-classI_XM_030928090.1
ctcccactccatgaggtatttctacacctac-atgtcccggcccggccgcgggg-----ag-cccc------gcttcatctccgtggcctacgtggacgacacgcagttcgtgcggttcgacagcgacgccgcgagccagaggatggagccgcgggcgccgtgggtggagc-aggaggggcc-ggagtattgggaccgga--gcacacggatcatgaaggccgagacacagaatgcc-ccagtgaacctgcggaacctgcgccgctactacaaccagagcgaggccg
>Mafa-A8_01:01
ctcccactccttcagttatttccacaccgcc-gtgtcccggcccggccgcgggg-----ag-cccc------ggtacctcgaagttggctatgtggacgacacgcagttcgtgctgttcgacagcgacgccgccagtccgaggatggagccgaaggtgccgtgggtggagc-aggaggagcc-ggagtattgggaactgt--acacagagcacgccaaggcccacacacagattttc-cgagtgtggctgcggaccctgctccgctactacaaccagagcgaggcca
>Chsa-classI_XM_038005630.1
ctcccactccttcagttattgccacaccgcc-gtgtcccggcccggccgcgggg-----ag-cccc------ggtacctcgaagttggctatgtggacgacacgcagttcgtgctgttcgacagcgacgccgcgagtccaaggatggagccgaaggtgccgtgggtggagc-aggaggagcc-ggagtattgggaactgc--acacagagcacgccaaggcccacacacggcttttc-cgagtgtggctgcggaccctgctccgctactacaaccagagcgaggccg
>Gogo-G_CM055451.2:47489909-47493046
ctcccactccatgaggtatttcagcgccgcc-gtgtcccggcccggccgcgggg-----ag-cccc------gcttcatcgccatgggctacgtggacgacacgcagttcgtgcggttcgacagcgactcggcgtgtccgaggatggagccgcgggcgccgtgggtggagc-aggaggggcc-ggagtattgggaagggg--agacacggaacaccaaggcccacgcacagactgac-agaatgaacctgcagaccctgcgcggctactacaaccagagcgaggcca
>HLA-C_01:02:01:01
ctcccactccatgaagtatttcttcacatcc-gtgtcccggcctggccgcggag-----ag-cccc------gcttcatctcagtgggctacgtggacgacacgcagttcgtgcggttcgacagcgacgccgcgagtccgagaggggagccgcgggcgccgtgggtggagc-aggaggggcc-ggagtattgggaccggg--agacacagaagtacaagcgccaggcacagactgac-cgagtgagcctgcggaacctgcgcggctactacaaccagagcgaggccg
>HLA-J_01:01:01:01
ctcccactccatgaggtatttcagcaccgcc-gtttcctggccgggccgcgggg-----ag-ccca------gcttcattgccgtgggctacgtggacgacacgcagttcgtgcgggtcgacagtgacgccgtgagtctgaggatgaagacgcgggcgcggtgggtggagc-aggaggggcc-ggagtattgggacctac--agacactgggcgccaaggcccaggcacagactgac-cgagtgaacctgcggaccctgctccgctactacaaccagagcgaggcgg
>Math-classI_XR_007725140.1
cttccactccttgaggtatttccacaccgtc-acgtcccggccgggccgcgggg-----tgccccc------gcttcatctccatgggctaagtggacgacacgcagttcgtgcggttggacagcaacgccgtgagtcctaggatggagccgcgggcgccgtggatggagc-aggaggggcc-ggaatattgggaggaga--agacagggaccgccaagaccaacgcacag-tttac-cgaatgaacctgcggaccctgagcggctactagaaccagagcgaggcct
>Chae-F_AC241602.2:90098-93379
ctcccactccttgcggtattttagcaccgcc-gtgtcgcggcccggccacaggg-----ag-cctcggtacaggtacatcgcggtggagtacgtggacgacacgcagttcctgcggttcgacagcgacgccgcaattccgaggatggaaccgcgagcgccgtgggtggagc-aagaggggcc-gcagtattgggagcgga--ccacagggtacgccaaggccaacgcacggactgac-cgagtggccctggggaagctgctcctccaatacaaccagagcgaggccg
>Caja-F2_01_AB809558.1:305960-309022
ttcccactccttgaggtatttgagcaccgcc-gtgtcccggcctggccgcgggg-----aa-tcccgatacaggtacatcgcggtgggctacgtggacgacacgcagttcatgtggtttgacagcgacgcccagagtccgatgatggagccgcgggcgccgagggtggagc-aggagaggcc-ggggtattgggaccggg--agg---------tcaaagagagcgcacaaactgac-cgagtaaacctgcggatcctgctccgctactacaaccagagcgagatcg
>HLA-V_01:01:01:01
cttccactccttgaggtatttccacaccacc-atgtcccggcccggccgcgcgg-----at-cccc------gcttcctctccgtgggcgacgtggacgacacgcagtgcgtgcggctcgacagcgacgccacgagtcccaggatggagccgcgggcgccgtggatggagc-aggaggggcc-ggaatattgggaagagg--agacagggaccgccaaggccaaagcacagttttac-cgagtgaacctgcggaccctgagcggctactacaaccagagtgaggcct
>Mamu-V_AB128049.1:2941921-2943825
cttccactccttgaggtatttccacaccgcc-acgtcccggcccggccgcgggg-----agccccc------gcttcatctccatgggctaagtggacgacacgcagtacgtgcggttagacagcgacgccgcgagtcctaggatggagccgcgggcgccgtggatggagc-aggaagggcc-ggaatattgggaggaga--agacagggaccgccaagagcaacgcacagttttac-cgaatgaacctgcggaccctgagcggctactagaaccagagcgaggcct
>Mamu-G_02:05:01:01
ctcccactccatgaggtacttcagcgctgcc-gtgtcccggtcaggccgcggga-----ag-cccc------gcttcatcgcggtgggccacgtggacgacacgcagttcgtgctgctcgatagcgacgctgccagtccgaggatggagccgcgggcgccgtgggtggagc-aggatgggcc-ggagtattgggaagagg--agacacggatcgccaaggcccacgcacacactgac-agagtgaacctgcggaccctgcgcagctactacaaccagagccaggccg
>HLA-G_01:01:01:01
ctcccactccatgaggtatttcagcgccgcc-gtgtcccggcccggccgcgggg-----ag-cccc------gcttcatcgccatgggctacgtggacgacacgcagttcgtgcggttcgacagcgactcggcgtgtccgaggatggagccgcgggcgccgtgggtggagc-aggaggggcc-ggagtattgggaagagg--agacacggaacaccaaggcccacgcacagactgac-agaatgaacctgcagaccctgcgcggctactacaaccagagcgaggcca
>Trfr-classI_NW_022681455.1:29852960-29896742
ctcccactccatgaggtacttcagcactgcc-gtgtcccggcccggcatcatcgctga-ag-gccc---accgcttcatcgccgtgggctacgtggactacaagtagttcatgcggttcgacagcgacgccgcgagtccgaggatggagccgcgggcgccgtgggtggagc-aggaggggcc-agagtattgggaagagc--agacacggaacaccaaggcccacgcacagactgac-agagtgaacctgcggaccctgcgcagctaccacaaccagagccaggccg
>Poab-classI_XM_024248520.1
ctcccactccatgaggtatttcagcacctcc-gtgtcccggccgggccgcgggg-----ag-cccc------ggtacctcgaagtcggctacgtggacgacacgcagttcgtgcggttcgacagcgacgccgcgagcccgaggatggagctgcgggcgtcgtgggtgcagc-aggaggggcc-agagtattgggaccgga--acacacggagagccaaggccaacgcacagactgac-cgagtggacctagggaccctgcgcggctactacaaccagagcgaggccg
>Nole-classI_NC_044402.1:51043273-51505984
ctcccactccttgaggtatttcagcaccgcc-gtttcccggccgggccgcgggg-----ag-cccc------gcttcatcgccgtgggctacgtggacgacacgcagttcgtgcggttcgacagtgacgccgcaagtccgaggatgaagacgcgggcgcggtgggtggagc-aggaggggcc-ggagtattgggacctac--agacactgggcgccaaggcccaggcacagactgac-cgagtgaacctgcggaccctgctccgctactacaaccagagcgaggccg
>Poab-classI_XM_024248521.1
ctcccactccttgaggtatttcagcaccgcc-gtttcccagccgggccgcgggg-----ag-cccc------gcttcatcgccgagggctacgtggacgacacgcagttcgtgcggttcgacagtgacgccgcgagcccgaggatgaagacgcggttgcggtgggtggagc-aggaggggcc-ggagtattgggacctac--agacactgggcgccaaggcccaggcacagactgac-cgagtgaacctgcggaccctgctccgctactacaaccagagcgaggc-g
>Male-classI_XR_001008390.1
ctcccactccttgaggtatttcagcaccatccgtgtcccggcccggccacgggg-----ag-cccc------gcttcatcgccgtgggctacatgcggttcgtgcggttcg---------acagtgacgccgcgagtccgaggatggagccgcgggagtggtgggtggagc-aggaggggcctggagtattgggagctgc--agacactgggcgccaaggcccaggcacagactggctgagtga-acctgaggaccctgctcccatactacaaccagagcgaggccg
>Thge-classI_NC_037671.1:c32829436-32825944
ctccctctccttgaggtatttcagcaccgcccgtgtcccggcccggccgcgggg-----ag-tccc------gcttcatcgccgtgggctacgtggacgacaagcagttcgtgcggttcgacagtgacgcggcgtgtccgaggatggagccgcgggagtggtggatggagc-aggaggggcc-ggagtattgggagctgc--agacactgggcgccaaggcccaggcacagaccgg-ctgagtgaacctgaggaccctactccgatactacaaccagagcgaggccg
>Papa-classI_NC_048245.1:29781095-29784840
ctcccactccatgaggtatttcagcaccgcc-gtttcccggcccggccgcgggg-----ag-cccc------gcttcattgccgtgggctacgtggacgacacgcagttcgtgcgggtcgacagtgacgccgtgagtctgaagatgaagacgcgggcgcggtgggtggagc-aggaggggcc-ggagtattgggacctac--agacactgggcgccaaggcccaggcacagactgac-cgagtgaacctgcggaccctgctccgctactacaaccagagcgaggcgg
>Male-classI_XR_001005594.1
ttcccactccatgaggtatttcagcaccgcc-ttgtcccggcccggccgcgggg-----gg-cccc------gcttcatcgccgtgggctacgtggacgacacgcagttcctgcggttcgacagcgacgcggcgagtccgaggatggagccgcgggcgccgtgggtggagc-aggagcggcc-ggagtattgggaagagg--agacacggaacaccaaggcccacgcacagactgac-agagtgaacctgcggaccctgctcggctactacaaccagagcgaggccg
>Ceat-classI_XM_012040026.1
ttcccactccatgaggtatttcagcaccgcc-ttgtcccggcccggccgcgggg-----gg-cacc------gcttcatcgccgtgggctacgtggacgacacgcagttcctgcggttcgacagcgacgcggcgagtccgaggatggagccgcgggcgccgtgggtggagc-aggagcggcc-ggagtattgggaagagg--agacacggaacaccaaggcccacgcacagactgac-agagtgaacctgcggaccctgctcggctactacaaccagagcgaggccg
>Male-classI_XR_001005125.1
ctcccactccatgaggtatttcagcaccgcc-gtgtcccggcccggccgcgggg-----ag-cccc------gcttcatctccgtgggctacgtggatgacacgcagttcgtgcggttcgacagcgacgccgcgagtccgaggatggagccgcgggcgccgtgggtggagc-aggagcggcc-ggagtattgggaagagg--agacacggaacaccaaggcccacgcacagactgac-agagtgaacctgcggaccctgctccgccactgcaaccagagcgaggccg
>Mamu-K_01:03:01:01
ttcccactccatgaggtatttcagcaccgcc-ttatcccggcccggccgcgggg-----ag-cccc------gcttcatcgccgtgggctacgtggacgacacgcagttcgtgcggtttgacagcgacgcggcgagtccgaggatggagccgccggcgccgtgggtggagc-aggagcggcc-ggagtattgggaccgga--gcacactgaacaccaaggcccaagcacagactgac-agagtgaacctgcagaccctgctcggctactgcaaccagagcgaggcca
>Papa-classI_XR_004671913.1
tacccactccataaggtatttcagcaccgcc-gtgtcccggccgggtcccgggg-----ag-cccc------ggtacatcgcagtgggctacgtggacgacatgcagttcgtgcggttcgacagcgacgcggcgactccgaggatgtagccgcagtcgccgtggttggagc-aggagggacc-ggagtattgggaccgga--gcacacggaacatcaggcccgcgcacagactgaca-agagtgaacctgcccatgccgcgccgctactaccaccagagctaggccg
>Patr-classI_NC_036885.1:29429415-29435632
tacccactccataaggtatttcagcaccgcc-gtgtcccggccgggtcgcgggg-----ag-cccc------ggtacatcgcagtgggctacgtggacgacatgcagttcgtgcggttcgacagcgacgcggcgactccgaggatgtagccgcagtcgccgtggttggagc-aggagggacc-ggagtattgggaccgga--gcacacggaacatcaaggcctgcgcacagactgacaagagtgaacctgcccatgccgcgccgctactaccaccagagctaggccg
>Patr-classI_NW_019937175.1:33552-38377
ttcccactccatgaggtatttcagcactgcc-gtttcccggccgggtcgcaggg-----ag-cccc------ggtacatcgcagtgggctaagtggacgacacgcagttcgtgcggttagacagcgacgcggcgagtccgaggatggagccgcagacgccgtgggtggtgc-aggaggggcc-ggagtattgggacggga--gcacacggaacatcaaggcccacgcacagactgac-agagtgaacctgcggatgctgcctcactactacaaccagagctaggccg
>Gogo-classI_XR_004070698.1
ttcccactccataaggtatttcagcaccgcc-gtgtcccggctgggtcgcggga-----ag-cccc------ggtacatcgcagtgggctacgtggactacacgcagttcgtgcggttcgacagcgacgcggcgactccgaggatgtagccgcaggcgccgtggttggagc-aggagggacc-ggtgtattgggaccgga--gcacacggaacatcaaggcccgcgcacagactgacaagagtgaacctgcccatgccgcgccgctactaccaccagagctaggccg
>Saoe-PS1_01
ctcccactccttggggtattttcacacctct-gtgttccagcccggccgcgaga-----ag-ccca------gcttcatcaccgtgggctacgtggacgacacgcagttcgtgcggttcgacagcgacgccgcgagtccgagagaggagccgcgggcgcagtgggtggagc-aggaggggcc-ggagtattgggacccgg--agacgcggatctccaaggcccacgcacagaatttc-cgagtgaacctgcggaccctgcgcggctactacaaccagagcgaggctg
>Papa-classI_XM_034961686.1
ctcccactccatgaggtatttcagcgccgcc-gtgtcccggcccggccgcgggg-----ag-cccc------gcttcatcgccatgggctacgtggacgacacgcagttcgtgtggttcgacagcgactcggcgtgtccgaggatggagccgcgggcgccgtgggtggagc-aggaggggcc-ggagtattgggaagagg--agacacggaacaccaaggcccacgcacagactgac-agaataaacctgcagaccctgcgcggctactacaaccagagcgaggcca
>Pite-classI_XR_004228967.1
ctcccactccatgaggtacttcagctctgcc-gtgtcccggcccggcctcgggg-----ag-cccc------gcttcatctccgtgggctacgtggacgacacgcagttcgtgcggttcgacagcgacgccgcgagtctgaggatggaaccccgggcgccgtgggtggagc-aggaggggcc-ggagtattgggaagagc--agacacggaacaccaaggcccacccacagactgac-agagtgaacttgtggaccctgagcagctaccacaaccagagcgaggccg
>Atfu-G_23:03
ctcccactccctgaggtatttctacacctcc-gtgtcccggcccggccgcgggg-----ag-cccc------gcttcatcatcgtgggctacgtggacgacacgcagttcgtgcggttcgacagcgacgccgcgagtccgaggttggagccgcgggcgccgtggatggagc-aggaggggcc-ggagtattgggaggagc--agacacggagagtcaaggccgccgcacagactggc-cgagtgagcctgcggaacacgcgcggctactacaaccagagcgaggccg
>Aotr-G_05:02
ctcccactccatgaggtatttcgacacctcc-gtgtcccggcccggccgcgggg-----ag-cccc------gcttcttctccgtgggctacgtggacgacacgcagttcgtgcggttcgacagcgacgccgcgattccgagagacgagccgcgggcgccgtgggtggagc-aggtggggcc-ggagtattgggaccgga--acacacggatccacaagaccaccgcacaggctgac-cgagtgaacctgcggaccctgcccggctactacaaccagagcgaggccg
>Hyla-A_01
ctcccactccatgaggtatttcagcaccacc-gtgtcccggcccggacgtgggg-----ag-cccc------ggtacctcgaagttggctacgtggacgacacgcagttcgtgcggttcgacagtgactccgcgagcccgaggatggagccgcgggcgtcgtgggtggagc-aggaggggcc-ggagtattgggaccaga--acacacggaactccaaggcccgggcacagcttgac-cgagtggacctagggaccctgcgcggctactacaaccagagcgaggccg
>Poab-A_CM054684.2:29885060-29888562
ctcccactccatgaggtatttcagcacctcc-gtgtcccggccgggccgcgggg-----ag-cccc------ggtacctcgaagtcggctacgtggacgacacgcagttcgtgcggttcgacagcgacgccgcgagcccgaggatggagctgcgggcgtcgtgggtgcagc-aggaggggcc-agagtattgggaccgga--acacacggagagccaaggccaacgcacagactgac-cgagtggacctagggaccctgcgcggctactacaaccagagcgaggccg
>Nole-A_CM016966.1:50978044-50981534
ctcccactccctgaggtatttcagcaccacc-gtgtcccggcccggacgtgggg-----ag-cccc------ggtacctcgaagtcggctacgtggacgacacgcagttcgtgcggttcgacagcgactccgcgagcccgaggatggagccccgggcgccgtgggtggagc-aggaggggcc-ggagtattgggaccgga--acacacggaactccaaggcccgggcacagcttgac-cgagtgaacctggggaccctgcgccgctactacaaccagagcgaggccg
>HLA-B_07:02:01:01
ctcccactccatgaggtatttctacacctcc-gtgtcccggcccggccgcgggg-----ag-cccc------gcttcatctcagtgggctacgtggacgacacccagttcgtgaggttcgacagcgacgccgcgagtccgagagaggagccgcgggcgccgtggatagagc-aggaggggcc-ggagtattgggaccgga--acacacagatctacaaggcccaggcacagactgac-cgagagagcctgcggaacctgcgcggctactacaaccagagcgaggccg
>Papa-classI_XM_034961678.3
cttccactccttgaggtatttccacaccacc-atgtcccggcccggccacgcgg-----at-cccc------gcttcctctccgtgggcgacgtggacgacacgcagtgcgtgcggctcgacagcgacgccacgagtcccaggatggagccgcgggcgccgtggatggagc-aggaggggcc-ggaatattgggaagagg--agacagggaccgccaaggccaaagcacagttttac-cgagtgaacctgcggaccctgagcggctactacaaccagagtgaggcct
>Mafa-L_01:01
ctcccacttcatgaggtatttcagcaccgcc-gtgtcccggcccggccgtgggg-----ag-cccc------gcttcatctccgtgggctacgtggactacacgcagttcgtgcggttcgacagcgacgcggtgagtccgaggatggagccgt---------gggtggagc-aggaggggct-ggagtattgggaccggg--agacacggaacgccaagggccacgcacagatttcc-cgagagaacctgcggaccctgctcggctactactaccagagcgaggccg
>Caja-G4Ps_01_AB809558.1:194671-197672
ctcccagtccatgaggtatccgagcac-----------------------------------cccc------gcttcatctccgtgggctaca-agacgacacgcagatcgcgcggttcgacagcgacgccaggaatccgaggatggagccgcgaaggccgtggatggaga-aggaggggc----ggtactgggaccgacccggggactgattttcaaggacaccgcacagagtttc-cgagtgaacctgcagaacctgcaggtttactacaaccggagcaaggccg
>Caja-G_AB809559.1:8438-11409
ctcccagtccatgaggtatccgagcac-----------------------------------cccc------gcttcatctccgtgggctaca-ggacgacacgcagatcgcgcggttcgacagcgacgccaggaatccgaggatggagccgcgaaggccgtagatggaga-aggaggggc----ggtactgggaccgacccggggactgattttcaaggacaccgcacagagtttc-cgagtgaacctgcagaacctgcagggctactacaaccggagcaaggccg
>Mafa-K_OP204634.1:1025547-1026994
ttcccactccatgaggtatttcagcaccgcc-ttgtcccggcccggccgcgggg-----g--cccc------gcttcattgccgtgggctacgtggacaacacgcagttcgtgcggttcgacagcgacgcggcgagtccgaggatggagccgcgggcgccgtgggtggagc-aggagcggcc-ggagtattgagaccgga--gcacacggaacatcaaggcccacgcacagactgac-agagggaacctgcagaccctgctccgctactacaaccagagcaaggccg
>Mamu-K_01:02:01:01
ttcccactccatgaggtatttcagcaccgcc-ttgtcccggcccggccgcgggg-----g--cccc------gcttcattgcagtgggctacgtggacgacacgcagttcgtgcggttcgacagcgacgcggcgagtccgaggatggagccgccggcgccatgggtggagc-aggagcggcc-ggagtattgggaccgga--gcacacggaacgccaaggtccacgcacagactgac-agagtgaacctgcagaccctgctccgctactacaaccagagcgaggcca
>Caja-F4_04:01
ctcccactccttgaggtatttgagcaccgcc-gtgtcccggcctggccgcgggg-----ag-tccagatacaggtacatcgcagtgggctacgtggacgacacgcagttcatgcggtttgacagcgacgcccagagtccgatgatggagccgcgggcgccgtgggtggagc-aggagagacc-ggagtattgggaccggg--agg---------tcaaggagagcgcacaaactgac-agagtaaacctgcggatcctgctccgctactacaaccagagcgagaccg
>Caja-G_07:01:01
ctcccactccatgaggtatttcagcaccgcc-gtgtcccggcccggccgcgggg-----ag-cccc------gcttcatcatcgtgggctacgtggacgacacgcagttcgtgcggttcgacagcgacgccgcgaatccgaggatggagccgcgggcgccgtgggtggagc-aggaggggcc-ggagtattgggaggagc--agacacggagagccaaggccatcgcacagattgac-cgagtggacctgcggaccctccgcggctactacaaccagagcgacgccg
>Casy-classI_NW_007260546.1:91244-94747
ctcccactccctgaggtatttcgccaccgcc-gtgtcccggcccggccgcgggg-----ag-cccc------gcttcttcgccgtcggctacgtggacgacacgcagttcgtgcggttcgacagcgacgcggagggtccgaggctggagccgcgggcgccgtggatggagc-aggaggggcc-ggagtattgggaccgga--acacacggagctgcaaggcggacacacagactttc-cgagggaacctgcggaccgcgctcagcgactacaaccagagcgaggccg
>Mamu-J_01:01:01:01
ctggcactccttgaggtatttcagcaccgcctgtgtcccggcccggccacgggg-----agccccc------gcttcatcgccgtgggctacatggacgacacgcagttcgtgcggttcgacagcgacgccgcgagtccgaggatggagccgcgggagtggtgggtggagc-aggaggggcctggagtattgggagctgc--agacactgggcgccaaggcccaggcacagactggc-tgagtgaacctgaggaccctgctcccatactacaaccagagcgaggccg
>Mafa-F_02:23_OP204634.1:117959-120945
ctcccactccttgcggtattttagcaccgct-gtgtcgcggcccggccgcaggg-----ag-cctcggtacaggtacatcgcggtggagtacgtggacgacacgcagttcctgcggttcgacagcgacgccgcgattccgaggatggagccgcgggcgccgtgggtggagc-aagaggggcc-gcagtattgggagcgga--ccacagggtacgccaaggccaacgcacggactgac-cgagtggccctgaggaagctgctcctccgctacaaccagagcgaggccg
>Mamu-F_02:01
ctcccactccttgcggtattttagcaccgct-gtgtcgcggcccggccgcaggg-----ag-cctcggtacaggtacatcgcggtggagtacgtggacgacacgcagttcctgcggttcgacagcgacgccgcgattccgaggatggagccgcgggcgccgtgggtggagc-aagaggggcc-gcagtattgggagcgga--ccacagggtacgccaaggccaacgcacggactgac-cgagtggccctgaggaagctgctcctccgctacaaccagagcgaggcag
>Leca-classI_NC_059129.1:41195708-41197898
cccccactccatgaggtatttcttcaccgcc-gtgtcccggcccggccgcgggg-----ag-cccc------ggtacatcgaagtcgggtacgtggacgacacgcagttcgtgcggttcgacagcgacgccgcgagtccgaggatggagccgcgggcgccgtgggtggcgc-aggaggggcc-ggagtattgggacgagc--agacacggatcgccaagggcaaggcacagactgtc-cgagtgaacctgcggaccctgcgcggctactacaaccagagccaggccg
>Popy-H_01
ctcccactccatgtggtgtttcgacacctcc-gagtcccggcccggccgcgggg-----ag-cccc------gcttcatctccgtgggctacgtggacgacatgcagttcgtgcagttcgacagcgacgccgcgagtccgagagaggagccgtgggcgccatggatggagc-aggaggggcc-ggagtattgggaccgga--acacacagatctccaagacccaggcacagactgac-cgagtgaacatgcagaccctgctccgttactacaaccagagctagggcg
>Caja-B1_01:01
ctcccactccctgacgtatttctacactgcg-gtgtcccggcctggccttggga-----ag-ccga------gcttcatcgccgtgggctacgtggacgacacgcagttcgagcggttccacagcgacgccgcgagtccgaggatggatccgcgagcgctgtggatggagc-aggaggggcc-ggagtattgggaccggg--agacaactagcctcaaggcggacgcacagattagc-gaaatgtgcgtgaggatcctgtccggccactacaaccagagcgagacca
>Mamu-AG1_AB128049.1:2769117-2772034
ctcccactccatgaggtatttctacaccgcc-gtgtcccggcccggccgtcggg-----ag-cccc------tcttcatcgccgtgggctacgtggacgacacgcagttcgtgcggttcgacagcgacgccgagagtccgaggatggagccgcgggcgccgtgggtggagc-aggagggtcc-agagtattgggaccggg--agacacagaacatgaagaccgcgacacagacctac-cgagggaacctgcggaccctgctccgctactacaaccagagcgaggggg
>Mamu-AG1_05:02:01:01
ctcccactccatgaggtatttctacaccgcc-gtgtcccggcccggccgtcggg-----ag-cccc------tcttcatcgccgtgggctacgtggacgacacgcagttcgtgcggttcgacagcgacgccgagagtccgaggatggagccgcgggcgccgtgggtggagc-aggaggggcc-ggagtattgggaccggg--agacacagaacatgaagaccgcgacacagacctac-cgagggaacctgcggaccgcgctccgctactacaaccagagcgaggggg
>Mamu-AG3_02:02_AB128049.1:3020436-3023354
ctcgcactccatgaggtatttctacacctcc-atgtcccggcccggccgcgggc-----ag-cccc------gcttcatcgccgtgggctacgtggacgacacgcagttcgtgcggttcgacagcgacgccgagagtccgaggatggagccgcgggcgccgtgggtggagc-aggagggtcc-agagtattgggaccggg--agacacagaacatgaagaccgcgacacagacctac-cgagagaacctgaggaccctgctccgctactacaaccagagcgaggccg
>Mamu-AG4_08:02_AB128049.1:3126934-3129854
ctcgcactccatgaggtatttctacacctcc-atgtcccggcccggccgcgggg-----ag-cccc------gcttcttcgccgtgggctacgtggacgacacgcagttcgtgcggttcgacagcgacgccgagagtccgaggatggagccgcgggcgccgtgggtggagc-aggaggggcc-ggagtattgggaccggg--agacacagaacatgaagaacgcgacacagacctac-cgagggaacctgcggaccctgctccgctactacaaccagagcgaggccg
>Mamu-AG4_08_AB128049.1:3218695-3221615
ctcgcactccatgaggtatttctacacctcc-atgtcccggcccggccgcgggg-----ag-cccc------gcttcttcgccgtgggctacgtggacgacacgcagttcgtgcggttcgacagcgacgccgagagtccgaggatggagccgcgggcgccgtgggtggagc-aggaggggcc-ggagtattgggaccggg--agacacagaacatgaagaacgcgacacagacctac-cgagggaacctgcggaccctgctccgctactacaaccagagcgaggccg
>Mafa-A4_01:01_OP204634.1:842307-845250
ctctcactccatgaggtatttctacaccttc-atgtcccggcccggccgcgggg-----ag-cccc------gcttcatcgccgtgggctacgtggacgacacgcagttcgtgcggttcgacagcgacgccgcgagccagaggatggagccgcgggcgccgtgggtggagc-aggagggtcc-ggagtattgggaccggg--agacacggaacatgaagaccgcgacacagaatgcc-ccagtggccctgcggaacctgcgcggctactacaaccagagcgaggccg
>Mamu-A1_001:01:01:01
ctctcactccatgaagtatttctacacctcc-atgtcccggcccggccgcgggc-----ag-cccc------gcttcatcgccgtgggctacgtggacgacacgcagttcgtgcggttcgacagcgacgccgcgagccaaaggatggagccgcgggcgccgtgggtggagc-aggagggtcc-ggagtattgggaccggg--agacacggaacatgaagaccgagacacagaatgcc-ccagtgaacctgcggaccctgctccgctactacaaccagagcgaggccg
>Mafa-A1_063:02_OP204634.1:970323-973232
ctcgcactccatgagatatttctacacctcc-atgtcccggcccggccgcgggc-----ag-cccc------gcttcatcgccgtgggctacgtggacgacacgcagttcgtgcggttcgacagcgacgccgagagtccgagagaggagccgcgggcgccgtgggtggagc-aggaggggcc-ggagtattgggaccaga--acacacggatctacaaggccgagacacagaactac-cgagagggcctgcggatcctgcgcggctactacaaccagagcgaggccg
>Mafa-A2_05:11_OP204634.1:1090895-1093976
ctcgcactccttgagatatttctacacctcc-atgtcccggcccggccgcgggc-----ag-cccc------gcttcatctccgtgggctacgtggacgacacgcagttcgtgcggttcgacagcgacgccgagagtccgagagaggagccgcgggcgccgtggatggagc-aggaggggcc-ggagtattgggaccaga--acacacggatctgcaaggccgacacacagactctc-cgagagaacctgcggaccctgctccgctactacaaccagagcgaggccg
>Mamu-E_02:01:02
ctcccactccttgaagtatttccacacttcc-gtgtcccggcccggccgcgggg-----gg-cccc------gcttcatctccgtgggctacgtggacgacacccagttcgtgcggtatgacagcgacgccgcgagtccgaggatggagccgcgggcgccgtgggtggagc-aggaggggcc-ggagtattgggaccagg--agacacggagcgccagggacaccgcacagactttc-cgagtgaacctggagaccctgcgcggctactacaaccagagcgaggccg
>Caja-E_03:01:02
ctcccactccttgaggtatttccacacctcc-gtgtcccggcccggccgcgggg-----ag-cctc------acttcatctccgtgggatacgtggacgacacgcagttcgtacggttcgacagcgacgccgcgattcccaggatggagccgcgggcgccgtggatggagc-agcagggaca-ggagtattgggaccggg--agacacggagcgccagggacaccgcacagagtttc-cgagtgaacctgcggaccctgctccgctactacaaccagagcgaggccg
>Gogo-H_01
ctcccactccatgaggtatttctataccacc-atgtcccggcccggccgcgggg-----ag-cccc------gcttcatctccgtcggctacgtggacgatacgcagttcgtgcggttcgacagcgacgacgcgagtccgagagaggagccgcgagcgccgtggatggagc-gggaggggcc-ggagtattgggaccgga--acacacagatctgcaaggcccaagcacagactgaa-cgagagaacctgcggatcgcgctccgatactacaaccagagcgagggcg
>Papa-H_01
ctcccactccatgaggtatttctacaccacc-atgtcccggcccggccgcgggg-----ag-cccc------gcttcatctccgtcggctacgtggacgatacgcagttcgtgcggtttgacagcgacgacgcgagtccgagagaggagccgcgggcgccgtggatggagc-gggaggggcc-ggagtattgggaccgga--acacacagatctgcaaggcccaggcacagactgaa-cgagagaacctgcggatggcgctccgctactacaaccagagcgagggct
>HLA-H_03:01
ctcccactccatgaggtatttctacaccacc-atgtcccggcccggccgcgggg-----ag-cccc------gcttcatctccgtcggctacgtggacgatacgcagttcgtgcggttcgacagcgacgccgcgagccagaggatggagccgcgggcgccgtggatggagc-gggaggggcc-ggagtattgggaccgga--acacacagatctgcaaggcccaggcacagactgaa-cgagagaacctggggatcgcgctccgctactacaaccagagcgagggcg
>HLA-H_02:19:01:01
ctcccactccatgaggtatttctacaccacc-atgtcccggcccggccgcgggg-----ag-cccc------gcttcatctccgtcggctacgtggacgatacgcagttcgtgcggttcgacagcgacgacgcgagtccgagagaggagccgcgggcgccgtggatggagc-gggaggggcc-ggagtattgggaccgga--acacacagatctgcaaggcccaagcacggactgaa-cgagagaacctgcggatcgcgctccgctactacaaccagagcgagggcg
>HLA-H_01:06:01:01
ctcccactccatgaggtatttctacaccacc-atgtcccggcccggccgcgggg-----ag-cccc------gcttcatctccgtcggctacgtggacgatacgcagttcgtgcggttcgacagcgacgccgcgagccagaggatggagccgcgggcgccgtggatggagc-gggaggggcc-ggagtattgggaccgga--acacacagatctgcaaggcccaggcacagactgaa-cgagagaacctgcggatcgcgctcctctactacaaccagagcgagggcg
>Gogo-OKO_CM055451.2:47663949-47667217
ctcccactccatgaggtatttctacaccacc-atgtcccggcccggccgcgggg-----ag-cccc------gcttcatctccgtcggctacgtggacgatacgcagttcgtgcggttcgacagcgacgacgcgagtccgagagaggagccgcgagcgccgtggatggagc-gggaggggcc-ggagtattgggaccgga--acacacagatctacaaggcccaagcacagactgac-cgagtggatctggagaccctgcgcggctactacaaccagagcgagggcg
>Gogo-OKO_01:02
ctcccactccatgaggtatttctacaccacc-atgtcccggcccggccgcgggg-----ag-cccc------gcttcatctccgtcggctacgtggacgatacgcagttcgtgcggttcgacagcgacgacgcgagtccgagagaggagccgcgagcgccgtggatggagc-gggaggggcc-ggagtattgggaccgga--acacacagatctacaaggcccaagcacagactgac-cgagtggatctggagaccctgcgcggctactacaaccagagcgagggcg
>Gobe-OKO_01:01
ctcccactccatgaggtatttctacaccacc-atgtcccggcccggccgcgggg-----ag-cccc------gcttcatctccgtcggctacgtggacgatacgcagttcgtgcggttcgacagcgacgacgcgagtccgagagaggagccgcgagcgccgtggatggagc-gggaggggcc-ggagtattgggaccgga--acacacagatctacaaggcccaagcacagactgac-cgagtggatctggagaccctgcgcggctactacaaccagagcgagggcg
>Gogo-OKO_02:01
ctcccactccatgaggtatttctacaccacc-atgtcccggcccggccgcgggg-----ag-cccc------gcttcatctccgtcggctacgtggacgatacgcagttcgtgcggttcgacagcgacgacgcgagtccgagagaggagccgcgagcgccgtggatggagc-gggaggggcc-ggagtattgggaccgga--acacacagatctacaaggcccaagcacagactgac-cgagtggatctggagaccctgcgcggctactacaaccagagcgagggcg
>Gogo-OKO_02:02
ctcccactccatgaggtatttctacaccacc-atgtcccggcccggccgcgggg-----ag-cccc------gcttcatctccgtcggctacgtggacgatacgcagttcgtgcggttcgacagcgacgacgcgagtccgagagaggagccgcgagcgccgtggatggagc-gggaggggcc-ggagtattgggaccgga--acacacagatctgcaaggcccaagcacagactgac-cgagtggatctggagaccctgcgcggctactacaaccagagcgagggcg
>Patr-AL_01:01:01:01
ctcccactccatgaggtatttcttcacatcc-gtgtcccggcccggccgcgggg-----ag-cccc------gcttcatcgccgtgggctacgtggacgacacgcagttcgtgcggttcgacagcgacgccgcgagcaagaggatggagccgcgggcgccgtggatggagc-aggaggagcc-ggagtattgggaccagg--agacacagatctccaaagtctacgcacagaatgat-cgagtgaacctggggaccctgcgtggctactacaaccagagcgaggccg
>Patr-AL_01:03
ctcccactccatgaggtatttcttcacatcc-gtgtcccggcccggccgcgggg-----ag-cccc------gcttcatcgccgtgggctacgtggacgacacgcagttcgtgcggttcgacagcgacgccgcgagcaagaggatggagccgcgggcgccgtggatggagc-aggaggagcc-ggagtattgggaccagg--agacacagatctccaaagtctacgcacagaatgat-cgagtgaacctggggaccctgcgtggctactacaaccagagcgaggccg
>Patr-AL_01:04:01:01
ctcccactccatgaggtatttcttcacatcc-gtgtcccggcccggccgcgggg-----ag-cccc------gcttcatcgccgtgggctacgtggacgacacgcagttcgtgcggttcgacagggacgccgcgagcaagaggatggagccgcgggcgccgtggatggagc-aggaggagcc-ggagtattgggaccagg--agacacagatctccaaagtctacgcacagaatgat-cgagtgaacctggggaccctgcgtggctactacaaccagagcgaggccg
>Patr-AL_01:02:01:01
ctcccactccatgaggtatttcttcacatcc-gtgtcccggcccggccgcgggg-----ag-cccc------gcttcatcgccgtgggctacgtggacgacacgcagttcgtgcggttcgacagcgacgccgcgagcaagaggatggagccgcgggcgccgtggatagagc-aggaggagcc-ggagtattgggaccagg--agacacagatctccaaagtctacgcacagaatgat-cgagtgaacctggggaccctgcgtggctactacaaccagagcgaggccg
>Gogo-A_05:01
ctcccactccatgaggtatttctccacatcc-gtgtcccggcccggccgtgggg-----ag-cccc------gcttcatcgcagtgggctacgtggacgacacgcagttcgtgcggttcgacagcgacgccgcgagccagaggatggagccgcgggcgccgtggatggagc-aggaggagcc-ggagtattgggaccggc--agacacagatctccaagaccaacgcacagattgag-ctagagagcctgcggatcgcgctccgctactataaccagagcgaggacg
>Gogo-A_05:02:01:01N
ctcccactccatgaggtatttctccacatcc-gtgtcccggcccggccgtgggg-----ag-cccc------gcttcatcgcagtgggctacgtggacgacacgcagttcgtgcggttcgacagcgacgccgcgagccagaggatggagccgcgggcgccgtggatggagc-aggaggagcc-ggagtattgggaccggc--agacacagatctccaagaccaacgcacagattgag-ctagagagcctgcggatcgcgctccgctactataaccagagcgaggacg
>Gogo-A_05:04N
ctcccactccatgaggtatttctccacatcc-gtgtcccggcccggccgtgggg-----ag-cccc------gcttcatcgcagtgggctacgtggacgacacgcagttcgtgcggttcgacagcgacgccgcgagccagaggatggagccgcgggcgccgtggatggagc-aggaggagcc-ggagtattgggaccggc--agacacagatctccaagaccaacgcacagattgag-ctagagagcctgcggatcgcgctccgctactataaccagagcgaggacg
>HLA-Y_02:01
ctcccactccatgaggtatttctccacatcc-gtgtcccggcccggcagtggag-----ag-cccc------gcttcatcgcagtgggctacgtggacgacacgcagttcgtgcggttcgacagcgacgccgcgagccagaggatggagccgcgggcgccgtggatggagc-aggaggagcc-ggagtattgggaccggc--agacagagatctccaagaccaacgcacagattgac-ctagagagcctgcggatcgcgctccgctactacaaccagagcgaggacg
>HLA-Y_01:01
ctcccactccatgaggtatttctccacatcc-gtgtcccggcccggcagtggag-----ag-cccc------gcttcatcgcagtgggctacgtggacgacacgcagttcgtgcggttcgacagcgacgccgcgagccagaggatggagccgcgggcgccgtggatggagc-aggaggagcc-ggagtattgggaccggc--agacacagatctccaagaccaacgcacagattgac-ctagagagcctgcggatcgcgctccgctactacaaccagagcgaggccg
>HLA-Y_03:01
ctcccactccatgaggtatttctccacatcc-gtgtcccggcccggcagtggag-----ag-cccc------gcttcatcgcagtgggctacgtggacgacacgcagttcgtgcggttcgacagcgacgccgcgagccagaggatggagccgcgggcgccgtggatggagc-aggaggagcc-ggagtattgggaccggc--agacacagatctccaagaccaacgcacagattgac-ctagagagcctgcggatcgcgctccgctactacaaccagagcgaggccg
>Mamu-B_001:01:01:01
ctcgcactccatgaggtatttccacaccgcc-gtgtcccggcccggccgcgggg-----ag-cccc------gcttcatctccgtgggctacgtggacgacacgcagttcgtgcgattcgacagcgacgccgagagtcggaggatggagccgcgggcgccctggatagagc-aggaggggcc-ggagtattgggaccggg--agacacggaaggccaagggcaacgcacagactgac-cgagagaacctgcggatcgcgctcagctactacaaccagagcgagacgg
>Mamu-I_01:01:01:01
ctcgcactccttgaggtatttcggcaccaca-gtgtcccggcccggccgcgggg-----ag-ccgc------gcttcatcgccgtgggctacgtggacgacacgcagttcgtgcggttcgacagcgacgccgagagtccgaggatggagccgcgggcgccgtggatggagc-aggaggggcc-ggagtattgggaagagg--agacacggatcgccaaggcccgcgcacagactgag-cgagggaacctgcggaccgcgctccgctactacaaccagagcgaggcgg
>Patr-H_01
ctcccactccatgaggtatttctacaccacc-atgtcccggcccggccgcgggg-----ag-cccc------gcttcatctccgtcggctacgtggacgatacgcagttcgtgcggtttgacagcgacgacgcgagtccgagagaggagccgcgggcgccgtggatggagc-gggaggggcc-ggagtattgggaccgga--acacacagatctgcaaggcccaggcacagactgaa-cgagagaacctgcggatggcgctccgctactacaaccagagcgagggct
>Mafa-V_OP204634.1:323073-324977
cttccactccttgaggtatttccacaccgcc-acgtcccggcccggccgcgggg-----agccccc------gcttcatctccatgggctaagtggacgacacgcagttcgtgcggttggacagcgacgccgcgagtcctagg-tggagccgtgggcgccgtggatggagc-aggaggggca-gcaatattgggaggaga--agacagggaccgccaagaccaacgcacag-tttac-cgaatgaacctgcggaccctgagcggctactagaaccagagcgaggcct
>Mafa-V_OP204634.1:719108-721011
cttccactccttgaggtatttccacaccgtc-acgtcccggccgggccgcgggg-----tgcccct------gcttcatctccatgggctaagtggacgacacgcagttcgtgcggttggacagcaacgccgtgagtcctaggatggagccgcgggcgccgtggatggagc-aggaggggcc-agaatattgggaggaga--agacagggaccgccaagaccaacgcacag-tttac-cgaatgaacctgcggaccctgagcggctactagaaccagagcgaggcct
>Mamu-V_AC148680.1:131795-133697
cttccactccttgaggtatttccacaccgcc-acgtcccggcccggccgcggga-----tgccccc------gcttcatctccatgggctaagtggacgacacgcagttcgtgcggttagacagcgacgccgcaagtcctaggatggagccgcgggcgccgtggatggagc-aggaggggcc-ggaatattgggaggaga--agacagggaccgccaagaccaacgcacag-tttac-ccaatgaacctgcggaccctgagcggctactagaaccagagcgaggcct
>Mamu-V_AC148680.1:34681-36584
cttccactccttgaggtatttccacaccgcc-acgtcccggcccggccgcggga-----tgccccc------gcttcatctccatgggctaagtggacgacacgcagttcgtgcggttagacagcgacgccgcaagtcctaggatggagccgcgggcgccgtggatggagc-aggaggggcc-ggaatattgggaggaga--agacagggaccgccaagaccaacgcacag-tttac-ccaatgaacctgcggaccctgagcggctactagaaccagagcgaggcct
>Mamu-V_AC148690.1:181201-183104
cttccactccttgaggtatttccacaccgcc-acgtcccggcccggccgcggga-----tgccccc------gcttcatctccatgggctaagtggacgacacgcagttcgtgcggttagacagcgacgccgcaagtcctaggatggagccgcgggcgccgtggatggagc-aggaggggcc-ggaatattgggaggaga--agacagggaccgccaagaccaacgcacag-tttac-ccaatgaacctgcggaccctgagcggctactagaaccagagcgaggcct
>Mafa-V_01:03_OP204634.1:611889-613791
cttccactccttgaggtatttccacaccgcc-acgtcccggcccggccgcggga-----tgccccc------gcttcatctccatgggctaagtggacgacacacagttcgtgcggttagacagcgacgccgcaagtcctaggatggagccgcgggcgccgtggatggagcaaggaggggcc-ggaatattgggaggaga--agacagggaccgccaagaccaacgcacag-tttac-cgaatgaacctgcggaccctgagcggctactagaaccagagcgaggcct
>Mafa-V_OP204634.1:516569-518472
cttccactccttgaggtatttccacaccgcc-acgtcccggcccggccgcggga-----tgccccc------gcttcatctccatgggctaagtggacgacacgcagttcgtgcggttagacagcgacgccgcaagtcctaggatggagccgcgggcgccgtggatggagc-aggaggggcc-ggaatattgggaggaga--agacagggaccgccaagaccaacgcacag-tttac-cgaatgtacctgcggaccctgagcggctactagaaccagagcgaggcct
>Mafa-V_OP204634.1:421214-423117
cttccactccttgaggtatttccacaccgcc-acgtcccggcccggccgcggga-----tgccccc------gcttcatctccatgggctaagtggacgacacgcagttcgtgcggttagacagcgacgccgcaagtcctaggatggagccgcgggcgccgtggatggagc-aggaggggcc-ggaatattgggaggaga--agacagggaccgccaagaccaacgcacag-tttac-cgaatgtacctgcggaccctgagcggctactagaaccagagcgaggcct
>Poab-V_CM054684.2:29745457-29747362
cttccactccttgaggtatttccacaccacc-atgtcccggcccggccgcgggg-----at-cccc------gcttcatctccgtgggctacgtggacgacacccagtgcgtgcggttcgacagcgacgccacgagtcccaggatggagccgcgagcgccgtggatggagc-aggagaggcc-ggaatattgggaggaag--agacagggaccgccaaggccaactcacagctttac-cgagtgaacctgcggaccctgagcggctactacaaccagaacgaggcct
>Gogo-V_CU104658.1:86160-88061
cttccactccttgaggtatttccacaccacc-atgtcccggcccggccgcgcgg-----at-cccc------gcttcctctccgtgggcgacgtggacgacacgcagtgcgtgcggctcgacagcgacgccacgagtcccaggatggagccgcgggcgccgtggatggagc-aggaggggcc-ggaatattgggaagagg--agacagggaccgccaaggccaaagcacagttttac-cgagtgaacctgcggaccctgagcggctactacaaccagagtgaggcct
>Gogo-V_CM055451.2:47448239-47450140
cttccactccttgaggtatttccacaccacc-atgtcccggcccggccgcgcgg-----at-cccc------gcttcctctccgtgcgcgacgtggacgacacgcagtgcgtgcggctcgacagcgacgccacgagtcccaggatggagccgcgggcgccgtggatggagc-aggaggggcc-ggaatattgggaagagg--agacagggaccgccaaggccaaagcacagttttac-cgagtgaacctgcggaccctgagcggctactacaaccagagtgaggcct
>Mafa-V_01:04
cttccactccttgaggtatttccacaccgtc-acgtcccggccgggccgcgggg-----tgcccct------gcttcatctccatgggctaagtggacgacacgcagttcgtgcggttggacagcaacgccgtgagtcctaggatggagccgcgggcgccgtggatggagc-aggaggggcc-agaatattgggaggaga--agacagggaccgccaagaccaacgcacag-tttac-cgaatgaacctgcggaccctgagcggctactagaaccagagcgaggcct
>Mafa-V_01:02
cttccactccttgaggtatttccacaccgcc-acgtcccggcccggccgcggga-----tgccccc------gcttcatctccatgggctaagtggacgacacgcagttcgtgcggttagacagcgacgccgcaagtcctaggatggagccgcgggcgccgtggatggagc-aggaggggcc-ggaatattgggaggaga--agacagggaccgccaagaccaacgcacag-tttac-cgaatgtacctgcggaccctgagcggctactagaaccagagcgaggcct
>Mafa-V_01:01
cttccactccttgaggtatttccacaccgcc-acgtcccggcccggccgcgggg-----agccccc------gcttcatctccatgggctaagtggacgacacgcagttcgtgcggttggacagcgacgccgcgagtcctagg-tggagccgtgggcgccgtggatggagc-aggaggggca-gcaatattgggaggaga--agacagggaccgccaagaccaacgcacag-tttac-cgaatgaacctgcggaccctgagcggctactagaaccagagcgaggcct
>Patr-V_BA000041.2:1678650-1680547
CTTCCACTCCTTGAGGTATTTCCACACCACC-ATGTCCCGGCCCGGCCACGCGG-----AT-CCCC------GCTTCCTCTCCGTGGGCGACGTGGACGACACGCAGTGCGTGCGGCTCGACAGCGACGCCACGAGTCCCAGGATGGAGCCGCGGGCGCCGTGGATGGAGC-AGGAGGGGCC-GGAATATTGGGAAGAGG--AGACAGGGACCGCCAAGGCCAAAGCACAG-TTTTACCGAGTGAACCTGCGGACCCTGAGCGGCTACTACAACCAGAGTGAGGCCT
