# Supplementary material for: The primate Major Histocompatibility Complex as a case study of gene family evolution
Source: eLife. 2025 Dec 3;14:RP103545. doi: 10.7554/eLife.103545 (PMC12674619; doi:10.7554/eLife.103545)
Supplement: Supplementary file 13. [file elife-103545-supp13.zip › alphablock_exon3_alignment.fasta]

>HLA-L_01:01:01:01
gttctcaca-ccatccagaggaagcatggctgcgacgtg--------------------------------------------gg-cccgacaggcgcctcctc-cgcaggtatgaacagttcgcctacgatggcaaggattac----atcgccctgaacgaggacctgcactcctggaccgccgcgaa-----cacagcggctcagatctcccagcacaag-tgggaagcggacaaatactcagag---------------------------------------c-aggtcaggg----------cctacctg------agggcaagtgcatggagtggctccgcagacacctggagaacgggaaggagacgct--gcagcacgcggg
>HLA-E_01:01:01:01
ggtctcaca-ccctgcagtggatgcatggctgcgagctg--------------------------------------------gggcccgacaggcgcttcctc-cgcgggtatgaacagttcgcctacgacggcaaggattat----ctcaccctgaatgaggacctgcgctcctggaccgcggtgga-----cacggcggctcagatctccgagcaaaag-tcaaatgatgcctctgaggcggag---------------------------------------c-accagagag----------cctacctg-----gaagacacatgcgtggagtggctccacaaatacctggagaaggggaaggagacgct--gcttcacctggg
>Mafa-K_01:01_OP204634.1:900894-904462
ggtctaaca-cactccagataaagtacggctgagacttg--------------------------------------------gggctggaagggcacttcctc-cgcggttatgaacagcacgccaaagatggcaaggattac----atcgcacttaaccgggacttgtgctcctggaccgcagcaga-----cacggctgctcagatcaccaagcgcaag-tgggaggcagaggaatttgcaaag---------------------------------------c-aggtcaggg----------cctacctg-----gagggcatgtgcgtggggtggctccacagacaccaggagaacgggaaggagacgct--gcagcgcgtggg
>Patr-K_HM629932.1:141419-144984
ggtctaaca-ccctccagataatgtatggctgcgacttg--------------------------------------------gggctggaagggcgcctcctc-cgcgggtatgaacagcacgccaacgatggcaaggattac----atagcccggaactaggacctgcgctcctggaccgcggcgga-----catggcggctcagatcaccaagcgcaag-agggaggcagaagaatttgcagag---------------------------------------c-agatcaggg----------cctacctg-----gagggcacgtgcgtggagaggctc-gcagacacctggagaacgggaaggagacgct--gcagctcacggg
>Patr-K_AC192848.1:105344-108904
ggtctaaca-ccctccagataatgtatggctgcgacttg--------------------------------------------gggctggaagggcgcctcctc-cgcgggtatgaacagcacgccaacgatggcaaggattac----atatcccggaactaggacctgcgctcctggaccgcggcgga-----catggcggctcagatcaccaagcgcaag-tgggaggcagaagaatttgcagag---------------------------------------c-agatcaggg----------cctacctg-----gagggcacgtgcgtggagaggctc-gcagacacctgtagaacgggaaggagacgct--gcagctcacggg
>HLA-K_01:01:01:01
ggtctaaca-ccctccagataatgtatggctgcgacttg--------------------------------------------gggctggaagggcgcctcctc-cgcgggtatgaacagcacgccaacgatggcaaggattac----atagcccggaactaggacctgcgctcctggaccgcggcgga-----catggcggctcagatcaccaagcgcaag-tgggaggcagaagaatttgcagag---------------------------------------c-agatcaggg----------cctacctg-----gagggcacgtgcgtggagaggctc-gcagacacctggagaacgggaaggagacgct--gcagctcacggg
>Patr-K_BA000041.2:1555887-1559458
GGTCTAACA-CCCTCCAGATAATGTATGGCTGCGACTTG--------------------------------------------GGGCTGGAAGGGCGCCTCCTC-CGCGGGTATGAACAGCACGCCAACGATGGCAAGGATTAC----ATAGCCCGGAACTAGGACCTGCGCTCCTGGACCGCGGCGGA-----CATGGCGGCTCAGATCACCAAGCGCAAG-AGGGAGGCAGAAGAATTTGCAGAG---------------------------------------C-AGATCAGGG----------CCTACCTG-----GAGGGCACGTGCGTGGAGAGGCTC-GCAGACACCTGGAGAACGGGAAGGAGACGCT--GCAGCTCACGGG
>Patr-KL_HM629932.1:16060-19614
ggtctaaca-acctccagataatgcagggctgcgacttg--------------------------------------------gggctggaagggcgcctcctc-cgcgggtatgaacagcacgcctacgatggcaaggattac----atagcccggaactaggacctgcgctcctggaccgcggcgga-----catggcggctcagatcaccaagcgcaag-tgggaggcagaagaatttgcagag---------------------------------------c-agatcaggg----------cctacctg-----gagggcacgtgcgtggagaggctc-gcagacacctggagaacgggaaggagacgct--gcagctcacggg
>Gogo-KL_CU104664.1:27004-30565
ggtctaaca-acctccagataatgcagggctgcgacttg--------------------------------------------gggctggaagggcgcctcctc-tgcgggtatgaacagcacgcctacgatggcaaggattac----gtagcccgcaactaggacctgcgctcctggaccgcggcgga-----catggcggctcagatcaccaagcgcaag-tgggaggcaaaagaatttgcagag---------------------------------------c-agatcaggg----------cctacctg-----gagggcacgtgcgtggagaggccc-acagacacctggagaacgggaaggagacgct--gcagcgcgcggg
>Gogo-KL_CM055451.2:47588075-47591650
ggtctaaca-acctccagataatgcagggctgcgacttg--------------------------------------------gggctggaagggcgcctcctc-tgcgggtatgaacagcacgcctacgatggcaaggattac----gtagcccgcaactaggacctgcgctcctggaccgcggcgga-----catggcggctcagatcaccaagcgcaag-tgggaggcaaaagaatttgcagag---------------------------------------c-agatcaggg----------cctacctg-----gagggcacgtgcgtggagaggccc-acagacacctggagaacgggaaggagacgct--gcagcgcgcggg
>Caja-G_AB809558.1:25517-29116
ggtctcaca-ccatccagcggatgtctggctgcgacgtg--------------------------------------------gggccggacgggcgcctcctc-cgcgggtatgaccagttcgcctacgacggcaaggactac----atcgccctgaacgaggacctgcgctcctggacggccgcgga-----cgtggcggctcagatcacccagcgcaag-tgggaggcggccaatgaggctgag---------------------------------------a-ggatgagag----------cctacctg-----gagggcacgtgcgtggagtggctccgcagatacctggagaacgggaaggagacgct--gcagcgcgcggg
>Caja-G_AB809558.1:343320-346917
ggtctcaca-ccatccagtggatgtctggctgcgatgtg--------------------------------------------gggccagacgggcgcctcctc-cgcgggtataaccagttcgcctacgacggcaaggactac----atcgccctgaacgaggacctgcgctcctggacggccgcgga-----cgtggcggctcagatcacccagcgcaag-tgggaggcggccaatgaggctgag---------------------------------------a-ggaggagag----------cctacctg-----gagggcacgtgcgtggagtggctccgcagatacctggagaacgggaaggagacgct--gcagcgcgcggg
>Caja-G_AB809558.1:145424-149006
ggtctcaca-ctatccagtggatgtatggctgcgacgtg--------------------------------------------gggccggacgggcgcctcctc-cgtgggtactggcaggacgcctacgacggcaaggactac----atcgccctgaacgaggacctgcgctcctggacggccgcgga-----cgtggcggctcagatcacccagcgcaag-tgggaggcggccaatgaggctgag---------------------------------------a-ggatgagag----------cctacctg-----gagggcacgtgcgtggagtggctccgcagatacctggagaacgggaaggagacgct--gcagcgcgcggg
>Caja-G_AB809559.1:155360-158948
ggtctcaca-ccatccagtggatgtctggctgcgacgtg--------------------------------------------gggccggacgggcgcctcctc-cgtgggtaccggcaggacgcctacgacggcaaggactac----atcgccctgaacgaggacctgcgctcctggacggccgcgga-----catggcggctcagatcacccagcgcaag-tgggaggcggccaatgcggctgag---------------------------------------g-agatgagag----------cctacctg-----gagggcgagtgcctggagtggctccacagatacctggagaacgcgaaggagacgct--gcagcgagcggg
>Mamu-G_AC148680.1:56899-59742
ggtctcaca-ccctccagtggatgattggttgcgacctg--------------------------------------------gggcccgacgggcgcctcctc-tgcaggtgtgaacagttcgcctacgatggcaaggattac----ctcgccctgaacgaggacctgtgctcctgaaccgcagcgga-----cactgtggctcagatctccaagcgcaag-tgtgaggcggccaaagcgactgaa---------------------------------------c-gaaggagag----------cctacctg-----gagggcacgtgagtggagtggctccacagatacctggagaatgggaaggagatgct--gcatcgtgcggg
>Mafa-G_OP204634.1:738754-742257
ggtctcaca-ccctccagtggatgattggttgcgacctg--------------------------------------------gggcccaacgggcgcctcctc-cgcaggtgtgaacagtttgcctacgatggcaaggattac----ctcgccctgaacgaggacctgctctcctggaccgcagcgga-----cactgtggctcagatc-ccaagcgcaag-cgtgaggcggccaaagcgactgaa---------------------------------------c-gaaggagag----------cctacctg-----gagggcacgtgagtggagtggctccacagatacctggagaatgggaaggagatgct--gcatcgtgcggg
>Mafa-G_02:10_OP204634.1:195737-199205
ggtctcaca-ccctccagtggatgattggttgcgacctg--------------------------------------------gggcccgacgggcgcctcttc-c---ggtgtgaacctttcgcctatgatggcaaggattac----ctcgccctgaaggaggacctgtgctcctgaaccgcagcaga-----cactgtggctcagatctccaagcgcaag-tgtgaggcggccaaagtgactgaa---------------------------------------c-gaaggagag----------cctacctg-----gagggcacgtgagtggagtggctccacagatacctggagaatgggaaggagatgct--gcagcgtgcggg
>Mamu-G_AB128049.1:2846751-2850219
ggtctcaca-ccctccagtggatgattggttgcgacctg--------------------------------------------gggcccgacgggcgcctcttc-c---ggtgtgaacagttcgcctaggatggcaaggattac----ctcgccctgaaggaggacctgtgctcctgaaccgcagcgga-----cactgtggctcagatctccaagcgcaag-tgtgaggcggccaaagtgactgaa---------------------------------------c-gaaggagag----------cctacctg-----gagggcacgtgagtggagtggctccacagatacctggagaatgggaaggggatgct--gcatcgtgcggg
>Mamu-G_AC148690.1:84693-87852
ggtctcaca-ccctccagtggatgattggttgcgacctg--------------------------------------------gggccccacgggcgcctcctc-cgcaggtgtgaacagttcgcctaagatggcaaggattac----ctcgccctgaacgaggacctgtgctcctgaaccgcagcgga-----cactgtggctcagatctccaagcacaag-tgtgaggcggccaaagccactgaa---------------------------------------c-gaaggagag----------cctacctg-----gagggcacgtgagtggagtggctccacagatacctggagaatgggaaggagatgct--gcagcgtgcggg
>Mamu-G_AB128049.1:2964034-2965509
ggtctcaca-ccctccagtggacgattggttgcgacctg--------------------------------------------gggcccgacgggcgcctcttc-tgcaggtgtgaacagttcgcctaccatggcaaggattac----ctcgccctgaacgaggacttgtgctcctgaaccgcagtgga-----cactgtggctcagatctccaagcgcaag-tgtgaggcggccaaagtgactgaa---------------------------------------c-gaaggagag----------cctacctg-----gagggcacgtgagtggagtggctccacagatacctggagaatgggaaggagatgct--gcagcgtgcggg
>Mafa-G_OP204634.1:345327-348477
ggtctcaca-ccctccagtggatgattggttgcgacctg--------------------------------------------gggcccgacgggcgcctcttc-tgcaggtgtgaacagttcgcctacgatggcaaggattac----ctcgccctgaacgaggacttgtgctcctgaaccgcagtgga-----cactgtggctcagatctccaagcgcaag-tgtgaggccgccaaagtgactgaa---------------------------------------c-gaaggagag----------cctacctg-----gagggcacgtgagtggagtggctccacagatacctggagaatgggaaggagatgct--gcagcgtgcggg
>Poab-G_CM054684.2:29776131-29778953
gttctcaca-ccctccagtggatgattggctgcgacctg--------------------------------------------gggcccgacgggcgcctcctc-cgcgggtatgaacagtatgcctacgatggcaaggattac----ctcgccctgaacaaggacctgcgctcctggaccgcagcgga-----cactgcggctcagatctccaagcgcaag-tgtgaggcgggcaatgtggctgaa---------------------------------------c-aaaggagag----------cctacctg-----gagggcacgtgcgtggagtggctccacagatacctggagaacgggaaggagatgct--gcagcgcgcggg
>HLA-G_01:01:01:01
gttctcaca-ccctccagtggatgattggctgcgacctg--------------------------------------------gggtccgacggacgcctcctc-cgcgggtatgaacagtatgcctacgatggcaaggattac----ctcgccctgaacgaggacctgcgctcctggaccgcagcgga-----cactgcggctcagatctccaagcgcaag-tgtgaggcggccaatgtggctgaa---------------------------------------c-aaaggagag----------cctacctg-----gagggcacgtgcgtggagtggctccacagatacctggagaacgggaaggagatgct--gcagcgcgcggg
>Patr-G_AC192848.1:19870-23006
gttctcaca-ccctccagtggatgattggctgcgacctg--------------------------------------------gggtccgacggacgcctcctc-cgcgggtatgaacagtatgcctacgatggcaaggattac----ctcgccctgaacgaggacctgcgctcctggaccgcagcgga-----cactgcggctcagatctccaagcgcaag-tgtgaggcggccaatgcggctgaa---------------------------------------c-aaaggagag----------cctacctg-----gagggcacgtgcgtggagtggctccacagatacctggagaacgggaaggagatgct--gcagcgcgcggg
>Gogo-G_CU104658.1:127831-130968
gttctcaca-ccctccagtggatgattggctgcgacctg--------------------------------------------gggtccgacggacgcctcctc-cgcgggtatgaacagtatgcctacgatggcaaggattac----ctcgccctgaacgaggacctgcgctcctggaccgcagcgga-----cactgcggctcagatctccaagcgcaag-tgtgaggcggccaatgtggctgaa---------------------------------------c-aaaggagag----------cctacctg-----gagggcacgtgcgtggagtggctccacagatacctggagaacgggaaggagatgct--gcagcgcgcggg
>Gogo-G_CM055451.2:47489909-47493046
gttctcaca-ccctccagtggatgattggctgcgacctg--------------------------------------------gggtccgacggacgcctcctc-cgcgggtatgaacagtatgcctacgatggcaaggattac----ctcgccctgaacgaggacctgcgctcctggaccgcagcgga-----cactgcggctcagatctccaagcgcaag-tgtgaggcggccaatgtggctgaa---------------------------------------c-aaaggagag----------cctacctg-----gagggcacgtgcgtggagtggctccacagatacctggagaacgggaaggagatgct--gcagcgcgcggg
>HLA-C_01:02:01:01
ggtctcaca-ccctccagtggatgtgtggctgcgacctg--------------------------------------------gggcccgacgggcgcctcctc-cgcgggtatgaccagtacgcctacgacggcaaggattac----atcgccctgaacgaggacctgcgctcctggaccgccgcgga-----caccgcggctcagatcacccagcgcaag-tgggaggcggcccgtgaggcggag---------------------------------------c-agcggagag----------cctacctg-----gagggcacgtgcgtggagtggctccgcagatacctggagaacgggaaggagacgct--gcagcgcgcggg
>HLA-J_01:01:01:01
ggtatcaca-tcctccagggaatgtttggctgcgacctg--------------------------------------------gggcccgacgggcgtctcctc-cgcgggtatgagcagtatgcctacgacggcaaggattac----atcgccctgaacgaggacctgcgctcctggaccgccgcgga-----taccgcggctcagattacccagcgcaag-tatgaggcggccaatgtggctgag---------------------------------------c-aaaggagag----------cctacctg-----gagggcacctgcatggagtggctccgcagacacctggagaacgggaaggagacgct--gcagcgcgcggg
>Patr-J_AC192848.1:185437-188970
cgtatcaca-tcctccagggaatgtttggctgtgacctg--------------------------------------------gggcccgacgggcgtctcctc-cgcgggtatgagcagtatgcctacgacggcaaggattac----atcgccctgaacgaggacctgcgctcctggaccgccgcgga-----taccgcggctcagatcacccagcgcaagttatgaggcggctaatgtggctgag---------------------------------------c-aaaggagag----------cctacctg-----gagggcacctgcatggagtggctccgcagacacctggagaacgagaaggagacgct--gcagcgcgcggg
>Gogo-J_CU104664.1:167634-171183
cgtatcaca-tcctccagggaatgtttggctgcgacctg--------------------------------------------gggcccgacgggcgtctcctc-cgcgggtatgagcagtatgcctacgacggcaaggattac----atcgccctgaacgaggacctgcgctcctggaccgccgcgga-----taccgcggctcagatcacccagcgcaagttatgaggcggctaatgtggctgag---------------------------------------c-aaaggagag----------cctacctg-----gagggcacctgcacggagtggctccgcagacacctggagaacgggaaggagacgct--gcagcgcgcggg
>Gogo-J_CM055451.2:47728709-47732258
cgtatcaca-tcctccagggaatgtttggctgcgacctg--------------------------------------------gggcccgacgggcgtctcctc-cgcgggtatgagcagtatgcctacgacggcaaggattac----atcgccctgaacgaggacctgcgctcctggaccgccgcgga-----taccgcggctcagatcacccagcgcaagttatgaggcggctaatgtggctgag---------------------------------------c-aaaggagag----------cctacctg-----gagggcacctgcacggagtggctccgcagacacctggagaacgggaaggagacgct--gcagcgcgcggg
>Poab-J_CM054684.2:30012595-30016140
ggtatcaca-tcctccagggaatgtttggctgcgacctg--------------------------------------------gggcccgatgggcgtctcctc-cgcgggtatgagcagtatgcctacgacggcaacgattac----atcgccctgaacgaggacctgcgctcctggaccgccgcgga-----caccgcggctcagatcacccagcgcaag-tgggaggtggctaatgtggctgag---------------------------------------c-aaaggagag----------cctacctg-----gtgagcacctgcgtggagtggctctgcagacacctggagaaagggaaagagacgct--gcagcgcgcggg
>Patr-J_BA000041.2:1477654-1481188
GGTATCACA-TCCTCCAGGGAATGTTTGGCTGTGACCTG--------------------------------------------GGGCCCGACGGGCGTCTCCTC-CGCGGGTATGAGCAGTATGCCTACGACGGCAAGGATTAC----ATCGCCCTGAACGAGGACCTGCGCTCCTGGACCGCCGCGGA-----TACCGCGGCTCAGATCACCCAGCGCAAGTTATGAGGCGGCTAATGTGGCTGAG---------------------------------------C-AAAGGAGAG----------CCTACCTG-----GAGGGCACCTGCATGGAGTGGCTCCGCAGACACCTGGAGAACGGGAAGGAGACGCT--GCAGCGCGCGGG
>Chae-J_AC242687.3:139830-143379
GGTCTCGCA-CCCTGCAGGAAATGTTTGGCTGCGATGTG--------------------------------------------GGGCCCGACGGGCGCCTCCTC-CGCTGGTGTGAACAGTATGCCTTCGACGGCAAGAATTAC----ATCGCCCTGAACCAGGACCTGCGCTCCTGGACCGCCGCGGA-----CACGGCGGCTCAGATCACCCAGCGCAAG-TGGGAGGCGGCCAATGTGGCTGAG---------------------------------------C-AAAGGAGAG----------CCTATCTG-----GAGGGCACCTGCGTGGAGTGGCTCCGCAGACACCTGGAGAACGGGAAGGAGACGCT--GCAGCGCGCGGG
>Chae-J_AC241496.3:47940-51451
GGTCTCACA-CCCTCTAGGTAATGTTTGGCTGCAACCTG--------------------------------------------GGGCCCGACGGATGCCTCCTC-CGCTGGTATGAACAGTATGCCTACGACGGCAAGGATTAC----ATCGCCCTGAACGAGGACCTGAGCTCCTGGACACGCC-------------GCGGGTCAGACTACCCTGCGCAAG-TGGGAGGCGGCCAATGTGGCTGAG---------------------------------------C-GAAGGAGAG----------CCTATCTG-----GAGGGCACCTGCGTGGAGTGGCTCCGCAGGCACCTGTAGAACTGGAAGGAGACACT--GCAGCGCGCGGG
>Nole-J_CM016966.1:51043007-51046547
ggtctcaca-tcctccagggaatgtttggctgcgacgtg--------------------------------------------gggcccgacgggcgtctcctc-cgcgggtatgagcagtatgcctacgacggcaacgattac----atcgccctgaacgaggacatgcgctcctggaccgccgcgga-----caccgcggctcagatcacccagcgcaag-tgggaggcggctaatgtggctgag---------------------------------------c-aaaggagag----------cctacctg-----gagggcacctgcgtggagtggctccgcagacacctggagaatgggaaggagacgct--gcagcgcgcggg
>Chae-F_AC241602.2:90098-93379
ggtctcaca-ccctccagggaatgaacggctgcgacatg--------------------------------------------gggccggacggacgcctcctc-cgcgggtatcaccagcacgcctacgacggcaaggattac----atctccctgaacgaggacctgcgctcctggaccgccgcgga-----cacggtagctcggatcacccagcgcttc-tatgaggcagatggatatgcagag---------------------------------------g-agatcagga----------cctacctg-----gagggcgagtgcctggagttgctccgcagatacctggagaacgggaaggagacgct--acagcgcgcagg
>Poab-F_CM054684.2:29662501-29665777
gatctcaca-ccctccagggaatgaatggctgcgacatg--------------------------------------------gggcccgacggacgcctcctc-cgcgggtatcaccagcacgcgtacgacggcaaggattac----atctccctgaacgaggacctgcgctcctggaccgcggcgga-----caccgtggctcagatcacccagcgcttc-tatgaggcagaggaatatgcagag---------------------------------------g-agttcagga----------tctacctg-----gagggcgagtgcctagagttgctccgcagatacctggagaacgggaaggagacgct--acagcgcgcagg
>Nole-F_CM016966.1:50911063-50914368
ggtctcaca-ccctccagggaatgaatggctgcgacatg--------------------------------------------gggcccgacggacgcctcctc-cgcgggtatcaccagcacgcgtacgacggcagggattac----atctccctgaacgaggacctgcgctcctggaccgcggcgga-----caccgtggctcagatcacccagcgcttc-tatgaggcagaggaatatgcagag---------------------------------------g-agttcagga----------cctacctg-----gagggcgagtgcctggagttgctccgcagatacctggagaacgggaaggagacgct--acagcgcgcagg
>Patr-F_01:01:01
ggtctcaca-ccctccagggaatgaatggctgcgacatg--------------------------------------------gggcccgacggacgcctcctt-cgcgggtatcaccagcacgcgtacgacggcaaggattac----atctccctgaacgaggacctgcgctcctggaccgcggcgga-----caccgtggctcagatcacccagcgcttc-tatgaggcagaggaatatgcagag---------------------------------------g-agttcagga----------cctacctg-----gagggcgagtgcctggagttgctccgcagatacttggagaacgggaaggagacgct--acagcgcgcaga
>Gogo-F_CU104658.1:15488-19040
ggtctcaca-ccctccagggaatgaatggctgcgacatg--------------------------------------------gggcccgacggacgcctcctt-cgcgggtatcaccagcacgcgtacgacggcaaggattac----atctccctgaacgaggacctgcgctcctggaccgcggcgga-----caccgtggctcagatcacccagcgcttc-tatgaggcagaggaatatgcagag---------------------------------------g-agttcagga----------cctacctg-----gagggcgagtgcctggagttgctccgcagatacttggagaacgggaaggagacgct--acagcgcgcagg
>Gogo-F_CM055451.2:47377544-47381096
ggtctcaca-ccctccagggaatgaatggctgcgacatg--------------------------------------------gggcccgacggacgcctcctt-cgcgggtatcaccagcacgcgtacgacggcaaggattac----atctccctgaacgaggacctgcgctcctggaccgcggcgga-----caccgtggctcagatcacccagcgcttc-tatgaggcagaggaatatgcagag---------------------------------------g-agttcagga----------cctacctg-----gagggcgagtgcctggagttgctccgcagatacttggagaacgggaaggagacgct--acagcgcgcagg
>HLA-F_01:01:01:01
ggtctcaca-ccctccagggaatgaatggctgcgacatg--------------------------------------------gggcccgacggacgcctcctc-cgcgggtatcaccagcacgcgtacgacggcaaggattac----atctccctgaacgaggacctgcgctcctggaccgcggcgga-----caccgtggctcagatcacccagcgcttc-tatgaggcagaggaatatgcagag---------------------------------------g-agttcagga----------cctacctg-----gagggcgagtgcctggagttgctccgcagatacttggagaatgggaaggagacgct--acagcgcgcagg
>Poab-Ap_CM054684.2:29834596-29838098
gttctcaca-ccatccagacgaggtatggctgcgaagtg--------------------------------------------gggtcggacgggcgcctcct--cgcgggtatgaacagcttgcctacgacggcaagaattac----atcgtcctgaacgaggacctgcgctcttggaccgcggcgga-----catggcgactcagatcacccagagcaag-tgggaggcggcccgtgtggcggag---------------------------------------c-agcagagag----------cctacctg-----gagggcgagtgcgtggagtggctccgcagatacctggagaacgggaaggagactct--acagcgcacggg
>Gogo-H_CU104658.1:187328-190828
gttctcaca-ccatgcaggtgatgtatggctgcgacgtg--------------------------------------------gggcccgacgggcgcttcctc-cgcgggtatgaacagcacgcctacgacggcaaggattac----atcgctctgaacgaggacctgcgctcctggaccgcggcgga-----catggcagctcagatcaccaagcgcaag-tgggaggcggcccgtcgggcggag---------------------------------------c-agttgagag----------cctacctg-----gagggcgagttcgtggagtggctccgcagatacctggagaacgggaaggagacact--gcagcgcgcggg
>Patr-H_BA000041.2:1594277-1597779
GTTCTCACA-CCATGCAGGTGATGTATGGCTGCGACGTG--------------------------------------------GGGCCCGACGGGCGCTTCCTC-CGCGGGTATGAACAGCACGCCTACGACGGCAAGGATTAC----ATCGCTCTGAACGAGGACCTGAGCTCCTGGACCGCGGCGGA-----CATGGCAGCTCAGATCACCAAGCGCAAG-TGGGAGGCGGCCCGTCGGCCGGAG---------------------------------------C-AGTTGAGAG----------CCTACCTG-----GAGGGCGAGTTCGTGGAGTGGCTCCGCAGATACCTGGAGAACGGGAAGGAGACGCT--GCAGCGCGCGGG
>Gogo-H_CM055451.2:47549427-47552927
gttctcaca-ccatgcaggtgatgtatggctgcgacgtg--------------------------------------------gggcccgacgggcgcttcctc-cgcgggtatgaacagcacgcctacgacggcaaggattac----atcgctctgaacgaggacctgcgctcctggaccgcggcgga-----catggcagctcagatcaccaagcgcaag-tgggaggcggcccgtcgggcggag---------------------------------------c-agttgagag----------cctacctg-----gagggcgagttcgtggagtggctccgcagatacctggagaacgggaaggagacact--gcagcgcgcggg
>Patr-H_AC192848.1:66969-70471
gttctcaca-ccatgcaggtgatgtatggctgcgacgtg--------------------------------------------gggcccgacgggcgcttcctc-cgcgggtatgaacagcacgcctacgacggcaaggattac----atcgctctgaacgaggacctgagctcctggaccgcggcgga-----catggcagctcagatcaccaagcgcaag-tgggaggcggcccgtcggccggag---------------------------------------c-agttgagag----------cctacctg-----gagggcgagttcgtggagtggctccgcagatacctggagaacgggaaggagacgct--gcagcgcgcggg
>HLA-H_02:01:01:01
gttctcaca-ccatgcaggtgatgtatggctgcgacgtg--------------------------------------------gggcccgacgggcgcttcctc-tgcgggtatgaacagcacgcctacgacggcaaggattac----atcgctctgaacgaggacctgcgctcctggaccgcggcgga-----catggcagctcagatcaccaagcgcaag-tgggaggcggcccgtcgggcggag---------------------------------------c-agcggagag----------tctacctg-----gagggcgagttcgtggagtggctccgcagatacctggagaacgggaaggagacgct--gcagcgcgcggg
>HLA-H_02:11:01:01
gttctcaca-ccatgcaggtgatgtatggctgcgacgtg--------------------------------------------gggcccgacgggcgcttcctc-cgcgggtatgaacagcacgcctacgacggcaaggattac----atcgctctgaacgaggacctgcgctcctggaccgcggcgga-----catggcagctcagatcaccaagcgcaag-tgggaggcggcccgtcgggcggag---------------------------------------c-agcggagag----------tctacctg-----gagggcgagttcgtggagtggctccgcagatacctggagaacgggaaggagacgct--gcagcgcgcggg
>HLA-H_01:03:01:01
gttctcaca-ccatgcaggtgatgtatggctgcgacgtg--------------------------------------------gggcccgacgggcgcttcctc-cgcgggtatgaacagcacgcctacgacagcaaggattac----atcgctctgaacgaggacctgcgctcctggaccgcggcgga-----catggcagctcagatcaccaagcgcaag-tgggaggcggcccgtcgggcggag---------------------------------------c-agctgagag----------cctacctg-----gagggcgagttcgtggagtggctccgcagatacctggagaacgggaaggagacgct--gcagcgcgcggg
>HLA-H_01:01:01:01
gttctcaca-ccatgcaggtgatgtatggctgcgacgtg--------------------------------------------gggcccgacgggcgcttcctc-cgcgggtatgaacagcacgcctacgacagcaaggattac----atcgctctgaacgaggacctgcgctcctggaccgcggcgga-----catggcagctcagatcaccaagcgcaag-tgggaggcggcccgtcaggcggag---------------------------------------c-agctgagag----------cctacctg-----gagggcgagttcgtggagtggctccgcagatacctggagaacgggaaggagacgct--gcagcgcgcggg
>Gogo-OKO_01:01_CU104664.1:102566-106131
ggtctcaca-ccatccagagaatgtatggctgcgaagtg--------------------------------------------gggccggacgggcgcttcctc-cgcgggtacctgcaggacgcttacgacggcaaggattac----atcaccctgaacgaggacctgcgctcttggaccgcggcaga-----catggcggctcagatcacccagcgcaag-tgggaggcggcccgtgaggcggag---------------------------------------c-ggttgagag----------cctacatg-----gagggcacgtgcgtggagtggctccgcagatacctggagaacgggaaggagacgct--gcagcgcacggg
>Patr-AL_HM629932.1:85349-88834
gttctcaca-ccatccagttaatgtatggctgcgacgtg--------------------------------------------gggcccgacggacgcttcctt-cgcgggtaccggcagtacgcctacgacggcaaggattac----atcgccctaaacgaggacctgcgctcctggaccgcggcgga-----catggcggctcggatcaccaagcgcaag-tgggaggcggcccgtcgggcggag---------------------------------------c-agttgagag----------tctacctg-----aagggccggtgcgtggactggctccgcagatacgtggagaacgggaaggagatgct--gcagcgcacggg
>Hyla-A_01
gttctcaca-ccatccagttaatgtatggctgctacgtg--------------------------------------------gggcccgacgggcgcttcctc-cgcgggtaccggcaggacgcctacgatggcaaggattac----atctccctgaacgaggacctgcgctcttggacggcggcgga-----cgtggcggctcagatcaccaagcgcaag-tgggaggcggccggtgtggcggag---------------------------------------c-agtacagag----------cctacttg-----gaggggacgtgcgtggagtggctccacagatacctggagaacgggaaggagatact--gcagcgcacgga
>Patr-A_HM629932.1:155666-159173
gttctcaca-ccatccagttaatgtttggctgcgacgtg--------------------------------------------gggtcggacgggcgcttcctc-cgcgggtatgaacagctcgcctacgacggcaaggattac----atcgccctgaacgaggacctgcgctcttggaccgcggcgga-----catggcggctcagatcacccagcgcaag-tgggaggcggtccatgcggcggag---------------------------------------c-agcagagag----------cctacctg-----gagggccggtgcgtggagtcgctccgcagatacctggagaacgggaaggagacgct--gcagcgcacggg
>Patr-A_AC192848.1:121430-124932
gttctcaca-ccatccagataatgtatggctgcgacgtg--------------------------------------------gggtcggacgggcgcttcctc-cgcgggtaccggcaggacgcctacgacggcaaggattac----atcgccctgaacgaggacctgcgctcttggaccgcggcggc-----catggcagctcagatcaccaagcgcaag-tgggaggcggcccatgcggcggag---------------------------------------c-agctgagag----------cctacctg-----gagggccggtgcgtggacgggctccgcagatacctggagaacgggaaggagacgct--gcagcgcacggg
>HLA-A_11:02:01:01
gttctcaca-ccatccagataatgtatggctgcgacgtg--------------------------------------------gggccggacgggcgcttcctc-cgcgggtaccggcaggacgcctacgacggcaaggattac----atcgccctgaacgaggacctgcgctcttggaccgcggcgga-----catggcagctcagatcaccaagcgcaag-tgggaggcggcccatgcggcggag---------------------------------------c-agcagagag----------cctacctg-----gagggccggtgcgtggagtggctccgcagatacctggagaacgggaaggagacgct--gcagcgcacgga
>HLA-A_30:04:01:01
gttctcaca-ccatccagataatgtatggctgcgacgtg--------------------------------------------gggtcggacgggcgcttcctc-cgcgggtatgaacagcacgcctacgacggcaaggattac----atcgccctgaacgaggacctgcgctcttggaccgcggcgga-----catggcggctcagatcacccagcgcaag-tgggaggcggcccatgtggcggag---------------------------------------c-agtggagag----------cctacctg-----gagggcacgtgcgtggagtggctccgcagatacctggagaacgggaaggagacgct--gcagcgcacgga
>HLA-A_33:03:01:01
gttctcaca-ccatccagatgatgtatggctgcgacgtg--------------------------------------------gggtcggacgggcgcttcctc-cgcgggtaccagcaggacgcctacgacggcaaggattac----atcgccttgaacgaggacctgcgctcttggaccgcggcgga-----catggcggctcagatcacccagcgcaag-tgggaggcggcccgtgtggcggag---------------------------------------c-agttgagag----------cctacctg-----gagggcacgtgcgtggagtggctccgcagatacctggagaacgggaaggagacgct--gcagcgcacgga
>HLA-A_02:07:01:01
gttctcaca-ccgtccagaggatgtgtggctgcgacgtg--------------------------------------------gggtcggactggcgcttcctc-cgcgggtaccaccagtacgcctacgacggcaaggattac----atcgccctgaaagaggacctgcgctcttggaccgcggcgga-----catggcagctcagaccaccaagcacaag-tgggaggcggcccatgtggcggag---------------------------------------c-agttgagag----------cctacctg-----gagggcacgtgcgtggagtggctccgcagatacctggagaacgggaaggagacgct--gcagcgcacgga
>HLA-A_80:01:01:01
gttctcaca-ccatccagataatgtatggctgcgacgtg--------------------------------------------gggtcggacgggcgcttcctc-cgcgggtaccggcaggacgcctacgacggcaaggattac----atcgccctgaacgaggacctgcgctcttggaccgcggcgga-----catggcggctcagatcaccaagcgcaag-tgggaggcggcccgtcgggcggag---------------------------------------c-agctgagag----------cctacctg-----gagggcgagtgcgtggacgggctccgcagatacctggagaacgggaaggagacgct--gcagcgcacgga
>Papa-A_08:03:01:01
gttctcaca-ccatccagataatgtatggctgcgacgtg--------------------------------------------gggtcggacgggcgcttcctc-cgcgggtatgaacagcacgcctacgacggcaaggattac----atcgccctgaacgaggacctgcgctcttggaccgcggcgga-----catggcggctcagattacccagcgcaag-tgggaggcggcccatgcggcggag---------------------------------------c-agctgagag----------cctacctg-----gagggccggtgcgtggacgggctccgcagatacctggagaacgggaaggagacgct--gcagcgcacgga
>Patr-A_15:02:01:01
gttctcaca-ccatccagttaatgtttggctgcgacgtg--------------------------------------------gggtcggacgggcgcttcctc-cgcgggtatgaacagcacgcctacgacggcaaggattac----atcgccctgaacgaggacctgcgctcttggaccgcggcgga-----catggcggctcagatcacccagcgcaag-tgggaggcggcccatgcggcggag---------------------------------------c-aggacagag----------cctacctg-----gagggcacgtgcgtggagtggctccgcagatacctggagaacgggaaggagacgct--gcagcgcactga
>Patr-A_27:01:01:01
gttctcaca-ccatccagttaatgtttggctgcgacgtg--------------------------------------------gggtcggacgggcgcttcctc-cgcgggtaccggcaggacgcctacgacggcaaggattac----atcgccctgaacgaggacctgcgctcttggaccgcggcgga-----catggcggctcagatcacccagcgcaag-tgggaggcggtccatgcggcggag---------------------------------------c-agcagagag----------cctacctg-----gagggccggtgcatggagtggctccgcagatacctggagaacgggaaggagacgct--gcagcgcacgga
>Papa-A_05:03:01:01
gttctcaca-ccatccagttaatgtatggctgcgacgtg--------------------------------------------gggtcggacgggcgcttcctc-cgcgggtaccggcaggacgcctacgacggcaaggattac----atcgccctgaacgaggacctgcgctcttggaccgcggcgga-----catggcagctcagatcaccaagcgcaag-tgggaggcggcccatgaggcggag---------------------------------------c-agctgagag----------cctacctg-----gagggccggtgcgtggacgggctccgcagatacctggagaacgggaaggagacgct--gcagcgcacgga
>Gogo-A_04:01:01:01
gttctcaca-ccatccagaggatgtatggctgcgacgtg--------------------------------------------gggtcggacgggcgcttcctc-cgcgggtaccagcaggacgcctacgacggcaaggattac----atcgccttgaacgaggacctgcgctcttggaccgcggcgga-----catggcagctcagatcacccagcgcaag-tgggaggcggcccatgaggcggag---------------------------------------c-agttgagag----------cctacctg-----gagggcacgtgcgtggagtggctccgcagatacctggagaacgggaaggagacgct--gcagctcacgga
>Gogo-A_07:01:01:01
gttctcaca-ccatccagaggatgtatggctgcgacgtg--------------------------------------------gggtcggacgggcgcttcctc-cgcgggtaccagcaggacgcctacgacggcaaggattac----atcgccttgaacgaggacctgcgctcttggaccgcggcgga-----catggcagctgagattaccaagcgcaag-tgggaggcggcccatgaggcggag---------------------------------------c-agttgagag----------cctacctg-----gagggcacgtgcgtggagtggctccgcagatacctggagaacgggaaggagacgct--gcagcgcacgga
>Poab-A_04:01
gttctcaca-ccatccagataatgtatggctgcgacgtg--------------------------------------------gggcccgacgggcgcttcctc-cgcgggtaccggcaggacgcctacgacggcaaggattac----atcgccctaaacgaggacctgcgctcctggaccgcggcgga-----catggcggctcagatcacccagcgcaag-tgggaggcggccggtgcggcggag---------------------------------------c-agcggagag----------cctacctg-----gagggcctgtgcgtggagtcgctccgcagatacctggagaacgggaaggagactct--gcagcgcacgga
>Poab-A_08:01
gttctcaca-ccatccagataatgtatggctgcgacgtg--------------------------------------------gggcccgacgggcgcttcctc-cgcgggtaccggcaggacgcctacgacggcaaggattac----atcgccctaaacgaggacctgcgctcctggaccgcggcgga-----catggcggctcagatcacccagcgcaag-tgggaggcggccggtgaggcggag---------------------------------------c-agcggagag----------cctacctg-----gagggcacgtgcgtggagtggctccgcagatacctggagaacgggaaggagactct--gcagcgcacgga
>Poab-A_06:01
gttctcaca-ccatccaggcgatgtatggctgcgacgtg--------------------------------------------gggcccgacgggcgcttcctc-cgcgggtatgaacagcttgcctacgacggcaaggattac----atcgccctaaacggggacctgcgctcctggaccgcggcgga-----catggcggctcagatcacccagcgcaag-tgggaggcggccggtgaggcggag---------------------------------------c-agtggagag----------cctacctg-----gagggcacgtgcgtggagtggctccgcagatacctggagaacgggaaggagactct--gcagcgcacgga
>Popy-A_01:02
gttctcaca-ccatccagaggatgtttggctgcgacgtg--------------------------------------------gggcccgacgggcgcttcctc-cgcgggtatgaacagcacgcctacgacggcaaggattac----atcgccctaaacgaggacctgcgctcctggaccgcggcgga-----catggcggctcagatcacccagcgcaag-tgggaggcggccggtgcggcggag---------------------------------------c-aggacagag----------cctacctg-----gagggcctgtgcgtggagtcgctccgcagatacctggagaacgggaaggagacgct--gcagcgcatgga
>Popy-Ap_03:01
gttctcaca-ccatccagacgaggtatggctgcgaagtg--------------------------------------------gggtcggacgggcgcctcctc--gcgggtatgaacagcttgcctacgacggcaagaattac----atcgtcctgaacgaggacctgcgctcttggaccgcggcgga-----catggcgactcagatcacccagagcaag-tgggaggcggcccgtgtggcggag---------------------------------------c-agcagagagc----------ctacctg-----gagggcgagtgcgtggagtggctccgcagatacctggagaacgggaaggagactct--acagcgcacgga
>Popy-Ap_05:01
attctcaca-ccatccagaagctgtatggctgcgaagtg--------------------------------------------gggtcggacgggcgcctcctc--gcgggtatgaacagcttgcctacgacggcaaggattac----atcgtcctgaacgaggacctgcgctcttggaccgcagcgga-----catagcgactcagatcacccagcgcaag-tgggaggtggcccgtgtggcggag---------------------------------------c-agcagagagc----------ctacctg-----gagggcgagtgcgtggaatggctccgcagatacctggagaacgggaaggagactctctacagcgcacgga
>Popy-Ap_02:02
attctcaca-ccatccagacgctgtatggctgcgaagtg--------------------------------------------gggtcggacgggcgcctcctc--gcgggtatgaacagcttgcctacgacggcaaggattac----atcgccctaaacgaggacctgcgctcttggaccgcggcgga-----catagcgactcagatcacccagcgcaag-tgggaggcggcccgtgtggcggag---------------------------------------c-agcagagagc----------ctacctg-----gagggcgagtgcgtggaatggctccgcagatacctggagaacgggaaggagactctctacagcgcacgga
>Nole-classI_NC_044402.1:50978167-50981653
gttctcaca-ccatccagataatgtatggctgcgacatg--------------------------------------------gggtccgacgggcgcttcctc-cgcgggtaccggcaggacgcctacgacggcaaggattac----atctccctgaacgaggacctgcgctcttggaccgcggcgga-----cacggcggctcagatcaccaagcacaag-tgggaggcggccggtgaggcggag---------------------------------------c-agcggagag----------cctacttg-----gaggggacgtgcgtggagtggctccgcagatacctggagaacgggaaggagatgct--gcagcgcgcgga
>Hymo-classI_NW_022611662.1:28420878-28424426
gttctcaca-ccatccagacaatgtatggctgcgacatg--------------------------------------------gggcccgacgggcgcttcctc-cgcgggtaccggcaggacgcctacgacggcaaggattac----atctccctgaacgaggacctgcgctcttggacggcggcgga-----cgtggcggctcagatcaccaagcgcaag-tgggaggcggccggtgtggcggag---------------------------------------c-aggacagag----------cctacttg-----gaggggacgtgcgtggagtggctccgcagacacctggagaacgggaaggagatact--gcagcgcacgga
>Hyla-A_02
gttctcata-ccatccagataatgtatggctgcgacatg--------------------------------------------gggcccgacgggcgcttcctc-cgcgggtaccggcaggacgcctacgatggcaaggattac----atctccctgaacgaggacctgcgctcttggaccgcggcgga-----catggcggctcagatcaccaagcgcaag-tgggaggcggccggtgtggcggag---------------------------------------c-aggacagag----------cctacttg-----gagggaacgtgcatggagtggctccgcagacacctggagaacgggaaggagacgct--gcagcgcgcgga
>Trfr-classI_XR_004439183.1
ggtctcaca-ccatccaggagatgtacggctgcgacctg--------------------------------------------gggcccgacgggcgcctcctc-cgcgggtatgaacagtacgcctacgacggcagggattac----atcgccctgaacgaggacctgcgctcctggacggccgcgga-----catggcggctcagaacacccagcggaag-tgggaggcggcccgtgcggcggag---------------------------------------c-agcacagaa----------cctacctg-----gaggggacgtgcgtggagtggctccgcagatacctggagaacgggaaggagacgct--gcagcgcgcgga
>Rhro-classI_XM_030928090.1
ggtctcaca-ccatccagaacatgtacggctgcgacctg--------------------------------------------gggcccgacggacgcctcctc-cgcgggtatgaccagcacgcctacgacggcagggattac----atcgccctgaacgaggacctgcgctcctggacggccgcgga-----catggcggctcagaacacccagcggaag-tgggagacggaaggttgggcggag---------------------------------------c-ggtacagag----------cctacctg-----gagggcgagtgcgtggagtggctccgcagatacctggagaacgggaaggagacgct--gcagcgcgcaga
>Poab-classI_XM_024248520.1
gttctcaca-ccatccagaggatgtatggctgcgaagtg--------------------------------------------gggtcccacgggcgcttcctc-cgcgggtaccggcaggacgcctacgacggcaaggattac----atcgccctaaacgaggacctgcgctcttggaccgcggcgga-----cattgcagctcagatcatcaagcgcaag-tgggaggcggccggtgtgggggag---------------------------------------c-aggagagag----------cctacctg-----gagggcacgtgcgtggagtggctccgcagacacctgaagaacgggaaggagacgct--gcagcgcacgga
>Nole-classI_NC_044402.1:51043273-51505984
gggtctcacatcctccagggaatgtttggctgcgacgtg--------------------------------------------gggcccgacgggcgtctcctc-cgcgggtatgagcagtatgcctacgacggcaacgattac----atcgccctgaacgaggacatgcgctcctggaccgccgcgga-----caccgcggctcagatcacccagcgcaag-tgggaggcggctaatgtggctgag---------------------------------------c-aaaggagag----------cctacctg-----gagggcacctgcgtggagtggctccgcagacacctggagaatgggaaggagacgct--gcagcgcgcgga
>Poab-classI_XM_024248521.1
gggtatcacatcctccagggaatgtttggctgcgacctg--------------------------------------------gggcccgatgggcgtctcctc-cgcgggtatgagcagtatgcctacgacggcaagggttac----atcgccctgaacgaggacctgcgctcctggaccgccgcgga-----caccgcggctcagatcacccagcgcaag-tgggaggtggctaatgtggctgag---------------------------------------c-aaaggagag----------cctacctg-----gtgagcacctgcgtggagtggctctgcagacacctggagaaagggaaagagacgct--gcagcgcgcgga
>Male-classI_XR_001008390.1
-ggtctcacaccctccaggtaatgtttggctgcgacctg--------------------------------------------gggcccgacggatgcctcctc-cgctggtatgaacagtatgcctacgacggcaaggattat----atcgccctgaacgaggacctgagctcctggacacac-------------agcggctcagaccaccctgcgcaag-taggaggcggccaatgtggctgag---------------------------------------c-aaaggagag----------cctatctg-----gagggcaactgcgtagagtggctccacagacacctgtaaaaggggaaggagacgct--gcagcgcgcgga
>Thge-classI_NC_037671.1:c32829436-32825944
-ggtctcacaccctccaggtaatgtttgactgtgacgtg--------------------------------------------gggcccgacgggcgcctcctc-cactagtatgaacagtatgccttcgacggcaaggattac----atcgccctgaacgagaacctgcgctcctggactgccgcgga-----cacggcggctcagatcacccagcgcaag-tgggaggcggccaatgtggctgag---------------------------------------c-gaaggagag----------cctatctg-----gagggcacctgcgcggagtggctccgcagatacctggagaacgggaaggagacgct--gcagcgcgcgga
>Papa-classI_NC_048245.1:29781095-29784840
-cgtatcacatcctccagggaatgtttggctgtgacctg--------------------------------------------gggcccgacgggcgtctcctc-cgcgggtatgagcagtatgcctacgacggcaaggattac----atcgccctgaacgaggacctgcgctcctggaccgccgcgga-----taccgcggctcagatcacccagcgcaagttacgaggcggctaatgtggctgag---------------------------------------c-aaaggagag----------cctacctg-----gagggcacctgcatggagtggctccgcagacacctggagaacgggaaggagacgct--gcagcgc-----
>Papa-classI_XM_034961686.1
-gttctcacaccctccagtggatgattggctgcgacctg--------------------------------------------gggtccgacggacgcctcctc-cgcgggtatgaacagtatgcctacgatggcaaggattac----ctcgccctgaacgaggacctgcgctcctggaccgcagcgga-----cactgcggctcagatctccaagcgcaag-tgtgaggcggccaatgcggctgaa---------------------------------------c-aaaggagag----------cctacctg-----gagggcacgtgcgtggagtggctccacagatacctggagaacgggaaggagatgct--gcagcgcgcgga
>Pite-classI_XR_004228967.1
-ggtctcacaccctccagtggatgattggttgcgacctg--------------------------------------------gggcccgacgggcgcctcctc-tgcaggtatgaacagttcgcctacgatggcaaggattac----ctcgccctgaactaggacctgtgctcctgaaccgcagcgga-----cact--ggctcagatctccaagcgcaag-tgtgaggcggccaaagtgactgaa---------------------------------------c-gaaggagag----------cctacctg-----gagggcacgtgcgtggagtggttccacagatacctggagaatgggaaggagatgct--gcagcttgcgg-
>Trfr-classI_NW_022681455.1:29852960-29896742
-ggtctcacacactccagtggatgattagttgcgacctg--------------------------------------------gggcccgatgggcgcctactc-cgcaggtatgaacagttcgcctacgatggcaaggattac----ctcgtcctgaacgaggacctgtgctcctgaaccacagcaga-----cactatggctcagatcgccaagcgcaag-tgtgaggcggccaaagtgactgaa---------------------------------------c-gaagaagag----------cctacctg-----gagggcgcgtgcgtggagtggctccacagatacctggagaatgggaaggagatgct--gcatcgttcgga
>Atfu-G_23:03
-ggtctcacaccgtccagaggatgtctggctgcgacctg--------------------------------------------gggccggacgggcgcctcctc-cgcgggtatgaccagtacgcgtacgacggcaaggactac----atcgccctgaacgaggacctgcgctcctggaccgccgcgga-----cctggcggctcagatcacccagcgcaag-tgggaggcgggcaatgaggcggag---------------------------------------c-aacggagag----------cctacctg-----gagggcacgtgcgtggagtggctcggcagatacctggagaacgggaaggagacgct--gcagcgcgcgga
>Aotr-G_05:02
-ggtctcacacgctccaggggatgtatggctgcgacatg--------------------------------------------gggccggacgggcgccttctc-cgcgggtatcgccagtacgcctacgacggcaaggactac----ctcgccctgaacgaggacctgcgctcctggacggccgcgga-----cgtggcggctcagatcaccaagcgcaag-tgggaggcggccaatgtggcggag---------------------------------------c-aatacagag----------cctacctg-----gagggcacgtgcgtggagtcactccgcagatacctggagaacgggaaggagacgct--gcagcgcgcgga
>Saoe-PS1_01
-ggtctcacaccagccagcggatgtctggctgcgacctg--------------------------------------------gggccggacgggcgcctcctc-cgtgggtataaccagcacccctaggacggcaaggactac----atcgccctgaacgaggacctgcgctcctggacggccgccga-----cgtggcggttcagatcacccagtgcaag-tgggaggcggccaatgtggctgag----------------------------------------gagtggagag----------cctacctg-----gagggcaggtgcctggagtcactcctcagatacctggagaacgggaaggagacgct--gcagcgcctggt
>Male-classI_XR_001005594.1
-ggtctcacaccttccagataaaggatggctgagacttg--------------------------------------------gggctggaggggctcctcctc-cgcggttatgaacagcacaccaaagatggcaaggattac----atcgcactgaacggggacctgcgctcctggaccacagcaga-----cacggctgctcagatcaccaagcgcaag-tgggaggcaggggaatttgcaaag---------------------------------------c-aggtcaggg----------cctacctg-----gagggccggtgcgtggggtggctccgcagacaccaggaaaacaggaaggagacgct--gcagcgtgcgga
>Ceat-classI_XM_012040026.1
-ggtctcacaccttccagataaaggatggctgagacttg--------------------------------------------gggctggaggggctcctcctc-cgcggttatgaacagcacaccaaagatggcaaggattac----atcgcactgaacggggacctgcgctcctggaccacagcaga-----cacggctgctcagatcaccaagcgcaag-tgggaggcaggggaatttgcaaag---------------------------------------c-aggtcaggg----------cctacctg-----gagggccggtgcgtggggtggctccgcagacaccaggaaaacaggaaggagacgct--gcagcgtgcgga
>Male-classI_XR_001005125.1
-ggtctaacaccctcctgataaagtatggctgagacttg--------------------------------------------gggctggatgggcgcctcctc-cgcggttatgaacagcacgccaaagatggcaaggattac----atcgcactgaacggggacctgcgctcctggaccgcaacaga-----cacggctgctcagatcaccaagcgcaag-tgggaggcaggggaatttgcaaag---------------------------------------c-aggtcaggg----------cctacctg-----gagggcatgtacgtggggtggctccgcagacaccaggagaacgggaaggagacgct--gcagcgcgcgg-
>Mamu-K_01:03:01:01
-ggtctaacaccctccagataaagtatggctgagacttg--------------------------------------------gggctggaagggcgcctcctc-tgcggttatgaacagcacgccaaagatggcaaggattac----atcgcactgaaccgggacctgcgctcctggaccgcagcaga-----cacggctgctcaaatcaccaagcgcaag-tgggaggcagaggaatttgcaaag---------------------------------------c-aggtcaggg----------cctacctg-----gagggcatgtgcgtggggtggctccgcagacactaggagaacggggaggagacgct--gcagcgcgcgga
>Papa-classI_XR_004671913.1
-ggtctaacaccctccagataatgtatggctgcgacttg--------------------------------------------gggctggaagggcgcctcctc-cgcgggtatgaacagcacgccaacgatggcaaggattac----atatcccggaactaggacctgcgctcctggaccgcggcgga-----catggcggctcagatcaccaagcgcaag-tgggaggcagaagaatttgcagag---------------------------------------c-agatcaggg----------cctacctg-----gagggcacgtgcgtggagaggctc-gcagacacctgtagaacgggaaggagacgct--gcagctcacgg-
>Patr-classI_NC_036885.1:29429415-29435632
-ggtctaacaccctccagataatgtatggctgcgacttg--------------------------------------------gggctggaagggcgcctcctc-cgcgggtatgaacagcacgccaacgatggcaaggattac----atatcccggaactaggacctgcgctcctggaccgcggcgga-----catggcggctcagatcaccaagcgcaag-tgggaggcagaagaatttgcagag---------------------------------------c-agatcaggg----------cctacctg-----gagggcacgtgcgtggagaggctc-gcagacacctgtagaacgggaaggagacgct--gcagc-------
>Patr-classI_NW_019937175.1:33552-38377
-ggtctaacaacctccagataatgcagggctgcgacttg--------------------------------------------gggctggaagggcgcctcctc-cgcgggtatgaacagcacgcctacgatggcaaggattac----atagcccggaactaggacctgcgctcctggaccgcggcgga-----catggcggctcagatcaccaagcgcaag-tgggaggcagaagaatttgcagag---------------------------------------c-agatcaggg----------cctacctg-----gagggcacgtgcgtggagaggctc-gcagacacctggagaacgggaaggagacgct--gcagctcacgga
>Gogo-classI_XR_004070698.1
-ggtctaacaccctccagataatacatggctgcgacttg--------------------------------------------gggctggaagggcgcctcctc-cgcgggtatgaacagcacgccaacgctggcaaggattac----atagcccggaactaggacctgcgctcctggaccgcggcgga-----catggcggctcagatcaccaagcgcaag-tgggaggcaaaagaatttgcagag---------------------------------------c-agatcaggg----------cctacctg-----gagggcacgtgcgtggagaggccc-acagacacctggagaacgggaaggagacgct--gcagcgcgcgga
>Poab-A_CM054684.2:29885060-29888562
gttctcaca-ccatccagaggatgtatggctgcgaagtg--------------------------------------------gggtcccacgggcgcttcctc-cgcgggtaccggcaggacgcctacgacggcaaggattac----atcgccctaaacgaggacctgcgctcttggaccgcggcgga-----cattgcagctcagatcatcaagcgcaag-tgggaggcggccggtgtgggggag---------------------------------------c-aggagagag----------cctacctg-----gagggcacgtgcgtggagtggctccgcagacacctgaagaacgggaaggagacgct--gcagcgcacggg
>Nole-A_CM016966.1:50978044-50981534
gttctcaca-ccatccagataatgtatggctgcgacatg--------------------------------------------gggtccgacgggcgcttcctc-cgcgggtaccggcaggacgcctacgacggcaaggattac----atctccctgaacgaggacctgcgctcttggaccgcggcgga-----cacggcggctcagatcaccaagcacaag-tgggaggcggccggtgaggcggag---------------------------------------c-agcggagag----------cctacttg-----gaggggacgtgcgtggagtggctccgcagatacctggagaacgggaaggagatgct--gcagcgcgcggg
>Patr-classI_NC_036885.1:29461746-29465183
ggtctcaca-ccctccaatgggtacacagctgcgacgtg--------------------------------------------gactcggactgcagcctcctc-agtgggtatgaaca-tac-cctatgacggcgccagttac----ctcgtcctaaaccaggaactgcgctctctgactgcagcgga-----caaggcggctcagatgccctggcggagg--------------aacaggcagag---------------------------------------c-tgctcaaaa----------cctacctg-----cagggaaggtgggcggagtggctcagcaaagtccttaagaatgggaaggagaggct--gcagtgcccagg
>HLA-OLI_PP236103.1:1-2920
ggtgtcaca-ccttccaatggatacacacctgcgacctg--------------------------------------------gacccagactggagcctcctc-cttgggtatgaaca-tac-cctacgatggcgccagttac----ctagtcctaaaccaagaattgcgctcttgggccacagcgga-----caaggcagctcagatgccctggcggagg--------------aacatgcagca---------------------------------------c-cgctcaaaa----------cctacctg-----cagggaaggtgggctgaatggctcagcaaaggccttaagaatgggaaggagacgct--gcagtgcccagg
>HLA-OLI_PP236104.1:1-2920
ggtgtcaca-ctttccaatggatacacacctgcgacctg--------------------------------------------gacccagactggagcctcctc-cttgggtatgaaca-tac-cctacgatggcgccagttac----ctcgtcctaaaccaagaattgcgctcttgggccacagcgga-----caaggcagctcagatgccctggcggagg--------------aacatgcagca---------------------------------------c-cgctcaaaa----------cctacctg-----cagggaaggtgggctgaatggctcagcaaaggccttaagaatgggaaggagacgct--gcagtgcccagg
>HLA-OLI_OR250716.1:1-2920
ggtgtcaca-ctttccaatggatacacacctgcgacctg--------------------------------------------gacccagactggagcctcctc-cttgggtatgaaca-tac-cctacgatggcgccagttac----ctagtcctaaaccaagaattgcgctcttgggccacagcgga-----caaggcagctcagatgccctggcggagg--------------aacatgcagca---------------------------------------c-cgctcaaaa----------cctacctg-----cagggaaggtgggctgaatggctcagcaaaggccttaagaatgggaaggagacgct--gcagtgcccagg
>HLA-OLI_02_JAHBCG010000038.1:1308729-1311690
ggtgtcaca-ctttccaatggatacacacctgcgacctg--------------------------------------------gacccagactggagcctcctc-cttgggtatgaaca-tac-cctacgatggcgccagttac----ctagtcctaaaccaagaattgcgctcttgggccacagcgga-----caaggcagctcagatgccctggcggagg--------------aacatgcagca---------------------------------------c-cgctcaaaa----------cctacctg-----cagggaaggtgggctgaatggctcagcaaaggccttaagaatgggaaggagacgct--gcagtgcccagg
>HLA-OLI_PP236102.1:1-2920
ggtgtcaca-ctttccaatggatacacacctgcgacctg--------------------------------------------gacccagactggagcctcctc-cttgggtatgaaca-tac-cctacgatggcgccagttac----ctagtcctaaaccaagaattgcgctcttgggccacagcgga-----caaggcagctcagatgccctggcggagg--------------aacatgcagca---------------------------------------c-cgctcaaaa----------cctacctg-----cagggaaggtgggctgaatggctcagcaaaggccttaagaatgggaaggagacgct--gcagtgcccagg
>HLA-OLI_OR250714.1:1-2920
ggtgtcaca-ctttccaatggatacacacctgcgacctg--------------------------------------------gacccagactggagcctcctc-cttgggtatgaaca-tac-cctacgatggcgccagttac----ctagtcctaaaccaagaattgcgctcttgggccacagcgga-----caaggcagctcagatgccctggcggagg--------------aacatgcagca---------------------------------------c-cgctcaaaa----------cctacctg-----cagggaaggtgggctgaatggctcagcaaaggccttaagaatgggaaggagacgct--gcagtgcccagg
>HLA-B_07:02:01:01
ggtctcaca-ccctccagagcatgtacggctgcgacgtg--------------------------------------------gggccggacgggcgcctcctc-cgcgggcatgaccagtacgcctacgacggcaaggattac----atcgccctgaacgaggacctgcgctcctggaccgccgcgga-----cacggcggctcagatcacccagcgcaag-tgggaggcggcccgtgaggcggag---------------------------------------c-agcggagag----------cctacctg-----gagggcgagtgcgtggagtggctccgcagatacctggagaacgggaaggacaagct--ggagcgcgctgg
>Mafa-L_01:01
gttctcaca-ccattcagaggatgcatggctgctacgtg--------------------------------------------gggcccgacgggcgcctcctc-cgcgggtatgaacagttcgcttgcgatggcaaggattac----atcgccctgaacgaggacctgcgctcctggaccgccgcgaacacagcacagcggctcacatctccccatgcaag-tgggaggaggacaaatactcagag---------------------------------------c-aggctgggg----------cctacccgagggcgagggcgagtgcatagagtggctccgcagacacctggagagcaggaaggagacgct--gcagcacgcggg
>Caja-G4Ps_01_AB809558.1:194671-197672
gtttccaca-ccctccaggagaggtattgctgcaacctg--------------------------------------------gggcccgaagggcgccttctc-catgggtatcaccagttcgcctatgacggcaaggattac----ctcgccctgaacgaggacctgcgttcctggaccaccacgga-----cctggcggctcagatcacccagcgcaag-tgggaggcggccaatgtggcagag---------------------------------------a-agatgagag----------cctacctg-----gagggcaggtgcctggagtggatccgcagacacctggagaacaggaaggagacact--ggagcgcacggg
>Caja-G_AB809559.1:8438-11409
gtttccaca-ccctccaggagaggtattgctgcaacctg--------------------------------------------gggcccgaagggcgccttctc-catgggtatcaccagttcgcctatgacggcaaggattac----ctcgccctgaacgaggacctgcgttcctggaccaccacgga-----cctggcggctcagatcacccagcgcaag-tgggaggcggccaatgtggcagag---------------------------------------a-agatgagag----------cctacctg-----gagggcaggtgcctggagtggatccgcagacacctggagaacaggaaggagacact--ggagcgcacggg
>Mafa-K_OP204634.1:1025547-1026994
ggtctaaca-ccctccagataaagtgtgggtgagacttg--------------------------------------------gggctggaagggcgcttcctc-cgcggttatgaacagcacgccaaagatggcaaggattac----atcgcacttaaccgggacttgtgctcctggaccgcagctga-----cacg------------------cgcaag-tgggaggcagaggaatttgcaaag---------------------------------------c-aggtcaggg----------cctacctg-----gagggcatgtgcgtggggtggctccgcagacaccaggaaaacgggaaggagacgct--gcagcgcgcggg
>Mamu-K_01:02:01:01
ggtctaaca-cactccagataaagtatgggtgagacttg--------------------------------------------gggctggaagggcacttcctc-cgcggttatgaacagcacgccaaagatggcaaggattac----atcgcacttaaccggggcttgtgctcctggaccgcagctga-----cacg------------------cgcaag-tgggaggcagaggaatttgcaaag---------------------------------------c-aggtcaggg----------cctacctg-----gagggcatgtgcgtggggtggctccgcagacaccaggagaacgggaaggagacgct--gcagcgcgtggg
>Caja-F2_01_AB809558.1:305960-309022
ggtctc--a-ccctccagtgaatgaatggctgcgatgtg--------------------------------------------ggacccgatggacgcttcctt-cgcgggtatcaccagcacgcctacgacggcaaggactac----atctccctgaacgaggacctgcactcctggaccgcggcgga-----cacagcagctcagatcacccagcgcaag-tgggaggcagagaaatatgcagag---------------------------------------g-agttcagca----------ccttcctg-----aagggcgggtgcgtggagtggctccacagatacctggagaacgggaatgagatgct--gcagcgcacggg
>Caja-F4_04:01
ggtctcaca-cgctccagggaatgaatggctgcgatgtg--------------------------------------------ggaccggatggacgcttcctt-cgagggtatcaccagcacgcctacgacggcaaggactac----atctccctgaacgaggacctgcgctcctggaccgcggcgga-----cacagcagctcagatcacccagcgcaag-tgggaggcagagaaatatgcagag---------------------------------------g-agttcagca----------cctacctg-----aagggcgcatgcgtggagtggctccatagatacctggagaacgggaaggagacgct--gcagcgcacggg
>Caja-Glike_AB809560.1:115055-116512
ggtctcaca-ccatccagtggatgtctggctgcgacctg--------------------------------------------gggccggatgggctcctcctt-catgggtatgaaaggcacgcctacgacggcaaggactac----atcgccctgaaggaggaactgcgctcccggacggctgcgga-----cttcgcggctcagatcacccagcccaag-tgggaggtggccaatgtggctgag---------------------------------------g-ggacgagag----------cctacctg-----gagggcaagtgcctgtagtggctccacagatacctggagaacgggaatgagaccct--gcagcgcgcggt
>Casy-classI_NW_007260546.1:91244-94747
ggccgcata-ccctccagaggctatctggctgcgacgtg--------------------------------------------gggccggacgggcgcctcctc-cgcgggtacagtcagttcgcctacgacggcgccgactac----atcgccctgaacgaggaccggcgctcctggacggcggcgga-----cacggcggctgggaccatccagcgcaag-tgggaggaggcccgtgaggcggat---------------------------------------c-actggaagg----------cctacctg-----gagggccggtgtgtggagttgctgctcagatacctggagaacgggaaggagacgct--gcagcgcgtcgg
>Mafa-G_OP204634.1:537692-540457
ggtctcaca-ccctccagtggatgattggttgcgacctg--------------------------------------------gggcccgacaggcgcctcctc-tgcaggtgtgaacagttcgcctaagatggcaaggattac----ctcgccctgaacgaggacttgtgctcctgaaccgtagtgga-----cactgtggctcagatctccaagcgcaag-tgtgaggcggccaaagcgactgaa---------------------------------------c-gaatgagag----------cctacctg-----gagggcacgtgagtggagtggctccacatatacctggagaatgggaaggagatgct--gcagcgtgcggg
>Mafa-G_OP204634.1:442336-445101
ggtctcaca-ccctccagtggatgattggttgcgacctg--------------------------------------------gggcccgacaggcgcctcctc-tgcaggtgtgaacagttcgcctaagatggcaaggattac----ctcgccctgaacgaggacttgtgctcctgaaccgtagtgga-----cactgtggctcagatctccaagcgcaag-tgtgaggcggccaaagcgactgaa---------------------------------------c-gaakgagag----------cctacctg-----gagggcacgtgagtggagtggctccacatatacctggagaatgggaaggagatgct--gcagcgtgcggg
>Mamu-G_AC148680.1:152938-155703
ggtctcaca-ccctccagtggatgattggttgcgacctg--------------------------------------------gggcccgacaggcgcctcctc-tgcaggtgtgaacagttcgcctaagatggcaaggattac----ctcgccctgaacgaggacttgtgctcctgaaccgtagtgga-----cactgtggctcagatctccaagcgcaag-tgtgaggcggccaaagcgactgaa---------------------------------------c-gaaggagag----------cctacctg-----gagggcacgtgagtggagtggctccacagatacctggagaatgggaaggagatgct--gcagcgtgcggg
>Mamu-J_01:01:01:01
ggtctcgca-ccctgcaggaaatgtttggctgcg--gtg--------------------------------------------gggcccgacgggcgcctcctc-cgctggtatgaacagtacgccttcgacggcaaggattac----atcgccctgaaccaggacctgcgctcctggaccgccgcgga-----cacggcggctcagatcacccagcgcaag-tgggaggcggccaatgtggctgag---------------------------------------c-aaaggagag----------cctatctg-----gagggcacctgcgtggagtggctccgcagacacctggagaccgggaaggagacgct--gcagcgcgcggg
>Mafa-F_02:23_OP204634.1:117959-120945
ggtctcaca-ccctccagggaatgaacggctgcgacatg--------------------------------------------gggcccgacggacgcctcctc-cgcgggtatcaccagcacgcctacgacggcaaggattac----atctccctgaacgaggacctgcgctcctggaccgccgcgga-----cacggtagctcggatcacccagcgcttc-tatgaggcagaggaatatgcagag---------------------------------------g-agttcagga----------cctacctg-----gagggcgagtgcctggagttgctccgcagatacctggagaacgggaaggagacgct--acagcgcgcagg
>Mamu-F_02:01
ggtctcaca-ccctccagggaatgaacggctgcgacatg--------------------------------------------gggcccgacggacgcctcctc-cgcgggtatcaccagcacgcctacgacggcaaggattac----atctccctgaacgaggacctgcgctcctggaccgccgcgga-----cacggtagctcggatcacccagcgcttc-tatgaggcagaggaatatgcagag---------------------------------------g-agttcagga----------tctacctg-----gagggcgagtgcctggagttgctccgcagatacctggagaacgggaaggagacgct--acagcgcgcaga
>Mafa-J_02:01_OP204634.1:1152756-1155691
ggtctcaca-ccctccaggtaatgtttggctgcgacgtg--------------------------------------------gggcccgacggatgcctcctc-tgctggtatgaacagtatgcctacgacggcaaggattat----atcgccctgaacgaggacctgagctcctgga--------ca-----cgcagcggctcagaccatcctgcgcaag-tgggaggcggccaatgtggctgag---------------------------------------c-aaaggagag----------cctatctg-----gagggcaactgcgtagagtggctccgcagacacctgtaaaaggggaaggagacgct--gcagcgcgcggg
>Leca-classI_NC_059129.1:41195708-41197898
ggtctcaca-ccatccagtggatgtctggctgcgacgtg--------------------------------------------gggccggacggtcgcctcctc-cgcgggtacttgcagttcgcctacgacggcgccgactac----ctgtccctgaacgaggacctgcgctcctggaccgcggcgga-----cacggcggctcggatctccaagcgcaag-tgggaggcggccggtgaggcggag---------------------------------------c-accagaggg----------cctacctg-----gaggaggagtgcgtggactggctccgcagatacctggagcacgggaaggacgcgct--gctgcgcgcggg
>Caja-B1_01:01
ggtctcaca-ccttccagagaatgtatggctgcgaagtg--------------------------------------------gggccagatgggcgcttcctc-cgcgggtacgacaagagagcctacgacggtaaggatcac----gtagccctgaacgaggacctgcgctcctggactgccgcagt-----cagggaggctcagatcagcctgggctgg-ttggaggcgaacaatgtggctgag---------------------------------------a-ggatgagag----------cctacctg-----gagggcgagtgcgtggagttgctccgcagacacctcgagaacgggaaggagacgct--gcagcgcgcgga
>Mamu-AG1_AB128049.1:2769117-2772034
ggtctcaca-ccatccagaagatgtacggctgcgacctg--------------------------------------------gggcccgacgggcgcctcctc-cgcgggtatgaacagttcgcctacgacggcagggattac----atcgccctgaacgaggacctgcgctcctggacggccgcgga-----catggcggctcagttcacccagcggaag-tgggaggcggcccgtgcggcggag---------------------------------------c-agcacagaa----------cctacctg-----gagggcgagtgcctggagtggctccgcagatacctggagaacgggaaggagacgct--gcagcgcgcggg
>Mamu-AG1_05:02:01:01
ggtctcaca-ccatccagaagatgtacggctgcgacctg--------------------------------------------gggcccgacgggcgcctcctc-cgcgggtatgaacagttcgcctacgacggcagggattac----atcgccctgaacgaggacctgcgctcctggaccgccgcgga-----catggcggctcagttcacccagcggaag-tgggaggcggcccgtgcggcggag---------------------------------------c-agcacagaa----------cctacctg-----gagggcgagtgcctggagtggctccgcagatacctggagaacgggaaggagacgct--gcagcgcgcggg
>Mamu-AG3_02:02_AB128049.1:3020436-3023354
ggtctcaca-ccatccagaagatgtacggctgcgacctg--------------------------------------------gggcccgacgggcgcctcctc-cgcgggtatgaacagttcgcctacgacggcagggattac----atcgccctgaacgaggacctgcgctcctggacggccgcgga-----catggcggctcagttcacccagcggaag-tgggaggcggcgggtgcggcggag---------------------------------------c-agcacagaa----------cctacctg-----gagggcgagtgcctggagtggctccgcagatacctggagaacgggaaggagacgct--gcagcgcgcggg
>Mamu-AG4_08:02_AB128049.1:3126934-3129854
ggtctcaca-cactccagaagatgtacggctgcgacctg--------------------------------------------gggccggacgggcgcctcctc-cgcgggtatgaacagttcgcctacgacggcagggattac----atcgtcctaaacgaggacctgcgctcctggaccgctgcgga-----cttggcggctcagaacacccagcgaaag-tgggaggcggcccgtgcggcggag---------------------------------------c-agcacagaa----------cctacctg-----gagggcgagtgcctggagtggctccgcagatacttggagaacgggaaggagacgct--gcagcgcgcggg
>Mamu-AG4_08_AB128049.1:3218695-3221615
ggtctcaca-cactccagaagatgtacggctgcgacctg--------------------------------------------gggccggacgggcgcctcctc-cgcgggtatgaacagttcgcctacgacggcagggattac----atcgtcctgaacgaggacctgcgctcctggaccgctgcgga-----cttggcggctcagaacacccagcgaaag-tgggaggcggcccgtgcggcggag---------------------------------------c-agcacagaa----------cctacctg-----gagggcgagtgcctggagtggctccgcagatacttggagaacgggaaggagacgct--gcagcgcgcggg
>Mafa-A4_01:01_OP204634.1:842307-845250
ggtctcaca-ccttccagaggatggttggctgcgacctg--------------------------------------------ggacccgacgggcgcctcctc-cgcgggtatgaacagttcgcctacgacggcagggattac----atcgccctgaacgaggacctgcgctcctggtccgcggcgga-----tgtggcggctcagaacacccagcggaag-tgggaggcggcgggtgtggcggag---------------------------------------c-aggacagag----------tctacctg-----gagggccggtgcgtggagtggctccgcagatacctggagaacgggaaggagacgct--gcagcgcgcggg
>Mamu-A1_001:01:01:01
ggtctcaca-ccctccagaggatggttggctgcgacctg--------------------------------------------gggcccgacgggcgcctcctc-cgcgggtatgaacagtacgcctacgacggcaaggattac----atcgccctgaacgaggacctgcgctcctggaccgcggcgga-----cgtggcggctcagaacacccagcgcaag-tgggaggcggcggatgtggcggag---------------------------------------a-gcatgagag----------cctacctg-----gagggccagtgcgtggagtggctccccagatacctggagaaggggaaggagacgct--gcagcgcacggg
>Mafa-A1_063:02_OP204634.1:970323-973232
ggtctcaca-ccctccagacgatgtacggctgcgacctg--------------------------------------------gggccagacgggcgcctcctc-cgcgggtatgaacagttcgcctacgacggcagggattac----atcgccctgaacgaggacctgcgctcctggaccgccgcgga-----catggcggctcagaacacccagcggaag-tgggaggcggcgggtgaggcggag---------------------------------------c-ggcagagag----------cctacctg-----gagggccgatgtgtggagtcgctccgcagatacctggagaacgggaaggagacgct--gcagcgcgcggg
>Mafa-A2_05:11_OP204634.1:1090895-1093976
ggtctcaca-ccatccagacgatgtacggctgcgacctg--------------------------------------------gggccggacgggcgcctcctc-cgcgggtatgaccagtccgcctacgacggcagggattac----atcgccctgaacgaggacctgcgctcctggaccgcggcgga-----catggcggctcagaacacccagcggaag-tgggaggcggcgggtgtggcggag---------------------------------------c-agtggagag----------cctacctg-----gagggcgagtgcctggagtcgctccgcagacacctggagaacgggaaggagacgct--gcagcgcgcggg
>Mamu-E_02:01:02
ggtctcata-ccctccagtggatgcatggctgcgacctg--------------------------------------------gggccggacgggcgcttcctc-cgcgggtatgaacagttcgcctacgacggcaaggattat----ctcaccctgaatgaggacctgcgctcctggtccgcggtgga-----cacggcggctcaaatctccgagcaaaagtcaaatgatggctc-tgaggctgag---------------------------------------c-accagagag----------cctacctg-----gaagacacatgcgtggagtggctccacagatacctggagaatgggaaggagacgct--gcagcgctcgga
>Caja-E_03:01:02
ggtctcaca-ccctccagtggctgcatggctgcgacgtg--------------------------------------------gggccagacgggcgcttcctc-cgcgggtatgaacagttcgcctacgatggcaaggattac----ctcaccttgaacgaggacctgcgctcctggaccgcagcgga-----caccgcggctcagatctcccagcgcaag-tcagaggaggcctgtgaggcggag---------------------------------------c-accaaaggg----------cctacctg-----gaggacacgtgcgtggagtggctccgcagatacctggagaacgggaaggagacgct--gcagcgtgcgga
>Gogo-H_01
gttctcaca-ccatgcaggtgatgtatggctgcgacgtg--------------------------------------------gggcccgacgggcgcttcctc-cgcgggtatgaacagcacgcctacgacggcaaggattac----atcgctctgaacgaggacctgcgctcctggaccgcggcgga-----catggcagctcagatcaccaagcgcaag-tgggaggcggcccgtcgggcggag---------------------------------------c-agttgagag----------cctacctg-----gagggcgagttcgtcgagtggctccgcagatacctggagaacgggaaggagacgct--gcagcgcgcgga
>HLA-H_02:19:01:01
gttctcaca-ccatgcaggtgatgtatggctgcgacgtg--------------------------------------------gggcccgacgggcgcttcctc-tgcgggtatgaacagcacgcctacgacggcaaggattac----atcgctctgaacgaggacctgcgctcctggaccgcggcgga-----catggcagctcagatcaccaagcgcaag-tgggaggcggcccgtcgggcggag---------------------------------------c-agcggagag----------tctacctg-----gagggcgagttcgtggagtggctccgcagatacctggagaacgggaaggagacgct--gcagcgcgcggg
>HLA-H_01:06:01:01
gttctcaca-ccatgcaggtgatgtatggctgcgacgtg--------------------------------------------gggcccgacgggcgcttcctc-cgcgggtatgaacagcacgcctacgacagcaaggattac----atcgctctgaacgaggacctgcgctcctggaccgcggcgga-----catggcagctcagatcaccaagcgcaag-tgggaggcggcccgtcaggcggag---------------------------------------c-agctgagag----------cctacctg-----gagggcgagttcgtggagtggctccgcagatacctggagaacgggaaggagacgct--gcagcgcgcggg
>Gogo-OKO_CM055451.2:47663949-47667217
ggtctcaca-ccatccagagaatgtatggctgcgaagtg--------------------------------------------gggccggacgggcgcttcctc-cgcgggtacctgcaggacgcttacgacggcaaggattac----atcaccctgaacgaggacctgcgctcttggaccgcggcaga-----catggcggctcagatcacccagcgcaag-tgggaggcggcccgtgaggcggag---------------------------------------c-ggttgagag----------cctacatg-----gagggcacgtgcgtggagtggctccgcagacacctggagaacgggaaggagacgct--gcagcgcacggg
>Gogo-OKO_01:02
ggtctcaca-ccatccagagaatgtatggctgcgaagtg--------------------------------------------gggccggacgggcgcttcctc-cgcgggtacctgcaggacgcttacgacggcaaggattac----atcaccctgaacgaggacctgcgctcttggaccgcggcaga-----catggcggctcagatcacccagcgcaag-tgggaggcggcccgtgaggcggag---------------------------------------c-ggttgagag----------cctacatg-----gagggcacgtgcgtggagtggctccgcagatacctggagaacgggaaggagacgct--gcagcgcacggg
>Gobe-OKO_01:01
ggtctcaca-ccatccagagaatgtatggctgcgaagtg--------------------------------------------gggccggacgggcgcttcctc-cgcgggtacctgcaggacgcttacgacggcaaggattac----atcaccctgaacgaggacctgcgctcttggaccgcggcaga-----catggcggctcagatcacccagcgcaag-tgggaggcggcccgtgaggcggag---------------------------------------c-ggttgagag----------cctacatg-----gagggcacgtgcgtggagtggctccgcagatacctggagaacgggaaggagacgct--gcagcgcacggg
>Gogo-OKO_02:01
gttctcaca-ccatccagatgatgtatggctgcgaagtg--------------------------------------------gggccggacgggcgcttcctc-cgcgggtaccagcaggacgcctacgacggcaaggattac----atcgccctgaacgaggacctgcgctcttggaccgcggcgga-----catggcggctcagatcacccagcgcaag-tgggaggcggcccgttgggcggag---------------------------------------c-agttgagag----------cctacctg-----gagggcgagtgcgtggagtggctccgcagatacctggagaacgggaaggagacgct--gcagcgcgcggg
>Gogo-OKO_02:02
gttctcaca-ccatccagatgatgtatggctgcgaagtg--------------------------------------------gggccggacgggcgcttcctc-cgcgggtatgaacagcacgcctacgacggcaaggattac----atcgccctgaacgaggacctgcgctcttggaccgcggcgga-----catggcggctcagatcacccagcgcaag-tgggaggcggcccgttgggcggag---------------------------------------c-agttgagag----------cctacctg-----gagggcgagtgcgtggagtggctccgcagatacctggagaacgggaaggagacgct--gcagcgcgcggg
>Patr-AL_01:01:01:01
gttctcaca-ccatccagttaatgtatggctgcgacgtg--------------------------------------------gggcccgacggacgcttcctt-cgcgggtaccggcagtacgcctacgacggcaaggattac----atcgccctaaacgaggacctgcgctcctggaccgcggcgga-----catggcggctcggatcaccaagcgcaag-tgggaggcggcccgtcgggcggag---------------------------------------c-agttgagag----------tctacctg-----aagggccggtgcgtggactggctccgcagatacgtggagaacgggaaggagatgct--gcagcgcacggg
>Patr-AL_01:03
attctcaca-ccatccagttaatgtatggctgcgacgtg--------------------------------------------gggcccgacggacgcttcctt-cgcgggtaccggcagtacgcctacgacggcaaggattac----atcgccctaaacgaggacctgcgctcctggaccgcggcgga-----catggcggctcggatcaccaagcgcaag-tgggaggcggcccgtcgggcggag---------------------------------------c-agttgagag----------tctacctg-----aagggccggtgcgtggactggctccgcagatacgtggagaacgggaaggagatgct--gcagcgcacgga
>Patr-AL_01:04:01:01
gttctcaca-ccatccagttaatgtatggctgcgacgtg--------------------------------------------gggcccgacggacgcttcctt-cgcgggtaccggcagtacgcctacgacggcaaggattac----atcgccctaaacgaggacctgcgctcctggaccgcggcgga-----catggcggctcggatcaccaagcgcaag-tgggaggcggcccgtcgggcggag---------------------------------------c-agttgagag----------tctacctg-----aagggccggtgcgtggactggctccgcagatacgtggagaacgggaaggagatgct--gcagcgcacggg
>Patr-AL_01:02:01:01
gttctcaca-ccatccagttaatgtatggctgcgacgtg--------------------------------------------gggcccgacggacgcttcctt-cgcgggtaccggcagtacgcctacgacggcaaggattac----atcgccctaaacgaggacctgcgctcctggaccgcggcgga-----catggcggctcggatcaccaagcgcaag-tgggaggcggcccgtcgggcggag---------------------------------------c-agttgagag----------tctacctg-----aagggccggtgcgtggactggctccgcagatacgtggagaacgggaaggagatgct--gcagcgcacggg
>Gogo-A_05:01
gttctcaca-ccatccagaggatgtatggctgcgacgtg--------------------------------------------gggtcggacgggcgcttcctc-cgcgggtaccagcaggacgcctacgacggcaaggattac----atcgcctcgaacgaggacctgcgctcttggaccgcggcgga-----catggcagctgagattaccaagcgcaag-tgggaggcggcccattttgcggag---------------------------------------c-agttgagag----------cctacctg-----gagggcacgtgcgtggagtggctccgcagatacctggagaacgggaaggagacgct--gcagcgcacgga
>Gogo-A_05:02:01:01N
gttctcaca-ccatccagaggatgtatggctgcgacgtg--------------------------------------------gggtcggacgggcgcttcctc-cgcgggtaccagcaggacgcctacgacggcaaggattac----atcgcctcgaacgaggacctgcgctcttggaccgcggcgga-----catggcagctgagattaccaagcgcaag-tgggaggcggcccattttgcggag---------------------------------------c-agttgagag----------cctacctg-----gagggcacgtgcgtggagtggctccgcagatacctggagaacgggaaggagacgct--gcagcgcacggg
>Gogo-A_05:04N
gttctcaca-ccatccagaggatgtatggctgcgacgtg--------------------------------------------gggtcggacgggcgcttcctc-cgcgggtaccagcaggacgcctacgacggcaaggattac----atcgcctcgaacgaggacctgcgctcttggaccgcggcgga-----catggcagctgagattaccaagcgcaag-tgggaggcggcccattttgcggag---------------------------------------c-agttgagag----------cctacctg-----gagggcacgtgcgtggagtggccccgcagatacctggagaacgggaaggagacgct--gcagctcacggg
>HLA-Y_01:01
gttctcaca-ccatccagaggatgtctggctgcgacgtg--------------------------------------------gggtcggacgggcgcttcctc-cgcgggtaccggcaggacgcctacgacggcaaggattac----atcgccctgaacgaggacctgcgctcttggaccgcggcgga-----catggcggctcagatcacccagcgcaag-tgggaggcggcccgtcaggcggag---------------------------------------c-agttgagag----------cctacctg-----gagggcgagtgcatggagtggctccgcagatacctggagaacgggaaggagacgct--gcagcgcacggg
>HLA-Y_03:01
gttctcaca-ccatccagaggatgtctggctgcgacgtg--------------------------------------------gggtcggacgggcgcttcctc-cgcgggtaccggcaggacgcctacgacggcaaggattac----atcgccctgaacgaggacctgcgctcttggaccgcggcgga-----catggcggctcagatcacccagcgcaag-tgggaggcggcccgtcaggcggag---------------------------------------c-agttgagag----------cctacctg-----gagggcgagtgcatggagtggctccgcagatacctggagaacgggaaggagacgct--gcagcgcacggg
>Mamu-B_001:01:01:01
ggtctcaca-ccctccagatgatgcacggctgcgacctg--------------------------------------------ggacccgacgggcgcctcctc-cgcgggtattaccagcgcgcctacgacggcaaggattac----atcgccctgaacgaggacctgcactcctggaccgccgcgga-----cttggcggctcagaacacccagcggaag-tgggaggcggccggtgtggcagag---------------------------------------c-agcggagag----------cctacctg-----gagggccggtgcgtggagtggctccgcagatacctggagaaggggaaggagacact--gcagcgcgcggg
>Mamu-I_01:01:01:01
ggtctcaca-ccctccagaagatgtgtggctgcgacctg--------------------------------------------gggccggacgggcgcctcctc-cgcgggtattaccagtccgcctacgacggcagggattac----atcgccctgaacgaggacctgcgctcctggaccgctgcggg-----tgaggcggctcagaacacccagcgcaag-tgggaggcggccggtgaggcagag---------------------------------------c-agcggagag----------cctacctg-----gagggccggtgcgtggagtggctccgcagatacctggagaaggggaaggagacgct--gcagcgcgcggg
>Caja-G_07:01:01
ggtctcaca-ccatccagtggatgtctggctgcgacgtg--------------------------------------------gggccggacgggcgcctcctc-cgtgggtaccggcaggacgcctacgacggcaaggactac----atcgccctgaacgaggacctgcgctcctggacggccgcgga-----catggcggctcagatcacccagcgcaag-tgggaggcggccaatgcggctgag---------------------------------------g-agatgagag----------cctacctg-----gagggcgagtgcctggagtggctccacagatacctggagaacgcgaaggagacgct--gcagcgagcggg
>Mamu-G_02:05:01:01
ggtctcaca-ccctccagtggatgattggttgcgacctg--------------------------------------------gggcccgacgggcgactcctc-ttccggtgtgaacagttcgcctacgatggcaaggattac----ctcgccctgaacgaggacctgtgctcctgaaccgcagcgga-----ccctgtggctcagatctccaagcgcaag-tgtgaggcggccaaagcgactgaa---------------------------------------c-gaaggagag----------cctacctg-----gagggcacgtgagtggagtggctccacagatacctggagaatgggaaggagatgct--gcatcgtgcggg
>Patr-H_01
gttctcaca-ccatgcaggtgatgtatggctgcgacgtg--------------------------------------------gggcccgacgggcgcttcctc-cgcgggtatgaacagcacgcctacgacggcaaggattac----atcgctctgaacgaggacctgagctcctggaccgcggcgga-----catggcagctcagatcaccaagcgcaag-tgggaggcggcccgtcggccggag---------------------------------------c-agttgagag----------cctacctg-----gagggcgagttcgtggagtggctccgcagatacctggagaacgggaaggagacgct--gcagcgcgcgga
>HLA-U_01:03
---------------------------------------------------------------------------------------------------------------------------------------aaagattac----atcgccctaaaggaggacctgagctcttggaccgcggcggc-----catggcggctcagattacccagcgcaag-tgggaggcggcccatgaggcggag---------------------------------------c-agcagagag----------cctacctg-----gagggcacgtgcgtggagtggctccgcagatacctggagaacaggaaggagatgct--gcagcgcactgg
>Patr-U_AC192848.1:113274-114005
---------------------------------------------------------------------------------------------------------------------------------------aaagattac----atcgccctaaacgaggacctgagctcttggaccgcggcggc-----catggcggctcagattacccagcgcaag-tgggaggcggcccatgaggcggag---------------------------------------c-agcagagag----------cctacctg-----gagggcacgtgcgtggagtggctccgcagatacctggagaacgggaaggagacgct--gcagcgcacggg
>Mafa-W_01:09
ggtctcaca-ccctccattgtatacacagctgcgacctg--------------------------------------------gacccggactggagcctcctc-cgcggggatgaacacac--cctacgaaggcgccagttac----ctcatcataaaccaggaactgtgctcttggacagcgcggga-----caaggcggctcagatgctctggcggaga-aa-------------------------------------------------------------cacgc--agagctgctcaaaacctacctg-----cagggaaggtgggcagaacggctcagcaaaggccttaagaatgggaaggagacgcc--gcagtgcgcggg
>Mafa-W_01:05
ggtctcaca-ccctccaatggatacacagctgtgacctg--------------------------------------------gacccggactagagcctcctc-cataggtatgaacatac--cctacgatggca-cagttac----ctcgtcctaaaccaggaactgtgctaatggaccgcagcgga-----caaggcagctcagatgtcctggctgagg-aa-------------------------------------------------------------gaagc--agagctcctcaaaacctacctg-----cagggaaggtgagcggagcggctcagcaaagcccttaagaatgggaaggagacgct--gcagtgcgcggg
>Mafa-W_01:01
ggtctcaca-ccctgcaatggatacacagctgcgacctg--------------------------------------------gacccggactggagcctcctc-cgcaagtatgaacataa--cctacgagggcgccagttac----ctcgtcctaaaccaggaactgtgctcttggaccccagcgga-----caaggtggctcagatgccctggcatagg-aa-------------------------------------------------------------catgc--agagctgctgaaaacctacccg-----cagggaaggtggccagagcggctcagcaaaggccttaagaatgggaaggagacgct--gcagtgcgcagg
>Mafa-W_01:02
ggtctcaca-ccctccaatggatacacagctgcgacctg--------------------------------------------gaccgggactggagcctcctc-cgcaagtatgaacataa--cctaggagggcgccagttac----cttgtcctaaaccaggaactgagctcttggaccccagagga-----caaggcggctcagatgctctggcggagg-aa-------------------------------------------------------------catgc--agagctgctgaaaacctacccg-----cagggaaggtggccagagcggctcagcaaaggccttaagaatgggaaggagacacc--gcagtgcgcagg
>Mafa-W_01:07
ggtctcaca-cactccattgtatacacagctgcgacctg--------------------------------------------gacccggactggagcctcctc-cgcggggatgaacacac--cctacgactacgccagttac----ctcctcataaaccagcaactgcgctcttggacagcaccgga-----caaggcggctcagatgctctggcggaga-aa-------------------------------------------------------------cacgc--agagctgctcaaaacctacctg-----cagggaaggtgggcggagcggctcagcaaaggccttaagaatgggaaggagacgct--gcagtgcgcgga
>Poab-W_CM054684.2:25000000-37000000_4898887-4901819
ggtctcaca-ccctccaatgggtacacagctgcgacctg--------------------------------------------gacttggactggagcctcctc-agtggatatgaacatac--cctatgacggcgccagttac----ctcgtcctaaaccaggaactgcgctcttggactgcagcgga-----caaggcggctcagatgccctggcggagg-aa-------------------------------------------------------------catgc--agagctgctcaaaacctaccag-----cagggaaggtgggtggagtggctcagcaaagtccttaagaatgggaaggagacact--gcagtgcacagg
>Nole-W_CM016966.1:50991908-50994858
ggtctcaca-ccctccaatgggtacacagctgcgacctg--------------------------------------------gactcggactgcagcctcctc-agtgggtatgaacatac--cctatgacggcgccagttac----ctcgtcctaaaccaggaactgcgctcttggactgcagcgga-----caaggaggctcagatg-cctggcggagg-aa-------------------------------------------------------------catgc--agagctgctcaaaacctacctg-----cagggaaggtgggcggagtggctctgcaaagtccttaagaatgggaaggagacgct--gcagtgcccagg
>HLA-W_02:01
ggtctcaca-ccctccaatgggtacacagctgcgacctg--------------------------------------------gactcggactgcagcctcctc-agtgggtatgaacatac--cctatgacggcgccagttac----ctcgtccgaaaccaggaactgcgctcctggactgcagcgga-----caaggcggctcagatgccctggcggagg-aa-------------------------------------------------------------catgc--agagctgctcgaaacctacctg-----cagggaaggtgggcggagtggctcagcaaagtccttaagaatgggaaggagacgct--gcactgcccagg
>HLA-W_04:01
ggtctcaca-ccctccaatgggtacacagctgcgacctg--------------------------------------------gactcggactgcagcctcctc-agtgggtatgaacatac--cctatgacggcgccagttac----ctcgtccgaaaccaggaactgcgctcctggactgcagcgga-----caaggcggctcagatgccctggcggagg-aa-------------------------------------------------------------catgc--agagctgctcgaaacctacctg-----cagggaaggtgggcggagtggctcagcaaagtccttaagaatgggaaggagaggct--gcagtgcccagg
>HLA-W_01:01:01:01
ggtctcaca-cccttcaatgggtacacagctgcgacgtg--------------------------------------------gactcggactgcagtctcctc-agtgggtatgaacatac--cctatcacggcgccagttac----ctcgtccgaaaccaggaactgcgctcttggactgcagcgga-----caaggcggctcagatgccctggcggagg-aa-------------------------------------------------------------caggc--agagctgctcaaaacctacctg-----cagggaaggtgggcggagtggctcagcaaagtccttaagaatgggaaggagaggct--gcagtgcccagg
>HLA-W_03:01:01:01
ggtctcaca-ccctccagtgggtacacagctgcgacgtg--------------------------------------------gactcggactgcagtctcctc-agtgggtatgaacatac--cctatcacggcgccagttac----ctcgtccgaaaccaggaactgcgctcttggactgcagcgga-----caaggcggctcagatgccctggcggagg-aa-------------------------------------------------------------caggc--agagctgctcaaaacctacctg-----cagggaaggtgggcggagtggctcagcaaagtccttaagaatgggaaggagaggct--gcagtgcccagg
>HLA-W_05:01
ggtctcaca-ccctccagtgggtacacagctgcgacgtg--------------------------------------------gactcggactgcagtctcctc-agtgggtatgaacatac--cctatcacggcgccagttac----ctcgtccgaaaccaggaactgcgctcttggactgcagcgga-----caaggcggctcagatgccctggcggagg-aa-------------------------------------------------------------caggc--agagctgctcaaaacctacctg-----cagggaaggtgggcggagtggctcagcaaagtccttaagaatgggaaggagaggct--gcagtgcccagg
>Patr-W_HM629932.1:169548-172497
ggtctcaca-ccctccaatgggtacacagctgcgacgtg--------------------------------------------gactcggactgcagcctcctc-agtgggtatgaacatac--cctatggcggcgccagttac----ctcgtcctaaaccaggaactgcgctctctgactgcagcgga-----caaggcggctcagatgccctggcggagg-aa-------------------------------------------------------------caggc--agagctgctcaaaacctacctg-----cagggaaggtgggcggagtggctcagcaaagtccttaaaaatgggaaggagacgct--gcagtgcccagg
>Patr-W_AC192848.1:135293-138244
ggtctcaca-ccctccaatgggtacacagctgcgacgtg--------------------------------------------gactcggactgcagcctcctc-agtgggtatgaacatac--cctttgacggcgccagttac----ctcgtcctaaaccaggaactgcgctctctgactgcagcgga-----caaggcggctcagatgccctggcggagg-aa-------------------------------------------------------------caggc--agagctgctcaaaacctacctg-----cagggaaggtgggcggagtggctcagcaaagtccttaagaatgggaaggagaggct--gcagtgcccagg
>Gogo-WL_CU104664.1:44219-47183
ggtctcaca-ccctccaatgggtacacagctgcgacctg--------------------------------------------gactcggactgcagcctcctc-agtgggtatgaacatac--cctatgacggcgccagttac----ctcctccgaaaccaggaactgcgctcttggactgcagcgga-----caaggcggctcagatgccctggcggagg-aa-------------------------------------------------------------catgc--agagctgctcgaaacctacctg-----cagggaaggtgggcggggtggctcagcaaagtccttaggaatgggaaggagacgct--gcagtgcccagg
>Gogo-WL_CM055451.2:47605304-47608268
ggtctcaca-ccctccaatgggtacacagctgcgacctg--------------------------------------------gactcggactgcagcctcctc-agtgggtatgaacatac--cctatgacggcgccagttac----ctcctccgaaaccaggaactgcgctcttggactgcagcgga-----caaggcggctcagatgccctggcggagg-aa-------------------------------------------------------------catgc--agagctgctcgaaacctacctg-----cagggaaggtgggcggggtggctcagcaaagtccttaggaatgggaaggagacgct--gcagtgcccagg
>Patr-WL_HM629932.1:30909-33868
ggtctcaca-ccctccaatgggtacacagctgcgacctg--------------------------------------------gactcggactgcagcctcctc-agtgggtatgaacatac--cctatgacggcgccagttac----ctcgtccgaaaccaggaactgcgctctctgactgcagcgga-----caaggcggctcagatgccctggcggagg-aa-------------------------------------------------------------caggc--agagctgctcgaaacctacctg-----cagggaaggtgggcggagtggctcagcaaagtccttaagaatggaaaggagacgct--gcagtgcccagg
>Mafa-W_OP204634.1:914763-917696
ggtctcaca-cactccattgtatacacagctgcgacctg--------------------------------------------gacccggactggagcctcctc-cgcggggatgaacacac--cctacgactacgccagttac----ctcctcataaaccagcaactgcgctcttggacagcaccgga-----caaggcggctcagatgctctggcggaga-aa-------------------------------------------------------------cacgc--agagctgctcaaaacctacctg-----cagggaaggtgggcggagcggctcagcaaaggccttaagaatgggaaggagacgct--gcagtgcgcgga
>Mafa-W_OP204634.1:1037782-1040737
ggtctcaca-ccctccattgtatacacagctgcgacctg--------------------------------------------gacccggactggagcctcctc-cgcggggatgaacacac--cctacgaaggcgccagttac----ctcatcataaaccaggaactgtgctcttggacagcgcggga-----caaggcggctcagatgctctggcggaga-aa-------------------------------------------------------------cacgc--agagctgctcaaaacctacctg-----cagggaaggtgggcagaacggctcagcaaaggccttaagaatgggaaggagacgcc--gcagtgcgcggg
>Mafa-W_OP204634.1:794148-797071
ggtctcaca-ccctccaatggatacacagctgtgacctg--------------------------------------------gacccggactagagcctcctc-cataggtatgaacatac--cctacgatggca-cagttac----ctcgtcctaaaccaggaactgtgctaatggaccgcagcgga-----caaggcagctcagatgtcctggctgagg-aa-------------------------------------------------------------gaagc--agagctcctcaaaacctacctg-----cagggaaggtgagcggagcggctcagcaaagcccttaagaatgggaaggagacgct--gcagtgcgcggg
>Mamu-W_AB128049.1:3031414-3034788
ggtctcaca-ccctgcaatggatacacagctgtgacctg--------------------------------------------gacctggactggagcctcctc-cgcaagtatgaacataa--cctacgagggcgccagttac----ctcgtccaaaaccaggaactgtgctcttggaccccagagga-----caaggtggctcagatgccctggcatagg-ac-------------------------------------------------------------catgc--agagctgctgaaaacctacccg-----cagggaaggtggccagagcagctcagcaaaggccttaagaatgggaaggagacgct--gcagtgcgcagg
>Mamu-W_AC148690.1:138253-140908
GGTCTCACA-CCCTGCAATGGATACACAGCTGTGACCTG--------------------------------------------GACCCGGACTGGAGCCTCCTC-CGCAAGTATGAACATAA--CCTACGAGGGCGCCAGTTAC----CTCGTCCAAAACCAGGAACTGTGCTCTTGGACCCCAGCGGA-----CAAGGTGGCTCAGATGCCCTGGCATAGG-AA-------------------------------------------------------------CATGC--AGAGCTGCTGAAAACCTACCCG-----CAGGGAAGGTGGCCAGAGCAGCTCAGCAAAGGCCTTAAGAATGGGAAGGAGACGCT--GCAGTGCGCAGG
>Chae-W_AC241496.3:93829-96322
GGTCTCACA-CCCTCCATTGTATACACAGCTGCGACCTG--------------------------------------------GACCCGGACTGGAGCCAACTG-CGCGGGTATGAACATAT--CCTACGACGGCGCCAGTTAC----CTCGTCCTAAACCAGGAGCTGCGCTCTTGGACCGCAGCGGA-----CAACGCGGCTCAGATGCCCTGGTGGAGG-AA-------------------------------------------------------------CATGC--AGAGCTGGTCAAAACCTACCTG-----CAGGGAAGGTGGGCGGAGTAGCTCAGCAA-GGCCTTAAGA-TGGGAAGGAGACACG--GCAGTGCGCAGG
>Chae-W_AC241602.2:154172-156826
GATTTCACA-CCCTCCAATGGATGCACAGCTGCGACCTG--------------------------------------------GACCCGGACTGGAGCCTCCTC-CGCAAGTATGAACATAA--CCTACGACAGCGCCAGTTAC----CTCGTCCTAAACCAGGAACTGTGCTCTTGGACCCCAGAGGA-----CAAGGCGGCTCAGATGCCCTGGTATAGG-AA-------------------------------------------------------------CATGC--AGAGCTGCTGAAAACCTACCCG-----CAGGGAAGGTGGCCGGAGCGGCTCAGCAAAGGCCTTAAGAATGGGAAGGAGACGCT--GCAGTGCGCAGG
>Mafa-W_OP204634.1:256848-259450
GGTCTCACA-CCCTGCAATGGATACACAGCTGCGACCTG--------------------------------------------GACCCGGACTGGAGCCTCCTC-CGCAAGTATGAACATAA--CCTACGAGGGCGCCAGTTAC----CTCGTCCTAAACCAGGAACTGTGCTCTTGGACCCCAGCGGA-----CAAGGTGGCTCAGATGCCCTGGCATAGG-AA-------------------------------------------------------------CATGC--AGAGCTGCTGAAAACCTACCCG-----CAGGGAAGGTGGCCAGAGCGGCTCAGCAAAGGCCTTAAGAATGGGAAGGAGACGCT--GCAGTGCGCAGG
>Mafa-W_01:11_OP204634.1:473569-476227
GGTCTCACA-CCCTCCAATGGATGCACAGCTGCGACCTG--------------------------------------------GACCCGGACTGGAGCCTCCTC-CGCAAGTATGAACATAA--CCTACGAGGGCGCCAGTTAC----CTTGTCCTAAACCAGGAACTGAGCTCTTGGACCCCAGAGGA-----CAAGGCGGCTCAGATGCTCTGGCGGAGG-AA-------------------------------------------------------------CATGC--AGAGCTGCTGAAAACCTACCCG-----CAGGGAAGGTGGCCAGAGCGGCTCAGCAAAGGCCTTAAGAATGGGAAGGAGACACC--GCAGTGCGCAGG
>Mafa-W_01:12_OP204634.1:568929-571587
GGTCTCACA-CCCTCCAATGGATGCACAGCTGCGACCTG--------------------------------------------GACCCGGACTGGAGCCTCCTC-CGCAAGTATGAACATAA--CCTACGAGGGCGCCAGTTAC----CTTGTCCTAAACCAGGAACTGAGCTCTTGGACCCCAGAGGA-----CAAGGCGGCTCAGATGCTCTGGCGGAGG-AA-------------------------------------------------------------CATGC--AGAGCTGCTGAAAACCTACCCA-----CAGGGAAGGTGGCCAGAGCGGCTCAGCAAAGGCCTTAAGAATGGGAAGGAGACACC--GCAGTGCGCAGG
>Mafa-W_AB128049.1:3031453-3034108
GGTCTCACA-CCCTGCAATGGATACACAGCTGTGACCTG--------------------------------------------GACCTGGACTGGAGCCTCCTC-CGCAAGTATGAACATAA--CCTACGAGGGCGCCAGTTAC----CTCGTCCAAAACCAGGAACTGTGCTCTTGGACCCCAGAGGA-----CAAGGTGGCTCAGATGCCCTGGCATAGG-AC-------------------------------------------------------------CATGC--AGAGCTGCTGAAAACCTACCCG-----CAGGGAAGGTGGCCAGAGCAGCTCAGCAAAGGCCTTAAGAATGGGAAGGAGACGCT--GCAGTGCGCAGG
>Mafa-W_01:04_OP204634.1:676916-679563
GGTCTCACA-CCCTCCAATGGATACACAGCTGCGACCTG--------------------------------------------GACCCGGACTGGAGCCTCCTC-CGCGAGTATGAACATAA--CCTACGACGGCGCCAGTTAC----CTTGTCCTAAACCAGGAACTGCGCTCTTGGACCCCAGAGGA-----CAAGGCGGCTCAGATGCCCTGGCATAGG-AA-------------------------------------------------------------CATGC--AGAGCTGCTGAAAACCTACCCG-----CAGGGAAGGTGGCCGGAGCGGCTCAGCAAAGGCCTTAAGAATGGGAAGGAGACGCT--GCAGTGCGCAGG
>Mamu-W_AB128049.1:2541826-2544780
GGTCTCACA-CCCTCCATTGTATACACAGCTGCGACCTG--------------------------------------------GACCCGGACTGGAGCCTCCTC-CGCGGGGATGAACACAC--CCTACGAAGGCGCCAGTTAC----CTCATCATAAACCAGGAACTGTGCTCTTGGACAGCGCGGGA-----CAAGGCGGCTCAGATGCTCTGGCGGAGA-AA-------------------------------------------------------------CACGC--AGAGCTGCTCAAAACCTACCTG-----CAGGGAAGGTGGGCAGAACGGCTCAGCAAAGGCCTTAAGAATGGGAAGGAGACGCC--GCAGTGCGCGGG
>Mamu-W_AB128049.1:2661169-2664091
GGTCTCACA-CCCTCCAATGGATACACAGCTGTGACCTG--------------------------------------------GACCCGGACTAGAGCCTCCTC-CACAGGTATGAACATAC--CCTACGATGGCA-CAGTTAC----CTCGTCCTAAACCAGGAACTGTGCTAATGGACCGCAGCGGA-----CAAGGCAGCTCAGATGTCCTGGCTGAGG-AA-------------------------------------------------------------GAAGC--AGAGCTCCTCAAAACCTACCTG-----CAGGGAAGGTGAGCGGAGCGGCTCAGCAAAGCCCTTAAGAATGGGAAGGAGACGCT--GCAGTGCGCGGG
>Mamu-W_AB128049.1:2599682-2602376
GGTCTCACA-CACTCCATTGTATACACAGCTGCGACCTG--------------------------------------------GACCCGGACTGGAGCCTCCTG-CGCGGGTATGAACATAT--CCTACGACGGCACCAGTTAC----CTCGTCCTAAACCAGTAGCTGCGCTCTTGGACCGCAGCGGA-----CAGGGCGGCTCAGATGCTCTGGCGGAGG-AA-------------------------------------------------------------CAGGC--AGAGCTGGTCAAAACCTACCTG-----CAGGGAAGGTGGGCGGAGCGGCTCAGCAA-GGCCTTAAGAATGGGAAGGAGACACT--GCAGTGCGCAGG
>Mamu-W_AB128049.1:2899866-2902554G
GGTCTCACA-CCCTCCAATGGATACACAGCTGCGACCTG--------------------------------------------GACCCGGACTGGAGCCTCCTC-CGCGAGTATGAACATAA--CCTACGACGGCGCCAGTTAC----CTTGTCCTAAACCAGGAACTGCGCTCTTGGACCCCAGAGGA-----CAAGGCCGCTCAGATGCCCTGGCATAGG-AA-------------------------------------------------------------CATGC--AGAGCTGCTGAAAACCTACCCG-----CAGGGAAGGTGGCCAGAGCGGCTCAGCAAAGGCCTTAAGAATGGGAAGGAGACGCT--GCAGTGCGCAGG
>Patr-W_BA000041.2:1528380-1531331
GGTCTCACA-CCCTCCAATGGGTACACAGCTGCGACGTG--------------------------------------------GACTCGGACTGCAGCCTCCTC-AGTGGGTATGAACATAC--CCTTTGACGGCGCCAGTTAC----CTCGTCCTAAACCAGGAACTGCGCTCTCTGACTGCAGCGGA-----CAAGGCGGCTCAGATGCCCTGGCGGAGG-AA-------------------------------------------------------------CAGGC--AGAGCTGCTCAAAACCTACCTG-----CAGGGAAGGTGAGCGGAGTGGCTCAGCAAAGTCCTTAAGAATGGGAAGGAGACGCT--GCAGTGCCCAGG
>Mafa-W_OP204634.1:377371-380780
--------------------------------------------------------------------------------------------------------------------------------------------------------------------------------------------------------------------------------------------------------------------------------------------------------------------------------------------------------------------AAGAATGGGAAGGAGACGCT--GCAGTGCGCAGG
>Mafa-W_01:06_OP204634.1:855748-858621
ggtctcaca-cactccattgtgtacacagctgcgacctg--------------------------------------------gacccggactggagcctcctg-cgcgggtatgaacatat--cctatgacggcgccagttac----ctcgtcctaaaccagtagctgcgctcttggaccgcagcgga-----cagggcggctcagatgccctggcggagg-aa-------------------------------------------------------------catgc--agagctggtcaaaacctacctg-----cagggaagatgggcggagtagctcagc-aaggccttaagaatgggaaggagacgct--gcagtgtgcagg
>Mafa-W_01:08_OP204634.1:983926-986901
ggtctcaca-ccctccattgtatacacagctgcgacctg--------------------------------------------gacccggactggagcctcctg-cgcgggtacgaacatat--cctacgacggcgccagttac----ctcgtcctaaaccaggagctgcgctcttggaccgcagcgga-----caaggcggctcagatgccctggcggagg-aa-------------------------------------------------------------cacgc--agagctggtcaaaacctacctg-----cagggaaggtgggtggagcggatcagc-aaggccttaagaatgggaaggagacgct--gcagtgcgcagg
>Poab-P_CM054684.2:25000000-37000000_4753501-4754414
ggtctccca--cctccattggatacacagctgcgacctg--------------------------------------------gacccggactggagcctcttc-cgcggggatgaacatac--cctacgacggcgccagttacctcgctcgtcctaaaccaggaactgtgctcttggaccgcagcgga-----caaggcggctcagatgttttggaggagg-aa-------------------------------------------------------------cacgc--agagctgctcaaaacctacctg-----cagggaaggtgggcggagtggctcagcaaagaccttaagaatgggaaggagtcgct--gcagtgcgcagg
>Gogo-P_CM055451.2:47456269-47459253
ggtctccca--cctccagtggatacacagctgcgacctg--------------------------------------------gacccggaccggagcttcttcgcgcggggatgaacatac--cctacgatggcgccagttac----ctcgtcctaaaccaggaactgcgctcttggaccgcagcgga-----caaggcggctcagatgttttggaggagg-aa-------------------------------------------------------------catgc--agagctgctcaaaacctacctg-----cccggaaggtgggcggagtggctcagcaaagcccttaagaatgagacggagaggct--gcaatgcgcagg
>Gogo-P_CU104658.1:94189-97174
ggtctccca--cctccagtggatacacagctgcgacctg--------------------------------------------gacccggaccggagcttcttcgcgcggggatgaacatac--cctacgatggcgccagttac----ctcgtcctaaaccaggaactgcgctcttggaccgcagcgga-----caaggcggctcagatgttttggaggagg-aa-------------------------------------------------------------catgc--agagctgctcaaaacctacctg-----cccggaaggtgggcggagtggctcagcaaagcccttaagaatgagacggagaggct--gcaatgcgcagg
>Patr-P_BA000041.2:1669594-1672538
ggtctccca--cctccagtggatacacagctgcgacctg--------------------------------------------gacccggaccggagcctcttcgcgcggggatgaacatac--cctacgatggcgccagttac----ctcgtcctaaaccaggaactgcgctcttggaccgcagcgga-----caaggcggctcagatgttttggaggagg-aa-------------------------------------------------------------catgc--agagctgctcaaaacctacctg-----cccggaaggtgggcggagtggctcagcaaaggccttaagaatgagaaggagaggct--gcaatgcgcagg
>HLA-P_02:01:01:01
ggtctccca--cctccagtggatacacagctgcgacctg--------------------------------------------gacccggaccggagcctcttcgcgcggggatgaacatac--cctacgatggcgccagttac----ctcgtcctaaaccaggaactgctctcttggaccgcagcgga-----aaaggcggctcagatgttctggaggagg-aa-------------------------------------------------------------catgc--agagctgctcaaaacctacctg-----ccgggaaggtgggcggagtggctcagcaaaggccttaagaatgagaaggagaggct--gcaatgcgcagg
>Mamu-W_AB128049.1:2780002-2783634
ggtctcaca-ccctccaatggatacacagctgcgacctg--------------------------------------------gaccgggactgaagcctcctc-cgcaagtatgaacataa--cctaggagggcgccagttac----ctcgtcctaaaccaggaactgagctctttgaccccagcgga-----caaggcggctcagatgccctggcggagg-aa-------------------------------------------------------------catgc--agagctgctgaaaacctacccg-----cagtgaaggtggccggagtggctcagcaaaggccttaagaatggga-----acgct--gcagtgcgcagg
>HLA-P_01:01:01:01
ggtctccca--cctccagtggatacacagctgcgacctg--------------------------------------------gacccggaccggagcctcttcgcgcggggatgaacatac--cctacgatggcgccagttac----ctcgtcctaaaccaggaactgctctcttggaccgcagcgga-----caaggcggctcagatgttttggaggagg-aa-------------------------------------------------------------catgc--agagctgctcaaaacctacctg-----cccggaaggtgggcggagtggctcagcaaaggccttaagaatgagg---agagtct--gcaatgcgcagg
>HLA-P_01:02
ggtctccca--cctccagtggatacacagctgcgacctg--------------------------------------------gacccggaccggagcctcttcgcgcggggatgaacatac--cctacgatggcgccagttac----ctcgtcctaaaccaggcactgctctcttggaccgcagcgga-----caaggcggctcagatgttttggaggagg-aa-------------------------------------------------------------catgc--agagctgctcaaaacctacctg-----cccggaaggtgggcggagtggctcagcaaaggccttaagaatgagg---agagtct--gcaatgcgcagg
>Poab-T_CM054684.2:25000000-37000000_4854930-4857950
ggtctcaca-ccccccaatggatacacagctgcgacctgtggacagggtctcataccctcaatggatacacagctgcgacccggacccggactggagcctcctc-cgcgggtatgaacatac--cctacgatggcgccggttac----ctcgtcctaaaccaggagctgcactcttggtccgcagcgga-----caaggtggctcagg-gccctggcggggg-ag-------------------------------------------------------------catgc--agcgctgctcaaaacctacctg-----cagggaaggtgggcggagcggctccgcaaaggccttaagaatgggactcagatgct--gcagtgcgcagg
>Patr-TL_HM629932.1:111443-114660
ggtctcaca-ccccccaatggatacacagctgcgacctgtggacagggtctcataccctcaatggatacacagctgcgacccggacccggactggagcctcctc-tgcgggtatgaacatac--cctacgacggcgccggttac----ctcgaactaaaccaggaactgcactcttggaccgcagcgga-----caaggcggctcagg-gccctgacggagg-aa-------------------------------------------------------------catgc--agagctgctcaaaacctacctg-----cggggaaggcgggcggagcggctcagcaaaggccttaagaatgggactca-atgct--gcagtgcgcagg
>Poab-T_CM054684.2:25000000-37000000_4964244-4967056
---------------------------------------------------------------------------------------------------------------------------------------------------------------------------------------agcgga-----caaggcggctcagatgcgctggcggagg-aa-------------------------------------------------------------catgc--agagctgaccaaaacctgcctg-----cagggaaggtgggcagagtggctcagcaaaggccttaagaatgggaaggagacact--gcagtgcacagg
>Gogo-TL_CU104664.1:122258-125229
ggtctcaca-ccctccaatggatacacagctgtgacctg--------------------------------------------gacccggactggagcctcctc-cgc-ggtatgaacatac--cctacgacggcgccagtta-----ttcgtcctaaaccaggaactgcgctcttggacggcagcgga-----caaggcggctcagatgccctggcggagg-aa-------------------------------------------------------------catgt--agagctgctcaaaacctacctg-----cagggaaggtgggctgagtggctcagcaaaggccttaagaatgggaaggagacact--gcagtgcgcaga
>Gogo-TL_CM055451.2:47683341-47686311
ggtctcaca-ccctccaatggatacacagctgtgacctg--------------------------------------------gacccggactggagcctcctc-cgc-ggtatgaacatac--cctacgacggcgccagtta-----ttcgtcctaaaccaggaactgcgctcttggacggcagcgga-----caaggcggctcagatgccctggcggagg-aa-------------------------------------------------------------catgt--agagctgctcaaaacctacctg-----cagggaaggtgggctgagtggctcagcaaaggccttaagaatgggaaggagacact--gcagtgcgcaga
>Patr-U_HM629932.1:147562-148293
---------------------------------------------------------------------------------------------------------------------------------------aaagattac----atcgccctaaacgaggacctgagctcttggaccgcggcggc-----catggcggctcagattacccagcgcaag-tgggaggcggcccatgaggcggag---------------------------------------c-agcagagag----------cctacctg-----gagggcacgtgcgtggagtggctccgcagatacctggagaacgggaaggagacgct--gcagcgcactgg
>HLA-U_01:01:01:01
---------------------------------------------------------------------------------------------------------------------------------------aaagattac----atcgccctaaacgaggacctgagctcttggaccgcggcggc-----catggcggctcagattacccagcgcaag-tgggaggcggcccatgaggcggag---------------------------------------c-agcagagag----------cctacctg-----gagggcacgtgcgtggagtggctccgcagatacctggagaacgggaaggagacgct--gcagcgcactgg
>Patr-U_BA000041.2:1552723-1553309
---------------------------------------------------------------------------------------------------------------------------------------AAAGATTAC----ATCGCCCTAAACGAGGACCTGAGCTCTTGGACCGCGGCGGC-----CATGGCGGCTCAGATTACCCAGCGCAAG-TGGGAGGCGGCCCATGAGGCGGAG---------------------------------------C-AGCAGAGAG----------CCTACCTG-----GAGGGCACGTGCGTGGAGTGGCTCCGCAGATACCTGGAGAACGGGAAGGAGACGCT--GCAGCGCACTGG
>HLA-H_03:01
gttctcaca-ccatcgacgtgatgtatggctgcgacgtg--------------------------------------------gggcccgacgggcgcttcctc-cgcgggtatgaacagtacgcctacgacagcaaggattac----atcgctctgaccgaggacctgcgctcctggaccgcggcgga-----catggcagctcagatcaccaagcgcaag-tgggaggcggcccgtcaggcggag---------------------------------------c-agctgagag----------cctacctg-----gagggcgagttcgtggagtggctccgcagatacctggagaacgggaaggagacgct--gcagcgcgcgga
>HLA-U_01:04
---------------------------------------------------------------------------------------------------------------------------------------aaagattac----atcgccctaaaccaggacctgagctcttggactgcggcggc-----catggcggctcagattacccagcgcaag-tgggaggcggcccatgaggcggag---------------------------------------c-agcagacag----------cctacctg-----gagggcaggtgcgtggagtggctccgcagatacctggagaacaggaaggagacact--gcagcacacctg
>Gogo-classI_XM_031012335.1
ggtctcaca-ccatctagaggatgtctgtctgcgacgtg--------------------------------------------gggtcggacgggcgcctactc-cgcgggtatcaccagctcgcttacgatgtcaaggattac----atcgtcctgaacgaggacctgtgctccttgacagccgcaga-----cacggcggctcagatcacccagctcaag-tgggaggcggcccggggggcggag---------------------------------------c-agagc-----tgctcaaaacctacctg-----cccggaaggtgggcggagtggctcagcaaagcccttaagaatgagacggagaggct--gcaatgcgcaga
>Mamu-W_AB128049.1:2474597-2477565
GGTTTCACA-CCCTCCATTGTATACACAACTGCGACCTG--------------------------------------------GACCCGGACTGGAGCCTCTTG-TGCGGGTATGAACATAA--CCTACGACGGCGCCAGTTAC----CTCGTCCTAAACCAGGAGATGCGCTCTTGGACCGCAGCGGA-----CAAGGCGGCTCAGATATCCTGGTGTATG-AA------------------------------------ATGACCATGCTCATTTGAC------CATGC--AGAGCTGGTCAAAACCCACCTG-----CAGGGAAGGTGGCCGGAGCGGCTCAGCAA-GGCCTTAAGAATGGGAAGGAGACACT--GCAGTGCGCCGG
>Patr-classI_NC_036885.1:29310624-29321590
ggtctcaca-ccatctagaggatgtctgtctgcgacgtg--------------------------------------------gggtcggacgggcgcctactc-cgcgggtatcaccagctcgcttacgatggcaaggattac----atcgtcctgaacgaggacctgtgctccttgacagccgcaga-----cacggcggctcagatcacccagcttaag-tgggaggcggcccggggggtggaggttcatcctcacagggataggcacctattagatgtggtg-----tgagagctgctcaaaacctacctg-----cccggaaggtgggcggagtggctcagcaaaggccttaagaatgagaaggagaggct--gcaatgcgcagg
>Papa-classI_XM_034961678.3
ggtctcaca-ccatctagaggatgtctgtctgcgacgtg--------------------------------------------gggtcggacgggcgcctactc-cgcgggtatcaccagctcgcttacgatggcaaggattac----atcgtcctgaacgaggacctgtgctccttgacagccgcaga-----cacggcggctcagatcacccagcttaag-tgggaggcggcccggggggtggagg-----------aggaa----------------------catgc--agag-tgctcaaaacctacctg-----cccggaaggtgggcggagtggctcagcaaaggccttaagaatgagaaggagaggct--gcaatgcgcaga
>Gogo-V_CM055451.2:47448239-47450140
ggtctcaca-ccatctagaggatgtctgtctgcgacgtg--------------------------------------------gggtcggacgggcgcctactc-cgcgggtatcaccagctcgcttacgatgtcaaggattac----atcgtcctgaacgaggacctgtgctccttgacagccgcaga-----cacggcggctcagatcacccagctcaag-tgggaggcggcccggggggcggaggttcatcctcacagggataggcacctattagatgtggtg-----tg-------------------------------------------------------------------------------------------------
>HLA-U_01:02
---------------------------------------------------------------------------------------------------------------------------------------aaagattac----atcgccctaaacgaggacctgagctcttggaccgcggcggc-----catggcggctcagattacccagcgcaag-tgggaggcggcccatgaggcggag---------------------------------------c-agcagagag----------cctaccta-----gagggcacgtgcgaggagtggctccgcagatacctggagaacaggaaggagacgct--gcagcgcactg-
>HLA-V_01:01:01:01
ggtctcacacccatctagaggatgtctgtctgcgacgtg--------------------------------------------gggtcggacgggcgcctactc-cgcgggtatcaccagcttgcttacgatggcaaggattac----atcgtcctgaacgaggacctgtgctccttgacagccgcaga-----cacggcggctcagatcacccagctcaag-tgggaggcggcccggggggcggaggttcatcctcacagggataggcacctattagatgtggtg-----tg-------------------------------------------------------------------------------------------------
>Poab-A_CM054684.2:29950669-29954163
gttctcaca-ccatccagaggatgtatggctgcgacgtg--------------------------------------------gggcccgacgggcgcttcctc-cgcgggtactggcagtacgcctacgacggcaaggattac----atcgccctaaacggggacctgcgctcctggaccgcggcgga-----catggcggctcagatcacccagcgcaag-tgggaggcggccggtgcggcggag---------------------------------------c-aggacagag----------cctacctg-----gagggcgagtgcgtggagtggctccgcagatacctggagaacgggaaggagactct--gcagcgcacggg
>Gogo-A_01:01:01
gttctcaca-ccatccagaggatgtatggctgcgacgtg--------------------------------------------gggtcggacgggcgcttcctc-cgcgggtaccagcaggacgcctacgacggcaaggattac----atcgccttgaacgaggacctgcgctcctggaccgcggcgga-----catggcagctgagattaccaagcgcaag-tgggaggcggcccattttgcggag---------------------------------------c-agttgagag----------cctacctg-----gagggcacgtgcgtggagtggctccgcagacacctggagaacgggaaggagacgct--gcagcgcacgga
>HLA-A_23:01:01:01
gttctcaca-ccctccagatgatgtttggctgcgacgtg--------------------------------------------gggtcggacgggcgcttcctc-cgcgggtaccaccagtacgcctacgacggcaaggattac----atcgccctgaaagaggacctgcgctcttggaccgcggcgga-----catggcggctcagatcacccagcgcaag-tgggaggcggcccgtgtggcggag---------------------------------------c-agttgagag----------cctacctg-----gagggcacgtgcgtggacgggctccgcagatacctggagaacgggaaggagacgct--gcagcgcacgga
>Mafa-A8_01:01
ggtctcaca-ctgtccagtggatgtatagcagcgaagtg--------------------------------------------gggccagatgggggctttctc-cgcgggtatcacctgtatgcctacgatggcgaggatcac----atcgccctgaatgaggacctgagctcctggaccgcgatgaa-----ccccgtggctcagatcacccagcgcaag-tggaactctgacgagacaaattttgcccag---------------------------------c-aacacgggg----------cctacctg-----aaggtcacgtgcgtggagttgatccgcagacacctggagaaagggaaggagacgct--gcagcggcagga
>Chsa-classI_XM_038005630.1
ggtctcaca-ccgtccagtggacgtatagcagcgaagtg--------------------------------------------gggccagatgggcgctttctc-cgcgggtatcaccggtatgcctacgatggcgaggattac----atcgccctgaatgaggacctgagctcctggactgcgatgaa-----ccccgtggctcagatcaccgagcgcaag-tggaactctgacgagacattttttgcccag---------------------------------c-aacacgggg----------cctacctg-----aaggtcacgtgcgtggagttgatccgcagacacctggagaaagggaaggagacgct--gcagcgccagga
>Mafa-W_OP204634.1:1104699-1107666
ggtttcaca-ccctccattgtatacacaactgcgacctg--------------------------------------------gacccggactggagcctcttg-tgcgggtatgaacataa--cctatgacggcgccagttac----ctcgtcctaaaccaggagatgcgctcttggaccgcagcgga-----caaggcggctcagatatcctggtgtatg-aa------------------------------------atgaccatgctcatttgac------catgc--agagctggtcaaaacccacctg-----cagggaaggtggccggagcggctcagc-aaggccttaagaatgggaaggagacact--gcagtgcgccgg
>Mafa-W_01:10
ggtttcaca-ccctccattgtatacacaactgcgacctg--------------------------------------------gacccggactggagcctcttg-tgcgggtatgaacataa--cctatgacggcgccagttac----ctcgtcctaaaccaggagatgcgctcttggaccgcagcgga-----caaggcggctcagatatcctggtgtatg-aa------------------------------------atgaccatgctcatttgac------catgc--agagctggtcaaaacccacctg-----cagggaaggtggccggagcggctcagc-aaggccttaagaatgggaaggagacact--gcagtgcggtgg
>Mamu-V_AB128049.1:2941921-2943825
ggtctcaca-ccatctagaggatgcctggctgcgacaag--------------------------------------------gggtccgaggggcgccttctc-cgggagtatcaccagctcgcctaagaaggcagggattac----gtcgctctgaaccaggacctgtgctccttgaccgccgcaga-----cacggcggctcagatcacccagctcaag-tgggaagctgccggcgaggcggaggttcatcctcacaggggtaggtacctattcgatgtggtg-----tg-------------------------------------------------------------------------------------------------
>Mafa-V_OP204634.1:323073-324977
ggtctcaca-ccatctagaggatgcctggctgcgacaag--------------------------------------------gggtccgaggggcgccttctc-cgggagtatcaccagctcgcctaagaaggcagggattac----atcgctctgaaccaggacctgtgctccttgaccgccacaga-----cacggcggctcagatcacccagctcaag-tgggaagctgccggcgaggcggaggttcatcctcacaggggtaggtacctattcgatgtggtg-----tg-------------------------------------------------------------------------------------------------
>Patr-V_BA000041.2:1678650-1680547
GGTCTCACA-CCATCTAGAGGATGTCTGTCTGCGACGTG--------------------------------------------GGGTCGGACGGGCGCCTACTC-CGCGGGTATCACCAGCTCGCTTACGATGGCAAGGATTAC----ATCGTCCTGAACGAGGACCTGTGCTCCTTGACAGCCGCAGA-----CACGGCGGCTCAGATCACCCAGCTTAAG-TGGGAGGCGGCCCGGGGGGTGGAGGTTCATCCTCACAGGGATAGGCACCTATTAGATGTGGTG-----TG-------------------------------------------------------------------------------------------------
>Mafa-V_OP204634.1:719108-721011
ggtctcaca-ccatctagaggatgcctggctgcgacaag--------------------------------------------gggtccgacgggcgcctcctt-ctggaatatcaccagctcgcctacgacgtcagggattac----atcgcccggaaccaggacccgtgctccttgaccgccgcaga-----cacggcggctcagatcacccagctcaag-tgggaagctgccggcgaggcggaggttcatcctcacaggggtaggtacctattcgatgtggtg-----tg-------------------------------------------------------------------------------------------------
>Mamu-V_AC148680.1:131795-133697
ggtctcaca-ccatctagaggatgcctggctgcgacaaa--------------------------------------------gggtccgaggggcgcctcctc-cgggagtatcaccagctcgcctacgaaggcagggattac----atcgctctgaaccaggacccgtgctccttgaccgccgcaga-----cacggcggctcagatcacccagctcaag-tgggaagctgccggcgaggcggaggttcatcctcacaggggtaggtacctattcgatgtggtg-----tg-------------------------------------------------------------------------------------------------
>Mamu-V_AC148680.1:34681-36584
ggtctcaca-ccatctataggatgcctggctgcgacaaa--------------------------------------------gggtccgacgggcgccttctc-cgggagtaacaccagctcgcctacgaaggcagggattac----atcgctctgaaccaggacccgtgctccttgaccgccgcaga-----cacggcggctcagatcacccagctcaag-tgggaggctgccggcgaggcggaggttcatcctcacaggggtaggtacctattcgatgtggtg-----tg-------------------------------------------------------------------------------------------------
>Mamu-V_AC148690.1:181201-183104
ggtctcaca-ccatctataggatgcctggctgcgacaaa--------------------------------------------gggtccgacgggcgccttctc-cgggagtaacaccagctcgcctacgaaggcagggattac----atcgctctgaaccaggacccgtgctccttgaccgccgcaga-----cacggcggctcagatcacccagctcaag-tgggaggctgccggcgaggcggaggttcatcctcacaggggtaggtacctattcgatgtggtg-----tg-------------------------------------------------------------------------------------------------
>Mafa-V_01:03_OP204634.1:611889-613791
ggtctcaca-ccatctagaggatgcctggctgcgacaaa--------------------------------------------gggtccgaggggcgccttctc-cgggagtatcaccagctcgcctaagcaggcagggattac----atcgcctggaaccaggacccgtgctccttgaccgccacaga-----cacggcggctcagatcacccagctcaag-tgggaagctgccggcgaggcggaggttcatcctcacaggggtaggtacctattcgatgtggtg-----tg-------------------------------------------------------------------------------------------------
>Mafa-V_OP204634.1:516569-518472
ggtctcaca-ccatctagaggatgcctggctgcgacaaa--------------------------------------------gggtccgaggggcgccttctc-tgggagtatcaccagctcgcctacgaaggcagggattac----atcgcctggaaccagggcctgtgctccttgaccgccgcaga-----cacggcggctcagatcacccagctcaag-tgggaagctgccggcgaggcggaggttcatcctcacaggggtaggtacctattcgatgtggtg-----tg-------------------------------------------------------------------------------------------------
>Mafa-V_OP204634.1:421214-423117
ggtctcaca-ccatctagaggatgcctggctgcgacaaa--------------------------------------------gggtccgaggggcgccttctc-tgggagtatcaccagctcgcctacgaaggcagggattac----atcgcctggaaccagggcctgtgctccttgaccgccgcaga-----cacggcggctcagatcacccagctcaag-tgggaagctgccggcgaggcggaggttcatcctcacaggggtaggtacctattcgatgtggtg-----tg-------------------------------------------------------------------------------------------------
>Poab-V_CM054684.2:29745457-29747362
ggtctcaca-ccatctagaggatgtctggctgcgaaatg--------------------------------------------gggtcggacgggcgccttgtc-cgcgggtatcagcagctcgcctacgacggcaaggattac----atcgccctgaacgaggacctgtgctccttgacagccgcaga-----cacagcagctcagatcagtcagctcaag-tgggaggcggcccgcgaggcggaggttcatcctcacagggttagacacctattcgatgtggta-----tg-------------------------------------------------------------------------------------------------
>Gogo-V_CU104658.1:86160-88061
ggtctcaca-ccatctagaggatgtctgtctgcgacgtg--------------------------------------------gggtcggacgggcgcctactc-cgcgggtatcaccagctcgcttacgatgtcaaggattac----atcgtcctgaacgaggacctgtgctccttgacagccgcaga-----cacggcggctcagatcacccagctcaag-tgggaggcggcccggggggcggaggttcatcctcacagggataggcacctattagatgtggtg-----tg-------------------------------------------------------------------------------------------------
>Mafa-V_01:04
ggtctcaca-ccatctagaggatgcctggctgcgacaag--------------------------------------------gggtccgacgggcgcctcctt-ctggaatatcaccagctcgcctacgacgtcagggattac----atcgcctggaaccagggcctgtgctccttgaccgccgcaga-----cacggcggctcagatcacccagctcaag-tgggaagctgccggcgaggcggaggttc-------------------------------------------------------------------------------------------------------------------------------------------
>Mafa-V_01:02
ggtctcaca-ccatctagaggatgcctggctgcgacaaa--------------------------------------------gggtccgaggggcgccttctc-tgggagtatcaccagctcgcctacgaaggcagggattac----atcgcctggaaccagggcctgtgctccttgaccgccgcaga-----cacggcggctcagatcacccagctcaag-tgggaagctgccg-----gcggaggttc-------------------------------------------------------------------------------------------------------------------------------------------
>Mafa-V_01:01
ggtctcaca-ccatctagaggatgcctggctgcgacaag--------------------------------------------gggtccgaggggcgccttctc-cgggagtatcaccagctcgcctaagaaggcagggattac----atcgctctgaaccaggacctgtgctccttgaccgccacaga-----cacggcggctcagatcacccagctcaag-tgggaagctgccggcgaggcggaggttc-------------------------------------------------------------------------------------------------------------------------------------------
>HLA-A_01:01:01:01
gttctcaca-ccatccagataatgtatggctgcgacgtg--------------------------------------------gggccggacgggcgcttcctc-cgcgggtaccggcaggacgcctacgacggcaaggattac----atcgccctgaacgaggacctgcgctcttggaccgcggcgga-----catggcagctcagatcaccaagcgcaag-tgggaggcggtccatgcggcggag---------------------------------------c-agcggagag----------tctacctg-----gagggccggtgcgtggacgggctccgcagatacctggagaacgggaaggagacgct--gcagcgcacggg
>Mafa-G_OP204634.1:633036-635830
ggtctcaca-ccctccagtggatgattggttgcgacctg--------------------------------------------gggcccgacaggcgcctcctc-tgcaggtgtgaacagttcgcctaagatggcaaggattac----ctcgccctgaacgaggacttgtgctcctgaaccgtagtgga-----cactgtggctcagatctccaagcgcaag-tgtgaggctgccaaagcgactgaa---------------------------------------c-gaaggagag----------cctacctg-----gagggcacgtgagtggagtggctccacagatacctggagaatgggaaggagatgct--gcagcgtgcggg
>Thge-W_NC_037671.1:1575900-1577761
----------------------------------------------------------------------------------------------------------------------------------------------------------------------------------------------------------------------------------------------------------------------------------------------------------tcctcaaaacctacctg-----cagggaaggtgagcagagcggctca--aaaggccttaagaatgggaaggagacgct--gcagtgcgcggg
