# Supplementary material for: The primate Major Histocompatibility Complex as a case study of gene family evolution
Source: eLife. 2025 Dec 3;14:RP103545. doi: 10.7554/eLife.103545 (PMC12674619; doi:10.7554/eLife.103545)
Supplement: Supplementary file 14. [file elife-103545-supp14.zip › alphablock_exon4_alignment.fasta]

>Gogo-classI_XM_031012335.1
tcccc----taaaggca-----caggta-acccacc---accccatctccaac---catgaggccatgctgaggtgctgggccctgggcttctaccc--tctggagatcacactgacccaggagtgggatggggaggaccaaattcaggatgcagagtttgtggagaccagacttgcacggtacagaaccttccagaagtgggcagctgcag------------tggtgtcttctggag------agaagcagaggtacacatgccatgtgcagcacgag-----gggttgcctgagcccctcacactaagag---ggg
>Patr-classI_NC_036885.1:29310624-29321590
tcccc----taaaggca-----caggta-acccacc---accccatctccaac---catgaggccgtgctgaggtgctgggccctgggcttctaccc--tctggagatcacactgacccaggagtgggatggggaggaccaaattcaggatgcagagtttgtggggaccagacttgcacggtacagaaccttccagaagtgggcagctgcag------------tggtgtcttctggag------agaagcagaggtacacatgccatgtgcagcacgag-----gggttgcctgagcccctcacactaagat---ggg
>HLA-L_01:01:01:01
tcccc----caaaggca-----catgtg-acccagc---accccatctctgac---catgaggccaccctgaggtgctgggccctgggcctctaccc--tgcggagatcacactgacctggcagcaggatggggaggaccagacccaggacacggagcttgtggagaccaggcctgcaggggacggaaccttccagaagtgggtggctgtag------------tggtgccttccggag------aggagcagagatacatgtgccatgtgcagcatgag-----gggctgccagagcccctcaccctgagat---ggg
>HLA-E_01:01:01:01
gcccc----caaagaca-----cacgtg-actcacc---accccatctctgac---catgaggccaccctgaggtgctgggccctgggcttctaccc--tgcggagatcacactgacctggcagcaggatggggagggccatacccaggacacggagctcgtggagaccaggcctgcaggggatggaaccttccagaagtgggcagctgtgg------------tggtgccttctggag------aggagcagagatacacgtgccatgtgcagcatgag-----gggctacccgagcccgtcaccctgagat---gga
>Mafa-K_01:01_OP204634.1:900894-904462
caccc----ccaagaca-----catgtg-acccacg---attccatctctgac---tataaggccaccctgaggtgctgggccctgggcttctgccc--tgtggagatcacactgaccttgcagtgggatggggagggccagactcaggacatggagcttgtagagaccaggcccgcagggaatggaaccttccagaagtgggcagctgtgg------------tggtgccttctggag------aggaacagaggtatacgtgccatgtacagcatgaa-----gcattgcccgagcccctcaccctgagat---gta
>Patr-K_HM629932.1:141419-144984
ccccc----ccaagaca-----catatg-atccacc---attccgtctctgac---tataaggccaccctgaggtgctgggccctgggcttctaccc--tgtggagatcacactgacctggcagcaggatggagaggaccagactcgggacatggagcttgtagagaccaggcctgcaggggatggaaccttccagaagtgggcagctgtgg------------tggtgccttctggag------aagagcacagatacacatgccatgtgcagcatgag-----gggttgcccaagcccctcaccctgagat---agg
>Patr-K_AC192848.1:105344-108904
ccccc----cccagaca-----catatg-atccacc---attccgtctctgac---tagaaggccaccctggggtgctgggccctgggcttctaccc--tgtggagatcacactgacctggcagcaggatggagaggaccagactcgggacatggagcttgtagagaccaggcctgcaggggatggaaacttccagaagtgggcagctgtgg------------tggtgccttctggag------aggaacagagatacacgtgccatgtgcagcatgag-----gggttgcccaagcccctcaccctgagat---ggg
>Patr-K_BA000041.2:1555887-1559458
CCCCC----CCAAGACA-----CATATG-ATCCACC---ATTCCGTCTCTGAC---TATAAGGCCACCCTGAGGTGCTGGGCCCTGGGCTTCTACCC--TGTGGAGATCACACTGACCTGGCAGCAGGATGGAGAGGACCAGACTCGGGACATGGAGCTTGTAGAGACCAGGCCTGCAGGGGATGGAACCTTCCAGAAGTGGGCAGCTGTGG------------TGGTGCCTTCTGGAG------AAGAGCACAGATACACATGCCATGTGCAGCATGAG-----GGGTTGCCCAAGCCCCTCACCCTGAGAT---AGG
>HLA-K_01:01:01:01
tctcc----cccagaca-----catatg-atccacc---attccgtctctgac---tataaggccaccctgaggtgctgggccctgggcttctaccc--tgtggagatcacactggcctggcagcaggatggagaggaccagactcgggacatggagcttctagagaccaggcctgcaggggatggaaccttccagaagtgggcagctgtgg------------tggtgccttctggag------aggaacagagatacccgtgccatgtgcagcatgag-----gggttgcccaagcccctcaccctgagat---ggg
>Gogo-KL_CU104664.1:27004-30565
ccgcc----ccaagaca-----catatg-acccacc---attccgtctctgac---tataaggccaccctgaggtgcagggccctgggcttctaccc--tgcggagatcacactgacctggcagtgggatggagaggaccagactcaggacatggagcttgtagagaccaggcctgcaggggatggaatcttctagaagtgggcagctgtgg------------tggtgccttctggag------aggaacagagatacacgtgccatgtgcagcatgag-----gggttgcccaagcccctcaccctgagat---ggg
>Gogo-KL_CM055451.2:47588075-47591650
ccgcc----ccaagaca-----catatg-acccacc---attccatctctgac---tataaggccaccctgaggtgcagggccctgggcttctaccc--tgcggagatcacactgacctggcagcgggatggagaggaccagactcaggacatggagcttgtagagaccaggcctgcaggggatggaatcttctagaagtgggcagctgtgg------------tggtgccttctggag------aggaacagagatacacgtgccatgtgcagcatgag-----gggttgcccaagcccctcaccctgagat---ggg
>Caja-G_AB809558.1:25517-29116
gcccc----ccaagact-----cacgtg-acccacc---accccgtctctgac---gatgaggctaccctgaggtgctggaccctgggcttctaccc--tgcggagatcacactgacctggcagcgggatggggaggaccagacccaggacatggagcttgtggagaccaggcccacaggggatggaaacttccagaagtgggctgctgtgg------------tggtgccttctggag------aggagcagagatacacatgccatgtgcagcacgag-----gggctgcccgagcccctcaccctgagat---ggg
>Caja-G_AB809558.1:343320-346917
gcccc----ctaagaca-----cacgtg-acccacc---accccgtctctgac---catgaggccacgctgaggtgctgggccctgggcttctaccc--tgcggagatcacactgacctggcagcgggatggggaggaccagacccaggacatggagctcgtagagaccaggccagcaggggatcgaaccttccagaagtgggcggctgtgg------------tggtgctttctggag------aggagcggagatacacgtgccatgtgcatcacgaa-----gggctgcccgagcccctcaccctgagat---ggg
>Caja-G_AB809558.1:145424-149006
gcccc----ctaagaca-----cacgtg-acccacc---accccgtctctgac---catgaggccaccctgaggtgctgggccctgggcttctaccc--tgcggagatcacactgacctggcagcgggatggggaggaccagacccaggacatggagctcatagagaccaggcccgcaggggatagaaccttccagaagtgggctgctgtgg------------tggtgctttctggag------aggagcacagatacacatgccatgtgcagcacgag-----gggctgccggagcccctcaccctgagat---ggg
>Caja-G_AB809559.1:155360-158948
gcccc----ctaagaca-----cacgtg-acccacc---accccgtctctgac---catgaggccaccctgaggtgctgggccctgggcttctaccc--tgcggagatcacactgacctggcagcgggatggggaggaccagacccaggacatggagctcgtagagaccaggcccacaggggatagaaccttccagaagtgggctgctgtgg------------tggtgccttctggag------aggagcacagatacacatgccatatgcagcacgag-----gggctgcccgagcccctcaccctgagat---ggg
>Mamu-G_AC148680.1:56899-59742
tcccc----ccaattca-----cacgtg-acccacc---atcctgtctttgac---tatgatgccaccctgaggtgctgagccctgggcttctaccc--tgtggagatcagactgacctggcagtgggagagtgaggaccagacccacgacgtggagctcgtggggaccaggcctgcaggggatggaaccttccagaagtgggcagctgtgg------------tggtgccttctggag------aggagcagagattcacgtgctaggtgcagcaccag-----gggctgcctgagcccctcatgctcagat---gga
>Mafa-G_OP204634.1:738754-742257
ccccc----ccaattca-----cacgtg-acccact---atcctgtctttgac---tatgatgccaccctgaggtgctgagccctgggcttctaccc--tgtggagatcagactgacctggcagtgggagagtgaggaccagacccacgacgtggagctcgtggggaccaggcctgcaggggatggaaccttccagaagtgggcagctgtgg------------tggtgccttctggag------aggagcagagattcacgtgctatgtgcagcaccag-----gggctgcctgagcctctcatgctgagat---gga
>Mafa-G_02:10_OP204634.1:195737-199205
ccccc----ccaattca-----caagtg-acccacc---atcctgtctttgac---tatgaggccaccctgaggtgctgagccctgggcttctaccc--tgcggagatcagactgacctggcagcgggagagtgaggaccagacccacgacgtggagctcgtggggaccaggcctgcaggggatggaaccttccagaagtgggcagctgtgg------------tggtgccttctggag------aggagcagagattcatgtgctatgtgcagcaccag-----gggctgcctgagct--------------------
>Mamu-G_AB128049.1:2846751-2850219
ccccc----ctaattca-----caagtg-acccacc---atcctgtctttgac---tatgaggccaccctgaggtgctgagccctgggcttctaccc--tgcggagatcagactgacctggcagcgggagagtgaggaccagacccacgacgtggagctcgtggggaccaggcctgcaggggatggaaccttccagaagtgggcagctgtgg------------tggtgccttctggag------aggagcagagattcatgtgctatgtgcagcaccag-----gggctgcctgagct--------------------
>Mamu-G_AC148690.1:84693-87852
ccacc----ccaattca-----catgtg-acccacc---atcctgtctttgac---tatgaggccaccctgaggtgctgagccctgggcttctaccc--tgcggagatcagactgacctggcagcgggagagtgaggaccagacccacgacgtggagctcgtgggaaccaggcctgcaggggatggaaccttccagaagtgggcagctgtgg------------tggtgccttctggag------aggagcagagattcacgtgctatgtgcagcaccag-----gggctgcctgagcccctcatgctcagat---gga
>Mafa-G_OP204634.1:345327-348477
ccccc----ccaattcg-----cacgtg-acccacc---atcctgtctttgac---tatgaggccaccctgaggtgctgagccctgggcttctaccc--tgcggagatcagactgacctggcagcgggagagtgaggaccagacccacaacgtggagctcgtggggaccaggcctgcaggggatggaaccttccagaagtgggcatctgtgg------------tggtgccttccggag------aggagcagagattcacgtgctatgtgcagcaccag-----gggctgcctgagcccctcatgctgagat---gga
>Poab-G_CM054684.2:29776131-29778953
ccctc----ccaagaca-----cacgtg-acccacc---accctgtctttgac---tatgaggccaccctgaggtgctgggccctgggcttctaccc--tgcggagatcatactgacctggcagcgggatggggaggaccagacccaggacgtggagctcgtggagaccaggcctgcaggggatggaaccttccagaagtgggcagctgtgg------------tggtgcctcctggag------aggagcagagatacacgtgccatgtgcagcatgag-----gggctgccagagcccctcatgctgagat---gga
>HLA-G_01:01:01:01
ccccc----ccaagaca-----cacgtg-acccacc---accctgtctttgac---tatgaggccaccctgaggtgctgggccctgggcttctaccc--tgcggagatcatactgacctggcagcgggatggggaggaccagacccaggacgtggagctcgtggagaccaggcctgcaggggatggaaccttccagaagtgggcagctgtgg------------tggtgccttctggag------aggagcagagatacacgtgccatgtgcagcatgag-----gggctgccggagcccctcatgctgagat---gga
>Patr-G_AC192848.1:19870-23006
ccccc----ccaagaca-----cacgtg-acccacc---accctgtctttgac---tatgaggccaccctgaggtgctgggccctgggcttctaccc--tgcggagatcatactgacctggcagcgggatggggaggaccagacccaggacgtggagctcgtggagaccaggcctgcaggggatggaaccttccagaagtgggcagctgtgg------------tggtgccttctggag------aggagcagagatacacgtgccatgtgcagcatgag-----gggctgccggagcccctcatgctgagat---gga
>Gogo-G_CU104658.1:127831-130968
ccccc----ccaagaca-----cacgtg-acccacc---accctgtctttgac---tatgaggccaccctgaggtgctgggccctgggcttctaccc--tgcagagatcatactgacctggcagcgggatggggaggaccagacccaggacgtggagctcgtggagaccaggcctgcaggggatggaaccttccagaagtgggcggctgtgg------------tggtgccttctggag------aggagcagagatacacgtgccatgtgcagcatgag-----gggctgccggagcccctcatgctgagat---gga
>Gogo-G_CM055451.2:47489909-47493046
ccccc----ccaagaca-----cacgtg-acccacc---accctgtctttgac---tatgaggccaccctgaggtgctgggccctgggcttctaccc--tgcagagatcatactgacctggcagcgggatggggaggaccagacccaggacgtggagctcgtggagaccaggcctgcaggggatggaaccttccagaagtgggcggctgtgg------------tggtgccttctggag------aggagcagagatacacgtgccatgtgcagcatgag-----gggctgccggagcccctcatgctgagat---gga
>HLA-C_01:02:01:01
acacc----caaagaca-----cacgtg-acccacc---atcccgtctctgac---catgaggccaccctgaggtgctgggccctgggcttctaccc--tgcggagatcacactgacctggcagtgggatggggaggaccaaactcaggacaccgagcttgtggagaccaggccagcaggagatggaaccttccagaagtgggcagctgtga------------tggtgccttctggag------aagagcagagatacacgtgccatgtgcagcacgag-----gggctgccggagcccctcaccctgagat---ggg
>HLA-J_01:01:01:01
ccccc----ccaagaca-----cacgtg-acccacc---cccc--tctctgaa---catgagg-cataacgaggtcctgggttctgggcttctaccc--tgcggagatcacattgacctggcagcgggatggggaggaccagacccaggacatggagctcgtggagaccaggcccacaggggatggaaccttccagaagtgggcggttgtgg------------tagtgccttctggag------aggaacagagatacacatgccatgtgcagcacaag-----gggctgcccaagcccctcatcctgagat---ggg
>Patr-J_AC192848.1:185437-188970
ccccc----cccagaca-----cacgtg-acccacc---accctgtctctgaa---catgagg-cataatgaggtgctgggttctgggcttctaccc--tgcggagatcacattgacctggcagtggaatggggaggaccagacccaggacatggagctcgtggagaccaggcccgcaggggatggaaccttccagaagtgggcggttgtgg------------tagtgccttctggag------aggaacagagatacacatgccatgtgcagcacaag-----gggctgcccaagcccctcatcctgagat---ggg
>Patr-J_BA000041.2:1477654-1481188
CCCTC----CCCAGACA-----CACGTG-ACCCACC---ACCCTGTCTCTGAA---CATGAGG-CATAATGAGGTGCTGGGTTCTGGGCTTCTACCC--TGCGGAGATCACATTGACCTGGCAGTGGAATGGGGAGGACCAGACCCAGGACATGGAGCTCGTGGAGACCAGGCCCGCAGGGGATGGAACCTTCCAGAAGTGGGCGGTTGTGG------------TAGTGCCTTCTGGAG------AGGAACAGAGATACACATGCCATGTGCAGCACAAG-----GGGCTGCCCAAGCCCTTCATCCTGAGAT---GGG
>Chae-J_AC242687.3:139830-143379
CCCCC----CCAAAACA-----CACGTG-ACCCACC---ACCCTGTCTTTGAC---TATGAGGCCACCCTGAGGTGCTGGGCCCTGGGCTTCTACCC--TGCGGAGATCACACTGACCTGGCAGTGGGATGGGGAGAGCCAGACCCAGGACATGGAGCTCCTGGAGACCAGGCCCGCAGGGGATGGAACCTTCCAGAAGTGGGCGGCTGTGG------------TGGTGCCTTCTGGAG------AGGAGCAGAGATTCATATGCCATGTGCAGCATGAG-----GGGCTGCCCAAGCCTCTCACCCTGAGAT---GGG
>Chae-J_AC241496.3:47940-51451
TCCCC----CCAAGACA-----CACGTG-ACCCACC---ACCCCGTCTCTGAA---CACGAGGCCACCCTGAGGTGCTGGGCCCTGGGCTTGTACCC--TGCGGAGATCACACTGACCTGGCAGTGGGACGGGGAGGACCAGACCCAGGACATGGAGCTTGGGGAGACCAGGCCCGCAGGGGATGGAACCTTCCAGAAGTGGGCGGCTGTGG------------TGGTGCCTTCTGGAG------AGGAGCAGAGATTCACATGCCATGTGCAGCATGAG-----GGTCTGCCCAAGCCCCTCACCCTGAGAT---GGG
>Gogo-J_CU104664.1:167634-171183
ccccc----ccaagaca-----catgtg-acccacc---accctgtctctgaa---catgagg-cataatgaggtgctgggttctgggcttctacct--tgcggagatcacattgacctggcagcgggatggggaggaccagacccaggacatggagctcgtggagaccaggcccgcaggggatggaaccttccagaagtgggcggttgtgg------------tagtgccttctggag------aggaacagagatacacatgccatgtgcagcacaag-----gggctgcccaagcccctcatcctgagat---ggg
>Gogo-J_CM055451.2:47728709-47732258
ccccc----ccaagaca-----catgtg-acccacc---accctgtctctgaa---catgagg-cataatgaggtgctgggttctgggcttctacct--tgcggagatcacattgacctggcagcgggatggggaggaccagacccaggacatggagctcgtggagaccaggcccgcaggggatggaaccttccagaagtgggcggttgtgg------------tagtgccttctggag------aggaacagagatacacatgccatgtgcagcacaag-----gggctgcccaagcccctcatcctgagat---ggg
>Poab-J_CM054684.2:30012595-30016140
ccccc----ccaagaca-----cacgtg-acccacc---accctgtctctgaa---catgaggccaccctgaggtgctgggccctgggcttctaccc--tgcggagatcacactgacctggcagcgggatagggaggaccagatccaggacacggagttcatggagaccaggcctgcaggggatggaaccttccagaagtgggtggctatgg------------tgttgccttctggag------aggaacagagatacatgtgccatgtgcagcacgag-----gggctgcccaagcccctcaccctgaggt---ggg
>Nole-J_CM016966.1:51043007-51046547
ccccc----ccaagaca-----cacgtg-acccacc---actctgtctctgaa---catgaggccaccctgaggtgctgggctctgggcttccaccc--tgcggagatcacactgacctggcagcgggatggggaggaccaaacccaggacacggagctggtggagaccaggcccgcaggagatggaaacttccagaagtgggcggctgtgg------------tggtgccttctggag------aggaacagagatacatgtgccatgtgcagcacgag-----gggctgcctgagcccctcaccctgagat---ggg
>Chae-F_AC241602.2:90098-93379
tcctc----caaaggca-----cacgtt-gcccacc---accccatctctgac---cgtgaggccaccctgaggtgctgggccctgggcttctaccc--tgccgagatcacactgacctggcagcgggacggggaggaacagacccaggacacggagcttgtggagaccaggcctgcaggggatggaaccttccagaagtgggcagctgtgg------------tggtgccttccggag------aggagcagagatatacctgctatgtgcaacacgaa-----gggctgccccagctcctcaccctgagat---ggg
>Poab-F_CM054684.2:29662501-29665777
tcccc----caaaggca-----cacatt-gcccacc---accccatctctgac---catgaggccaccctgaggtgctgggccctgggcttctaccc--tgccgagatcacgctcacctggcagcgggatggggaggaacagacccaggacacagagcttgtggagaccaggcctacaggggatggaaccttccagaagtgggccgctgtgg------------tggtgccttctggag------aggaacagagatacacctgccatgtgcagcacaag-----gggctgcccgagcccctcaccctgagat---ggg
>Nole-F_CM016966.1:50911063-50914368
tcctc----caaaagca-----cacgtt-gcccacc---accccatctccgac---catgaggccaccctgaggtgctgggccctgggcttctaccc--tgcggagatcacattgacctggcagcgggatggggaggaacagacccaggacacagagcttgtggagaccaggcctgcaggggatggaaccttccagaagtgggccgctgtgg------------tggtgccttctggag------aggaacagagatacacatgccatgtgcagcacgag-----gggctgcccgagcccctcaccctgagat---ggg
>Gogo-F_CU104658.1:15488-19040
tcctc----caaaggca-----cacgtt-gcccacc---accccatctctgac---catgaggccaccctgaggtgctgggccctgggcttctaccc--tgcggagatcacgctgacctggcagcgggatggggaggaacagacccaggacacagagcttgtggagaccaggcctgcaggggatggaaccttccagaagtgggccgctgtgg------------tggtgccttctggag------aggaacagagatacacgtgccatgtgcagcacgag-----gggctgccccagcccctcaccctgagat---ggg
>Patr-F_01:01:01
tcctc----caaaggca-----cacatt-gcccacc---accccatctctgac---catgaggccaccctgaggtgctgggccctgggcttctaccc--tgcggagatcacgctgacctggcagcgggatggggaggaacagacccaggacacagagcttgtggagaccaggcctgcaggggatggaaacttccagaagtgggctgctgtgg------------tggtgccttctggag------aggaacagagatacacctgccatgtgcagcacgag-----gggctgccccagcccctcaccctgagat---ggg
>Gogo-F_CM055451.2:47377544-47381096
tcctc----caaaggca-----cacgtt-gcccacc---accccatctctgac---catgaggccaccctgaggtgctgggccctgggcttctaccc--tgcggagatcacgctgacctggcagcgggatggggaggaacagacccaggacacagagcttgtggagaccaggcctgcaggggatggaaccttccagaagtgggccgctgtgg------------tggtgccttctggag------aggaacagagatacacgtgccatgtgcagcacgag-----gggctgccccagcccctcaccctgagat---ggg
>HLA-F_01:01:01:01
tcctc----caaaggca-----cacgtt-gcccacc---accccatctctgac---catgaggccaccctgaggtgctgggccctgggcttctaccc--tgcggagatcacgctgacctggcagcgggatggggaggaacagacccaggacacagagcttgtggagaccaggcctgcaggggatggaaccttccagaagtgggccgctgtgg------------tggtgccttctggag------aggaacagagatacacatgccatgtgcagcacgag-----gggctgccccagcccctcatcctgagat---ggg
>Poab-Ap_CM054684.2:29834596-29838098
cgccc----ccaagaca-----catatg-actcacc---accgtgtctctgac---catgaggccaccctgaggtgctgggccctgggcttctaccc--tgcggagatcacactgacctggcagcgggatggggaggaccagacccaggacacggagctcgtggagaccaggcctgcaggggatggaaccttccagaagtgggcagctgtgg------------tggtgccttctggaa------aggagcagagatacacctgccttgtgcagcatgag-----ggtctgcctgagcccctcaccctgagat---ggg
>Gogo-H_CU104658.1:187328-190828
ccccc----ccaagaca-----catatg-actcacc---accctgtctctgac---catgaggccaccctgaggtgctgggccctgggcttctaccc--tgcggagatcacactgacctggcagcgggatggagaggaccagacccaggacacggagctcgtggagaccaggcctggaggggatgggaccttccagaagtgggcggctgtgg------------tggtgccttctggag------aggagcagagatacacctgccatgtgcagcatgag-----ggtctgcccgagcccctcaccctgagat---ggg
>Gogo-H_CM055451.2:47549427-47552927
ccccc----ccaagaca-----catatg-actcacc---accctgtctctgac---catgaggccaccctgaggtgctgggccctgggcttctaccc--tgcggagatcacactgacctggcagcgggatggagaggaccagacccaggacacggagctcgtggagaccaggcctggaggggatgggaccttccagaagtgggcggctgtgg------------tggtgccttctggag------aggagcagagatacacctgccatgtgcagcatgag-----ggtctgcccgagcccctcaccctgagat---ggg
>Patr-H_AC192848.1:66969-70471
ccccc----ccaagaca-----catatg-acccacc---accccatctctgac---catgaggccaccctgaggtgctgggccctgggcttctaccc--tgcggagatcacactgacctggcagcgggatggggaggaccagacccaggacacggagctcgtggagaccaggcctgcaggggatggaaccttccagaagtgggcggctgtgg------------tggtgccttctggag------aggagcagagatacacctgccatgtgcagcatgag-----ggtctgcccgagcccctcactctgagat---ggg
>HLA-H_02:01:01:01
ccccc----ccaagaca-----catatg-acccacc---accccatctctgac---catgaggccaccctgaggtgctgggccctgggcttctaccc--tgcggagatcacactgacctggcagcgggatggggaggaccagaccca-cacacggagctcgtggagaccaggcctgcaggggatggaaccttccagaagtgggcggctgtgg------------tggtgccttctggag------aggagcagagatacacctgccatgtgcagcatgag-----ggtctgccagagcccctcaccctgagat---ggg
>HLA-H_02:11:01:01
ccccc----ccaagaca-----catatg-acccacc---accccatctctgac---catgaggccaccctgaggtgctgggccctgggcttctaccc--tgcggagatcacactgacctggcagcgggatggggaggaccagaccca-cacacggagctcgtggagaccaggcctgcaggggatggaaccttccagaagtgggcggctgtgg------------tggtgccttctggag------aggagcagagatacacctgccatgtgcagcatgag-----ggtctgccagagcccctcaccctgagat---ggg
>HLA-H_01:03:01:01
ccccc----ccaagaca-----catatg-acccacc---accccatctctgac---catgaggccaccctgaggtgctgggccctgggcttctaccc--tgcggagatcacactgacctggcagcgggatggggaggaccagaccca-cacacggagctcgtggagaccaggcctgcaggggatggaaccttccagaagtgggcggctgtgg------------tggtgccttctggag------aggagcagagatacacctgccatgtgcagcatgag-----ggtctgccagagcccctcaccctgagat---ggg
>HLA-H_01:01:01:01
ccccc----ccaagaca-----catatg-acccacc---accccatctctgac---catgaggccaccctgaggtgctgggccctgggcttctaccc--tgcggagatcacactgacctggcagcgggatggggaggaccagaccca-cacacggagctcatggagaccaggcctgcaggggatggaaccttccagaagtgggcggctgtgg------------tggtgccttctggag------aggagcagagatacacctgccatgtgcagcatgag-----ggtctgccagagcccctcaccctgagat---ggg
>Gogo-OKO_01:01_CU104664.1:102566-106131
ccccc----ccaagaca-----catatg-actcacc---accctgtctctgac---catgaggccaccctgaggtgctgggccctgggcttctaccc--tgcggagatcacactgacctggcagcgggatggagaggaccagacccaggacacggagctcgtggagaccaggcctggaggggatgggaccttccagaagtgggcggctgtgg------------tggtgccttctggaa------aggagcagagatacacctgccatgtgcagcatgag-----ggtctgcccaagcccctcaccctgagat---ggg
>Patr-AL_HM629932.1:85349-88834
tgccc----ccaagaca-----cgtatg-actcacc---accctgtctctgac---cgtgagaccaccctgaggtgctgggccctgggcttctaccc--tgcggagatcacactgacctggcagcgggatggggaagaccagactcaggacacggagctcgtggagaccaggcctgcaggggatggaaccttccagaagtgggcggctgtgg------------tggtgccttctggaa------aggagcagagatacacctgccttgtgcagcatgag-----ggtctgcccgagcccctcaccctgagat---ggg
>Poab-A_CM054684.2:29950669-29954163
tgccc----ccaagaca-----catatg-actcacc---accgcatctctgac---catgaggccaccctgaggtgctgggccttgggcttctaccc--tgcggagatcacactgacctggcagcgggatggggaggaccagacccaggacacggagctcgtggagaccaggcctgcaggggatggaaccttccagaagtgggcagctgtgg------------tggtgccttctggaa------aggagcagagatacacctgccttgtgcagcatgag-----ggtctgcctgagcccctcaccctgagat---ggg
>HLA-Y_JAHBCG010000038.1:1295372-1298050
ccccc----ccaagaca-----catatg-acccacc---accccatctctgac---catgaggccaccctgaggtgctgggccctgagcttctaccc--tgcggagatcacactgacctggcagcgggatggggaggaccagacccaggacacggagctcgtggagaccaggcctgcaggggatggaaccttccagaagtgggcgtctgtgg------------tggtgccttctggac------aggagcagagatacacctgccatgtgcagcatgag-----ggtctgcccaagcccctcaccctgagat---ggg
>Patr-A_HM629932.1:155666-159173
ccccc----ccaagaca-----catatg-acccacc---accccatctccgac---cgtgaggccaccctgaggtgctgggccctgggcttctaccc--tgcggagatcacactgacctggcagcgggatggggaggaccagacccaggacacggagctcgtggagaccaggcctgcaggggatggaaccttccagaagtgggcggctgtgg------------tggtaccttctggag------aggagcagagatacacctgccatgtgcagcatgag-----ggtctgcccaagcccctcaccctgagat---ggg
>Hyla-A_01
ccccc----ccaagaca-----catatg-actcacc---accccatctctgac---cgtgaggccaccctgaggtgctgggccctgggctactaccc--agcggagatcatgctgacctggcagcgggatggggaggaccagacccaggacacggagcttgtggagaccaggcctgcaggggatggaaccttccagaagtgggcggctgtgg------------tggtgccttctggaa------aggagcagagatacacctgccatgtgcagcatgag-----ggtctgcccgagcccctcaccttgagat---ggg
>Gogo-A_01:01:01
cgccc----ccaagacg-----catatg-actcacc---acgctgtctctgac---catgaggccatcctgaggtgctgggccctgagcttctaccc--tgcggagatcacactgacctggcagcgggatggggaggaccagacccaggacacggagctcgtggagaccaggcctgcaggggatggaaccttccagaagtgggcggctgtgg------------tggtgccttctggac------aggagcagagatacacctgccatgtgcagcatgag-----ggtctgcccgagcccctcaccctgagat---ggg
>Patr-A_AC192848.1:121430-124932
ccccc----ccaagaca-----catatg-acccacc---accccatctctgac---catgaggccaccctgaggtgctgggccctgggcttctaccc--tgcggtgatcacactgacctggcagcgggatggggaggaccagacccaggacacggagctcgtggagaccaggcccgcaggggatggaaccttccagaagtgggcggctgtgg------------tggtaccttctggag------aggagcagagatacacctgccatgtgcagcatgag-----ggtctgcccaagcccctcaccctgagat---ggg
>HLA-A_01:01:01:01
ccccc----ccaagaca-----catatg-acccacc---accccatctctgac---catgaggccaccctgaggtgctgggccctgggcttctaccc--tgcggagatcacactgacctggcagcgggatggggaggaccagacccaggacacggagctcgtggagaccaggcctgcaggggatggaaccttccagaagtgggcggctgtgg------------tggtgccttctggag------aggagcagagatacacctgccatgtgcagcatgag-----ggtctgcccaagcccctcaccctgagat---ggg
>Poab-A_CM054684.2:29885060-29888562
ccccc----ccaagaca-----catatg-acccacc---accccatctctgac---caggaggccaccctgaggtgctgggccctgggcttctaccc--tgcggagatcacactgacctggcagcgggatggggaggaccagacccaggacacggagctcgtggagaccaggcctgcaggggatggaaccttccagaagtgggtggctgtgg------------tggtgccttctggaa------aggagcagagatacacctgccatgtgcagcatgag-----ggtctgcctgagcccctcaccctgagat---ggg
>Nole-classI_NC_044402.1:51043273-51505984
ccccc----ccaagaca-----cacgtg-acccacc---actctgtctctgaa---catgaggccaccctgaggtgctgggctctgggcttccaccc--tgcggagatcacactgacctggcagcgggatggggaggaccaaacccaggacacggagctggtggagaccaggcccgcaggagatggaaacttccagaagtgggcggctgtgg------------tggtgccttctggag------aggaacagagatacatgtgccatgtgcagcacgag-----gggctgcctgagcccctcaccctgagat---ggg
>Poab-classI_XM_024248521.1
ccccc----ccaagaca-----cacgtg-acccacc---accctgtctctgaa---catgaggccaccctgaggtgctgggccctgggcttctaccc--tgcggagatcacactgacctggcagcgggatagggaggaccagatccaggacacggagttcatggagaccaggcctgcaggggatggaaccttccagaagtgggtggctatgg------------tgttgccttctggag------aggaacagagatacatgtgccatgtgcagcacaag-----gggctgcccaagcccctcaccctgagat---ggg
>Male-classI_XR_001008390.1
ctccc----ccaagaca-----cacgtg-acccacc---atcctgtctctgaa---cacgaggccaccctgaggtgctgggtcctgggcttgtatcc--tgcagagatcacactgacctggcagtgggatggggaggaccagacccaggacatggagctcggggagaccaggcccgcaggggatggaaccttccagaagtgggtggctgtgg------------tggtgccttctgcag------aggagcagagattcacatgccatgtgcagcatgag-----ggtctgcccaagcccctcaccctgagat---ggg
>Thge-classI_NC_037671.1:c32829436-32825944
ctccc----ccaaaaca-----cacatg-acccacc---accctgtctttgac---tatgaggccaccctgaggtgctgggccctgggcttctaccc--tgcggagaacacactgacctggcagtgggatggggaggaccagacccaggacatggagctcctggagaccaggcccgcaggggatggaaccttccagaagtgggcggctgtgg------------tggtgccttctgcag------aggagcagagattcacatgccatgtgcagcatgag-----ggtctgcccaagcccctcaccctgagat---ggg
>Papa-classI_NC_048245.1:29781095-29784840
ccctc----cccagaca-----cacgtg-acccacc---accctgtctctgaa---catgagg-cataatgaggtgctgggttctgggcttctaccc--tgcggagatcacattgacctggcagtggaatggggaggaccagacccaggacatggagctcgtggagaccaggcccgcaggggatggaaccttccagaagtgggcggttgtgg------------tagtgccttctggag------aggaacagagatacacatgccatgtgcagcacaag-----gggctgcccaagcccctcatcctgagat---ggg
>Papa-classI_XM_034961686.1
ccccc----ccaagaca-----cacgtg-acccacc---accctgtctttgac---tatgaggccaccctgaggtgctgggccctgggcttctaccc--tgcggagatcatactgacctggcagcgggatggggaggaccagacccaggacgtggagctcgtggagaccaggcctgcaggggatggaaccttccagaagtgggcagctgtgg------------tggtgccttctggag------aggagcagagatacacgtgccatgtgcagcatgag-----gggctgccggagcccctcatgctgagat---gga
>Trfr-classI_NW_022681455.1:29852960-29896742
acccc----cccaattc-----acacgt-gaacccc---atcctgtctttgac---tatgaggccaccctgaggtgctgagccctgggcttctatcc--tgtggagatcagactgacctggcagcaagacggagaggaccagacccacgacatggagctcgtggggaccaggcctgcaggggatggaaacttccagaagtgggcagctgtgg------------tggtgccttctggag------aggagcagagattcacgtgctatgtgcagcaccag-----gggctgcctgagcccctcatgctgagat---ggg
>Atfu-G_23:03
gcccc----ctaagaca-----cacgtg-acccatc---accccatctctgac---catgaggccaccctgaggtgctgggccctgggcttctaccc--tgcggagatcacactgacctggcagcgggatggggaggaccagacccaggacatggagctcgtagagaccaggccctcaggggatggaaacttccagaagtgggcggctgtgg------------tggtgccttctggag------aggagcagagatacacctgccatgtgcagcacgac-----gggctgcccgagcccctcaccctgagat---ggg
>Aotr-G_05:02
gcccc----ccaagaca-----cacatg-tcccatc---accccatctctgac---aatgaggccaccctgaggtgctgggcccttggcttctaccc--tgcggagatcacactgacctggcagcgggatggggaggaccaggcccaggacatggagcttgtggagaccaggcccgcaggggatggaaacttccagaagtgggcggctgtgg------------tggtgccttctggag------aggagcagagatacacatgccatgtgcagcacgag-----gggctgcctgagcccctcaccctgagat---ggg
>Male-classI_XR_001005594.1
gcccc----gcaagaca-----catgtg-acccatc---atcctgtctctgac---tataaggccaccctgaggtgctgg-ccctgggcttctaccc--tgtgaagatcacactgacctggcagcgggatggggaggaccagactcaggacatggagcttgtagagaccaggcccgcagggaatggaaccttccagaagtgggcagctgtgg------------tggtgccttctggag------aggaacagagatatatgtgccatgtacagcatgaa-----gcattgctcgagcccctcaccctgagat---gta
>Mamu-K_01:03:01:01
ccccc----ccaagact-----catgtg-acccacc---atcccatctctgac---catgaggccaccctgaggtgctgggccctgggcttctaccc--tgtggagatcacactgacctggcagcgggatggagaggaccagactcaggacatggagcttgtagagaccaggcctgcagggaatggaatcttccagaagtgggcagctgtgg------------tg-tgccttctggag------aggaacaaagatatatgtgccatgtacagcatgaa-----gcattgcccgagcccctcaccctgagat---gta
>Patr-classI_NC_036885.1:29429415-29435632
ccccc----cccagaca-----catatg-atccacc---attccgtctctgac---tagaaggccaccctggggtgctgggccctgggcttctaccc--tgtggagatcacactgacctggcagcaggatggagaggaccagactcgggacatggagcttgtagagaccaggcctgcaggggatggaaacttccagaagtgggcagctgtgg------------tggtgccttctggag------aggaacagagatacacgtgccatgtgcagcatgag-----gggttgcccaagcccctcaccctgagat---ggg
>Patr-classI_NW_019937175.1:33552-38377
ccgct----ccaagaca-----catatg-acccacc---attccgtctctgac---tataaggccaccctgaggtgcagggccctgggcttctaccc--tgcggagatcacactgacctggcagcgggatggagaggaccagactcaggacatggagcttgtagagaccaggcctgcaggggatggaatcttctagaagtgggcagctgtgg------------tggtgccttctggag------aggaacagagatacacgtgccatgtgcagcatgag-----gggttgcccaagcccctcaccctgagat---ggg
>Gogo-classI_XR_004070698.1
ccgcc----ccaagaca-----catatg-atccacc---ataccgtctctgac---tataaggccaccctgaggtgctgggccctgggcttctaccc--tgtggagatcacactgacctggcaggaggatggagaggaccagactcgggacatggagcttgtagagaccaggcctgcagaggatggaaccttccagaagtgggcagctgtgg------------tggtgccttctggag------aggaacagagatacacgtgccatgtgcagcatgag-----gggttgcccaagcccctcaccctgagat---ggg
>Saoe-PS1_01
gcccc----ccaagaca-----cacgtg-acccacc---accccatctctgac---gatgaggccaccctgaggtgctgggccctgggcttctaccc--tgcggagatcacactgacctggcagcgggatggggaggaccagacccgggacatggagcttgtggagaccaggcccacaggggatggaaaattccagaagtgggcggctgtgg------------tgatgccttctggag------aggagcagagatacacatgccatgtgcagcacgag-----gggctggccgagcccctcaccctgagat---ggg
>Mafa-unknown_OP204634.1:778367-780177
cccccta--ccaagaca-----catgtg-a--cacc---atcccatctctgac---cacgaggccaccctgaggtgctgggccctggccttctaccc-------agatcacactgacctggcagcgggatggggaggaccagacccaggacacggagcttgtggagaccaggcctgcagggaacggaatcttccagaagtgggcagctgtgg------------tggtgcattctggag------aggagcagagatatacctgccatgtgcagcatcag-----ggactgcctgagcccctcaccctgagat---ggg
>Ceat-classI_XM_012040026.1
acccgccccgcaagaca-----catgtg-acccatc---atcctgtctctgac---tataaggccaccctgaggtgctggnccctgggcttctaccc--tgtgaagatcacactgacctggcagcgggatggggaggaccagactcaggacatggagcttgtagagaccaggcccgcagggaatggaaccttccagaagtgggcagctgtgg------------tggtgccttctggag------aggaacagagatatatgtgccatgtacagcatgaa-----gcattgctcgagcccctcaccctgagat---gta
>HLA-N_01:01:01:01
ccccc-----aaaggcattccccaccagcacccactatgaccccatctctgac---tgtaataccaccctgaggtgctgggccctgggcttccaccc--tgaagagatcacattgatctggcagcaggatggggaggactatacctaggacatggagcttgcagagacca-----------------------------------------------------------------------------------------------------------------------------------------------------
>Poab-classI_XM_024248520.1
ccccc----ccaagaca-----catatg-acccacc---accccatctctgac---catgaggccaccctgaggtgctgggccctgggcttctaccc--tgcggagatcacactgacctggcagcgggatggggaggaccagacccaggacacggagctcgtggagaccaggcctgcaggggatggaaccttccagaagtgggtggctgtgg------------tggtgccttctggaa------aggagcagagatacacctgccatgtgcagcatgag-----ggtctgcctgagcccctcaccctgagat---ggg
>HLA-A_23:01:01:01
ccccc----ccaagaca-----catatg-acccacc---accccatctctgac---catgaggccactctgagatgctgggccctgggcttctaccc--tgcggagatcacactgacctggcagcgggatggggaggaccagacccaggacacggagcttgtggagaccaggcctgcaggggatggaaccttccagaagtgggcagctgtgg------------tggtaccttctggag------aggagcagagatacacctgccatgtgcagcatgag-----ggtctgcccaagcccctcaccctgagat---ggg
>HLA-A_11:02:01:01
ccccc----ccaagaca-----catatg-acccacc---accccatctctgac---catgaggccaccctgaggtgctgggccctgggcttctaccc--tgcggagatcacactgacctggcagcgggatggggaggaccagacccaggacacggagctcgtggagaccaggcctgcaggggatggaaccttccagaagtgggcggctgtgg------------tggtgccttctggag------aggagcagagatacacctgccatgtgcagcatgag-----ggtctgcccaagcccctcaccctgagat---ggg
>HLA-A_30:04:01:01
ccccc----ccaagaca-----catatg-acccacc---accccatctctgac---catgaggccaccctgaggtgctgggccctgggcttctaccc--tgcggagatcacactgacctggcagcgggatggggaggaccagacccaggacacggagctcgtggagaccaggcctgcaggggatggaaccttccagaagtgggcggctgtgg------------tggtgccttctggag------aggagcagagatacacctgccatgtgcagcatgag-----ggtctgcccaagcccctcaccctgagat---ggg
>HLA-A_33:03:01:01
ccccc----ccaagacg-----catatg-actcacc---acgctgtctctgac---catgaggccaccctgaggtgctgggccctgagcttctaccc--tgcggagatcacactgacctggcagcgggatggggaggaccagacccaggacacggagctcgtggagaccaggcctgcaggggatggaaccttccagaagtgggcgtctgtgg------------tggtgccttctggac------aggagcagagatacacctgccatgtgcagcatgag-----ggtctccccaagcccctcaccctgagat---ggg
>HLA-A_02:07:01:01
cgccc----ccaaaacg-----catatg-actcacc---acgctgtctctgac---catgaagccaccctgaggtgctgggccctgagcttctaccc--tgcggagatcacactgacctggcagcgggatggggaggaccagacccaggacacggagctcgtggagaccaggcctgcaggggatggaaccttccagaagtgggcggctgtgg------------tggtgccttctggac------aggagcagagatacacctgccatgtgcagcatgag-----ggtttgcccaagcccctcaccctgagat---ggg
>HLA-A_80:01:01:01
ccccc----ccaagaca-----catatg-acccacc---accccatctctgac---catgaggccactctgaggtgctgggccctgagcttctaccc--tgcggagatcacactgacctggcagcgggatggggaggaccagacccaggacacggagctcgtggagaccaggcctgcaggggatggaaccttccagaagtgggcggctgtgg------------tggtaccttctggaa------aggagaagagatacacctgccatgtgcagcatgag-----ggtctgcccgagcccctcaccctgagat---ggg
>Papa-A_08:03:01:01
ccccc----ccaagaca-----catatg-acccacc---accccatctctgac---catgaggccaccctgaggtgctgggccctgggcttctaccc--tgcggagatcacactgacctggcagcgggatggggaggaccagacccaggacacggagctcgtggagaccaggcccgcaggggatggaaccttccagaagtgggcggctgtgg------------tggtaccttctggag------aggagcagggatacacctgccatgtgcagcatgag-----ggtcttcccaagcccctcaccctgagat---ggg
>Patr-A_15:02:01:01
ccccc----ccaagaca-----catatg-acccacc---accccatctccgac---cgtgaggccaccctgaggtgctgggccctgggcttctaccc--tgcggagatcacactgacctggcagcgggatggggaggaccagacccaggacacggagctcgtggagaccaggcctgcaggggatggaaccttccagaagtgggcagctgtgg------------tggtaccttctggag------aggagcagagatacacctgccatgtgcagcatgag-----ggtctgcccaagcccctcaccctgagat---ggg
>Patr-A_27:01:01:01
ccccc----ccaagaca-----catatg-acccacc---accccatctctgac---catgaggccaccctgaggtgctgggccctgggcttctaccc--tgcggagatcacactgacctggcagcgggatggggaggaccagacccaggacacggagctcgtggagaccaggcccgcaggggatggaaccttccagaagtgggcggctgtgg------------tggtaccttctggag------aggagcagagatacacctgccatgtgcagcatgag-----ggtcttcccaagcccctcaccctgagat---ggg
>Papa-A_05:03:01:01
ccccc----ccaagaca-----catatg-acccacc---accccatctctgac---catgaggccaccctgaggtgctgggccctgggcttctaccc--tgcggagatcacactgacctggcagcgggatggggaggaccagacccaggacacggagctcgtggagaccaggcccgcaggggatggaaccttccagaagtgggcggctgtgg------------tggtaccttctggag------aggagcagagatacacctgccatgtgcagcatgag-----ggtctgcccaagcccctcaccctgagat---ggg
>Gogo-A_04:01:01:01
cgccc----ccaagacg-----catatg-actcacc---accctgtctctgac---catgaggccatcctgaggtgctgggccctgagcttctaccc--tgcggagatcacactgacctggcagcgggatggggaggaccagacccaggacacggagctcgtggagaccaggcctgcaggggatggaaccttccagaagtgggcggctgtgg------------tggtgccttctggac------aggagcagagatacacctgccatgtgcagcatgag-----ggtctgcccaagcccctcaccctgagat---ggg
>Gogo-A_07:01:01:01
cgccc----ccaagacg-----catatg-actcacc---acgctgtctctgac---catgaggccatcctgaggtgctgggccctgagcttctaccc--tgcggagatcacactgacctggcagcgggatggggaggaccagacccaggacacggagctcgtggagaccaggcctgcaggggatggaaccttccagaagtgggcggctgtgg------------tggtgccttctggac------aggagcagagatacacctgccatgtgcagcatgag-----ggtctgcccgagcccctcaccctgagat---ggg
>Poab-A_04:01
cgccc----ccaagaca-----catatg-actcacc---accgcatctctgac---catgaggccaccctgaggtgctgggccttgggcttctaccc--tgcggagatcacactgacctggcagcgggatggggaggaccagacccaggacacggagctcgtagagaccaggcctgcaggggatggaaccttccagaagtgggcagctgtgg------------tggtgccttctggaa------aggagcagagatatacctgccttgtgcagcatgag-----ggtctgcctgagcccctcaccctgagat---ggg
>Poab-A_08:01
cgccc----ccaagaca-----catatg-actcacc---accgcatctctgac---catgaggccaccctgaggtgctgggccctgggcttctaccc--tgcggagatcacactgacctggcagcgggatggggaggaccagacccaggacacggagctcgtggagaccaggcctgcaggggatggaaccttccagaagtgggcagctgtgg------------tggtgccttctggaa------aggagcagagatacacctgccttgtgcagcatgag-----ggtctgcctgagcccctcaccctgagat---ggg
>Popy-A_06:01
cgccc----ccaagaca-----catatg-actcacc---accgcatctctgac---catgaggccaccctgaggtgctgggccttgggcttctaccc--tgcggagatcacactgacctggcagcgggatggggaggaccagacccaggacacggagctcgtggagaccaggcctgcaggggatggaaccttccagaagtgggcagctgtgg------------tggtgccttctggaa------aggagcagagatacacctgccttgtgcagcatgag-----ggtctgcctgagcccctcaccctgagat---ggg
>Popy-A_01:02
cgccc----ccaagaca-----catatg-actcacc---accctgtctctgac---catgaggccaccctgaggtgctgggccctgggcttctaccc--tgcggagatcacactgacctggcagcgggatggggaggaccagacccaggacacggagctcgtggagaccaggcctgcaggggatggaaccttccagaagtgggcagctgtgg------------tggtgccttctggaa------aggagcagagatacacctgccatgtgcagcatgag-----ggtctgcccgagcccctcaccctgagat---ggg
>Popy-Ap_03:01
cgccc----ccaagaca-----catatg-actcacc---accgtgtctctgac---catgaggccaccctgaggtgctgggccctgggcttctaccc--tgcggagatcacactgacctggcagcgggatggggaggaccagacccaggacacggagctcgtggagaccaggcctgcaggggatggaaccttccagaagtgggcagctgtgg------------tggtgccttctggaa------aggagcagagatacacctgccttgtgcagcatgag-----ggtctgcctgagcccctcaccctgagat---ggg
>Popy-Ap_05:01
cgcct----ccaagaca-----catatg-actcacc---accctgtctctgac---catgaggccaccctgaggtgctgggccctgggcttctaccc--tgcggagatcacactgacctggcagcgggatggggaggaccagatccaggacacggagctcgtggagaccaggcctgcaggggatggaaccttccagaagtgggcagctgtgg------------tggtgccttctggaa------aggagcagagatacacctgccttgtgcagcatgag-----ggtctgcctgagccccttaccctgagat---gga
>Popy-Ap_02:02
tgccc----ccaagaca-----catatg-actcacc---accctgtctctgac---catgaggccaccctgaggtgctgggacctgggcttctaccc--tgcggagatcacactgacctggcagcgggatggggaggaccagatccaggacacggagctcgtggagaccaggcctgcaggggatggaaccttccagaagtgggcagctgtgg------------tggtgccttctggaa------aggagcagagatacacctgccttgtgcagcatgag-----ggtctacctgagccccttaccctgagat---gga
>Nole-classI_NC_044402.1:50978167-50981653
ccccc----ccaagaca-----catatg-actcacc---accccatctctgac---catgaggccaccctgaggtgctgggccctaggcttctaccc--tgcggagatcacactgacctggcagcgggatggggaggaccagacccaggacacggagcttgtggagaccaggcctgcaggggatggaaccttccagaagtgggcggctgtgg------------tggtgccttctggaa------aggagcagagatacacatgccatgtgcagcatgag-----ggtctgcccgagcccctcaccctgagat---ggg
>Hymo-classI_NW_022611662.1:28420878-28424426
ccccc----ccaggaca-----catatg-actcacc---accccatctctgac---cgtgaggccaccctgaggtgctggaccctgggcttctaccc--tgcggagatcacactgacctggcagcgggatggggaggaccagacccaggacacggagcttgtggagaccaggcctgcaggggatggaaccttccagaagtgggcggctgtgg------------tggtgccttctggaa------aggagcagagatacacctgccatgtgcagcatgag-----ggtctgcccgagcccctcaccttgagat---ggg
>Hyla-A_02
ccccc----ccaagaca-----catatg-actcacc---accccgtctctgac---catgaggccaccctgaggtgctgggccctaggcttctaccc--tgcggagatcacattgacctggcagcgggatggggaggaccagacccaggacacggagcttgtggagaccaggcctgcaggggatggaaccttccagaagtgggcggctgtgg------------tggtgccttctggaa------aggagcagagatacacctgccatgtgcagcatgag-----ggtctgcccgagcccctcaccctgagat---ggg
>Trfr-classI_XR_004439183.1
ccccc----ccaagaca-----tatgtg-acccacc---accctgtctctgac---catgaggccaccctgaggtgctgggccctgggctactaccc--tgcggggatcacactgacctggcagcgggatggagaggaacaaactgaggacacagagctcgtggagaccaggcctacaggggatggaaccttccagaagtgggcggctgtgg------------tggtgccttctggag------aggagcagagatacacctgccatgtgcagcatgag-----ggtctgcccaagcccctcaccttgagat---ggg
>Rhro-classI_XM_030928090.1
ccccc----ccaagaca-----catgtg-acccacc---accccatctctgac---catgagaccaccctgaggtgctgggccctaggcttctatcc--tgcggagatcacactgacctggcagcgggatggagaggaccaaactcaggacacggagctcgtggagaccaggcctacaggggatggaaccttccagaagtgggcggctgtag------------tggtgccttctggaa------aggagcagagatacacctgtcatgtgcagcatgag-----ggtctgcgtgagcccctcaccctgagat---ggg
>Mafa-A8_01:01
tcctc----caaagaca-----catgtg-acccatc---accctatctccgat---catgaggccaccctgaggtgctgggccctgggtttctaccc--tgcagagatcacactgacctggcagagggatggggaggaccaaactcaggacatggatcttgtggacaccagacctgcaggggatggaactttccagaagtgggcagctgtgg------------tggtgccttctggag------aggagcagagatacacctgccatgtgcagcacaag-----gggttgcgtgagcccctcaccctgagat---ggg
>Chsa-classI_XM_038005630.1
tcctc----caaagaca-----catgtg-acccatc---accctatctccgat---catgaggccaccctgaggtgctgggccctgggtttctaccc--tgcagagatcacactgacctggcagagggatggggaggaccaaactcaggacatggatcttgtggacaccagacctgcaggggatggaactttccagaagtgggcagctgtgg------------tggtgccttctggag------aggagcagagatacacctgccatgtgcagcacaag-----gggttgcgtgagcccctcaccctgagat---ggg
>Nole-A_CM016966.1:50978044-50981534
ccccc----ccaagaca-----catatg-actcacc---accccatctctgac---catgaggccaccctgaggtgctgggccctaggcttctaccc--tgcggagatcacactgacctggcagcgggatggggaggaccagacccaggacacggagcttgtggagaccaggcctgcaggggatggaaccttccagaagtgggcggctgtgg------------tggtgccttctggaa------aggagcagagatacacatgccatgtgcagcatgag-----ggtctgcccgagcccctcaccctgagat---ggg
>HLA-B_07:02:01:01
ccccc----caaagaca-----cacgtg-acccacc---accccatctctgac---catgaggccaccctgaggtgctgggccctgggtttctaccc--tgcggagatcacactgacctggcagcgggatggcgaggaccaaactcaggacactgagcttgtggagaccagaccagcaggagatagaaccttccagaagtgggcagctgtgg------------tggtgccttctggag------aagagcagagatacacatgccatgtacagcatgag-----gggctgccgaagcccctcaccctgagat---ggg
>Papa-classI_XM_034961678.3
tcccc----taaaggca-----caggta-acccacc---accccatctccacc---catgaggccgtgctgaggtgctgggccctgggcttctaccc--tctggagatcacactgacccaggagtgggatggggaggaccaaattcaggatgcagagtttgtggggaccagacttgcacggtacagaaccttccagaagtgggcagctgcag------------tggtgtcttctggag------agaagcagaggtacacatgccatgtgcagcacgag-----gggttgcctgagcccctcacactaagat---ggg
>Patr-classI_NC_036885.1:29461746-29465183
acccc----aaaagact-----cacatg-acccacc---accccatctccgac---catgaggccaccctgaggtgctgggctctgggcttctaccc--tgtggagatcacactgacccagtagtgggatggacaggaccaaatgtaggatgcagaggttgtggagaccacacttgcagggtacagaaccttccagaagtgggcagctgtgg------------tggtgtcttctggag------aggagcagagatacacatgccatgtgcagcacgat-----gggctgccagagcccctcaccctgagat----gg
>Thge-W_NC_037671.1:1575900-1577761
taccc----caaagaca-----cacgtg-atccagc---accctatctccgac---catgaggccaccctgaggttctgggccctgggcttctaccc--tgtggagatcacactgacccagaagctggatggggagaa-caaattcaggacgtagagcttgtggaga-cagacctgcagggtacagaacctgccaaaagtgggcagctatgg------------tggtgacttcttgag------agaagcagagatacacatgccatgtgcagcctgag-----gggctgccagagcccctcacactgagat---ggg
>HLA-OLI_PP236103.1:1-2920
tcccc----caaagaca-----cacatg-tcccacc---agcccatctccgac---catgaggccaccctgaggtgctgggctctggtcttctaccc--tgtggagatcacagtgacccagcagcgggatggggaggaccaaattcaagaggcagagcttgtggggaccagacctgcagggtacagaaccttccagaagtgggtagctgtgg------------tggtctcttatgtaa------agaagtagagatacacatgccatgtgcagcacgag-----aggctgccagagcccctcaccctgagat---ggg
>HLA-OLI_PP236104.1:1-2920
tcccc----caaagaca-----cacatg-tcccacc---agcccatctccgac---catgaggccaccctgaggttctgggccctggtcttctaccc--tgtggagatcacagtgacccagcagcgggatggcgaggaccaaattcaagaggcagagcttgtggggaccagacctgcagggtacagaaccttccagaagtgggtagctgtgg------------tggtctcttatgtaa------agaagtagagatacacatgccatgtgcagcacgag-----aggctgccagagcccctcaccctgagat---ggg
>HLA-OLI_OR250716.1:1-2920
tcccc----caaagaca-----cacatg-tcccacc---agcccatctccgac---catgaggccaccctgaggttctgggccctggtcttctaccc--tgtggagatcacagtgacccagcagcgggatggcgaggaccaaattcaagaggcagagcttgtggggaccagacctgcagggtacagaaccttccagaagtgggtagctgtgg------------tggtctcttatgtaa------agaagtagagatacacatgccatgtgcagcacgag-----aggctgccagagcccctcaccctgagat---ggg
>HLA-OLI_02_JAHBCG010000038.1:1308729-1311690
tcccc----caaagaca-----cacatg-tcccacc---agcccatctccgac---catgaggccaccctgaggttctgggccctggtcttctaccc--tgtggagatcacagtgacccagcagcgggatggggaggaccaaattcaagaggcagagcttgtggggaccagacctgcagggtacagaaccttccagaagtgggtagctgtgg------------tggtctcttatgtaa------agaagtagagatacacatgccatgtgcagcacgag-----aggctgccagagcccctcaccctgagat---ggg
>HLA-OLI_PP236102.1:1-2920
tcccc----caaagaca-----cacatg-tcccacc---agcccatctccgac---catgaggccaccctgaggttctgggccctggtcttctaccc--tgtggagatcacagtgacccagcagcgggatggggaggaccaaattcaagaggcagagcttgtggggaccagacctgcagggtacagaaccttccagaagtgggtagctgtgg------------tggtctcttatgtaa------agaagtagagatacacatgccatgtgcagcacgag-----aggctgccagagcccctcaccctgagat---ggg
>HLA-OLI_OR250714.1:1-2920
tcccc----caaagaca-----cacatg-tcccacc---agcccatctccgac---catgaggccaccctgaggttctgggccctggtcttctaccc--tgtggagatcacagtgacccagcagcgggatggggaggaccaaattcaagaggcagagcttgtggggaccagacctgcagggtacagaaccttccagaagtgggtagctgtgg------------tggtctcttatgtaa------agaagtagagatacacatgccatgtgcagcacgag-----aggctgccagagcccctcaccctgagat---ggg
>Mafa-L_01:01
tcccc----caaaggca-----cacgtg-acccagc---accccgtctctgac---cacaaggccaccctgaggtgttgatccctaggcttctacct--tgtggagatcacactgacctggcagcaggatggggaggaccagacccaggacatggagtttgtggagaccaggcctgcaggatatggaaccttccagaagtgggtggctgtag------------tggtgccttctggaa------aggagcagagatacacgtgctatgtgcaacatgag-----gggctgccagagcccctcactctgaggt---atg
>Caja-G4Ps_01_AB809558.1:194671-197672
gcccc----ccaagaca-----gacgtg-aaccatc---accccatctctgac---catgaggccaccttgaggtgctgggccctcggcttctaccc--tgcggggatcacactgacctggcagcagaatagggaggaccagacctaagacatagagctcgtagggaccatgcctgcaggggatggagcctttcagaagtgggtggctgtgg------------tggtgccttttgaaa------aggaacagagatacacatgc-----------------------------------------ctgagat---gca
>Caja-G_AB809559.1:8438-11409
gcccc----ccaagaca-----gacgtg-aaccatc---accccatctctgac---catgaggccaccttgaggtgctgggccctcggcttctaccc--tgcggggatcacactgacctggcagcagaatagggaggaccagacctaagacatagagctcatagggaccatgcctgcaggggatggagcctttcagaagtgggtggctgtgg------------tggtgccttttgaaa------aggaacagtgatacacatgc-----------------------------------------ctgagat---gca
>Caja-F2_01_AB809558.1:305960-309022
tcctc----caaaggca-----catgtt-gcccacc---acctcatctctgac---catgaggccaccctgaggtgctggaccttgggcttctaccc--tgtggagatcatgctgacctggcagagggatggggaggatcagacccaggacacagagcttgtggagaccaagcctgcaggggatggaaccttccagaagtgggcagctgtgg------------tggtgctttctgggg------aggagtggtga--cacgtgccatgtgcagcacgag-----gggctgccagagaccctcaccctgagat---tgg
>Caja-F4_04:01
tcctc----caaaggca-----cacgtt-gcccatc---accccatctctgac---catgaggccaccctgaggtgctgggccttgggcttctaccc--tgtggagatcatgctgacctggcagagggatggagaggatcagacccaggacacagagcttgtggagaccaggcctgcaggggatggaaccttccagaagtgggcagctgtgg------------tggtgctttctgggg------aggaggagcgatacacctgccatgtgcagcacgag-----gggctgccagagcccctcaccctgagat---ggg
>Caja-Glike_AB809560.1:115055-116512
gcccc----ccaagaca-----gacgtg-agccacc---accccatctctgac---catgaggccaccctgaggtgctgggccctcggcttctaccc--tgcggagatcacactgatctggcagtgggatggggaggaccagatccaggacatggagctcatagaaaccaggccggcaggggatgtaaccttccagaagtgggctgctgtgg------------tggtgctttctggag------aggagcacagatacacatgccatgtgcagcatgag-----gggctgcctgagcccctcatcctgaggt---ggg
>Caja-G_07:01:01
gcccc----ctaagaca-----cacgtg-acccacc---accccgtctctgac---catgaggccaccctgaggtgctgggccctgggcttctaccc--tgcggagatcacactgacctggcagcgggatggggaggaccagacccaggacatggagctcgtagagaccaggcccacaggggatagaaccttccagaagtgggctgctgtgg------------tggtgccttctggag------aggagcacagatacacatgccatatgcagcacgag-----gggctgcccgagcccctcaccctgagat---ggg
>Mamu-G_02:05:01:01
acccc----ccaattca-----cacgtg-acccacc---aacctgtctttgac---tatgatgccaccctgaggtgctgagccctgggcttctaccc--tgtggagatcagactgacctggcagtgggagagtgaggaccagacccacgacgtggagctcgtggggaccaggcctgcaggggatggaaccttccagaagtgggcagctgtgg------------tggtgccttctggag------aggagcagagattcacgtgctatgtgcagcaccag-----gggctgcctgagcccctcatgctgagat---gga
>Casy-classI_NW_007260546.1:91244-94747
tcccc----caaagacg-----cacgtc-acccacc---acccccaccctgatggggacgacgtcaccctgcggtgctgggccctgggcttctaccc--ttcagagatctcattgacctggcagcgggatggggaggaccaaacgcaggacatggagcttgtggagaccaggccttcaggggaaggaaccttccagaagtgggcagctgtgg------------tggtgccttctggag------aggagcagagatacacgtgccatgtgcagcacgag-----gggctgccagagccccgcaccctgaagt---ggg
>Mafa-G_OP204634.1:633036-635830
ccccc----ctaattca-----cacgtg-acccacc---atcctgtctttgac---tatgaggccaccctgaggtgctgagccctgggcttctaccc--tgtggagatcagactgacctggcagcgggagagtgaggaccagacccacgacgtggagctcgtggggaccaggcctgcaggggatagaaccttccagaagtgggcagctgtgg------------tggtgccttctggag------aggagcagagattcacgtgctaggtgcagcaccag-----gggctgcctgagcccctcatgctgagat---gga
>Mafa-G_OP204634.1:537692-540457
ccccc----ctaattca-----cacgtg-acccacc---atcctgtctttgac---tatgaggccaccctgaggtgctgagccctgggcttctaccc--tgtggagatcagactgacctggcagcgggagagtgaggaccagacccacgacgtggagctcgtggggaccaggcctgcaggggatagaaccttccagaagtgggcaactgtgg------------tggtgccttctggag------aggagcagagattcacgtgctaggtgcagcaccag-----gggctgcctgagcccctcatgctgagat---gga
>Mafa-G_OP204634.1:442336-445101
ccccc----ctaattca-----cacgtg-acccacc---atcctgtctttgac---tatgaggccaccctgaggtgctgagccctgggcttctaccc--tgtggagatcagactgacctggcagcgggagagtgaggaccagacccacgacgtggagctcgtggggaccaggcctgcaggggatagaaccttccagaagtgggcaactgtgg------------tggtgccttctggag------aggagcagagattcacgtgctaggtgcagcaccag-----gggctgcctgagcccctcatgctgagat---gga
>Mamu-G_AC148680.1:152938-155703
ccccc----ctaattca-----cacgtg-acccacc---atcctgtctttgac---tatgaggccaccctgaggtgctgagccctgggcttctaccc--tgtggagatcagactgacctggcagtgggagagtgaggaccagacccacgacgtggagctcgtggggaccaggcctgcaggggatagaaccttccagaagtgggcagctctgg------------tggtgccttctggag------aggagcagagattcacgtgctaggtgcagcaccag-----gggctgcctgagcccctcatgctgagat---gga
>Mamu-J_01:01:01:01
ccccc----ccaaaaca-----cacgtg-acccacc---accctgtctttgac---tatgaggccaccctgaggtgctgggccctgggcttctaccc--tgcggagatcacactgacctggcagtgggatggggagggccagacccaggacatggagctcctggagaccaggcccgcaggggatggaaccttccagaagtgggcggctgtgg------------tggtgccttctggag------aggagcagagattcatatgccatgtgcagcatgag-----ggtctgcccaagcctctcaccctgagat---ggg
>Mafa-F_02:23_OP204634.1:117959-120945
tcctc----caaaggca-----cacgtt-gcccacc---accacatctctgac---cgtgaggccaccctgaggtgctgggccctgggcttctaccc--tgccgagatcacactgacctggcagcgggacggggaggaacagacccaggacacggagcttgtggagaccaggcctgcaggggatggaaccttccagaagtgggcagctgtgg------------tggtgccttccggag------aggagcagagatacacgtgccatgtgcaacacgaa-----gggctgccccagcccctcaccctgagat---ggg
>Mamu-F_02:01
tcctc----caaaggca-----cacgtt-gcccacc---accccatctctgac---cgtgaggccaccctgaggtgctgggccctgggcttctaccc--tgccgagatcacactgacctggcagcgggacggggaggaacagacccaggacacggagcttgtggagaccaggcctgcaggggatggaaccttccagaagtgggcagctgtgg------------tggtgccttccggag------aggagcagagatacacgtgccatgtgcaacacgaa-----gggctgccccagcccctcaccctgagat---ggg
>Mafa-J_02:01_OP204634.1:1152756-1155691
ccccc----acaagaca-----catgtg-acccacc---accctgtctctgaa---cacgaggccaccctaaggtgctgggccctgggcttgtatcc--tgcggagatcacactgacctggcagtgggatggggaggaccagacccaggacatggagctcggggagaccaggcccgcaggggatggaaccttccagaagtgggtggctgtgg------------tggtgccttctgcag------aggagcagagattcacatgccatgtgcagcatgag-----ggtctgcccaagcccctcaccctgagat---ggg
>Leca-classI_NC_059129.1:41195708-41197898
ccccc----caaagaca-----cacgtg-acccacc---accccgtctctgac---cgggaggccaccctgaggtgctgggccctgggcttctaccc--tgcggagatcacactgacctggcagcgggacggggaggaccagacccaggacacggagctcgtggagacccggcctgcaggggacggaaccttccagaagtgggcagctgtgg------------tggtgccgcctggag------aggagcagagatacacgtgccttgtgcagcacgag-----gggctgccggagcccctcaccctgagat---ggg
>Caja-B1_01:01
ccccc----caaagaca-----catgtg-acccacc---accctgtctctgat---catgaggccaccctgaggtgctgggccctgggcttctaccc--tgcggacatcacactgacctggcagcgggatggggaggaccagatccaggacatggagcttgtggagaccaggccagcaggggatggaaccttccagaagtgggcggctgtgg------------tggtgccttctggag------aggagcagagatacacatgccatgtgcagcacaag-----ggtctgctggagcccctcaccctgagat---ggg
>Mamu-AG1_AB128049.1:2769117-2772034
ccccc----ccaagaca-----catgtg-acccacc---accccgtctctgac---tacgaggccaccctgaggtgctgggccctgggcttctaccc--tgcggagatcacactgacttggcagcgggatggagaggaacaaactgaagacacagagctcgtggagaccaggcctacaggggatggaaccttccagaagtgggcggctgtgg------------tggtgccttctggag------aggagcagagatacacctgtcatgtgcagcatgag-----ggtctgcccaagcccctcaccttgagat---tcg
>Mamu-AG1_05:02:01:01
ccccc----ccaagaca-----catgtg-acccacc---accccgtctctgac---tacgaggccaccctgaggtgctgggccctgggcttctaccc--tgcggagatcacactgacttggcagcgggatggagaggaacaaactgaagacacagagctcgtggagaccaggcctacaggggatggaaccttccagaagtgggcggctgtgg------------tggtgccttctggag------aggagcagagatacacctgtcatgtgcagcatgag-----ggtctgcccgagcccctcaccttgagat---tcg
>Mamu-AG3_02:02_AB128049.1:3020436-3023354
ccccc----ccaagaca-----aatgtg-acccacc---accctgtctctgac---tacgaggccaccctgaggtgttgggccctcggcttctaccc--tgcggagatcacactgacctggcagcgggatggagaggaacaaactgaggacacagagctcgtggagaccaggcctacaggggatggaaccttccagaagtgggcggctgtgg------------tggtgccttctggag------aggagcagagatacacctgtcatgtgcaacatgag-----ggtctgcccgagcccctcaccttgagat---ggg
>Mamu-AG4_08:02_AB128049.1:3126934-3129854
ccccc----ccaagaca-----catgtg-acccacc---accccgtctctgac---tacgaggccaccctgaggtgctgggccctgggcttctaccc--tgcggagatcacactgacctggcagcgggatggagaggaacaaactcaggatacagagctcgtggagaccaggcctacaggggatggaaccttccaaaagtgggcggctgtgg------------tggtgccttctggag------aggagcagagatacacctgtcatgtgcagcatgag-----ggtctgcccgagcccctcaccttgagat---ggg
>Mamu-AG4_08_AB128049.1:3218695-3221615
ccccc----ccaagaca-----catgtg-acccacc---accccgtctctgac---tacgaggccaccctgaggtgctgggccctgggcttctaccc--tgcggagatcacactgacctggcagcgggatggagaggaacaaactcaggatacagagctcgtggagaccaggcctacaggggatggaaccttccaaaagtgggcggctgtgg------------tggtgccttctggag------aggagcagagatacacctgtcatgtgcagcatgag-----ggtctgcccgagcccctcaccttgagat---ggg
>Mafa-A4_01:01_OP204634.1:842307-845250
ccccc----ccaagaca-----catgtg-acccacc---accccgtctctgac---catgaggccaccctgaggtgctgggccctgggcttctaccc--tgcggagatcacactgacctggcagcgggatggagaggaacaaactcaggacacggagctcgtggagaccaggcctgcaggagatggaaccttccagaagtgggcggctgtgg------------tggtgccttctggag------aggagcagagatacacctgtcatgtgcagcatgag-----ggtctgcccaagcccctcaccctgaaat---ggg
>Mamu-A1_001:01:01:01
ccccc----ccaagaca-----catgtg-acccacc---accccgtctctgac---catgaggccaccctgaggtgctgggccctgggcttctaccc--tgcggagatcacactgacctggcagcgggatggggaggaccaaactcaggacacggagctcgtggagaccaggcctgcaggagatggaaccttccagaagtgggcggctgtgg------------tggtgccttctggag------aggagcagagatacacctgtcatgtgcagcatgag-----ggtctgcccaagccccacaccctgaaat---ggg
>Mafa-A1_063:02_OP204634.1:970323-973232
ccccc----ccaagaca-----catgtg-acccacc---accccgtctctgac---catgaggccaccctgaggtgctgggccctgggcttctaccc--tgcggggatcacactgacctggcagcgggatggggaggaccaaactcaggacacggagctcgtggagaccaggcctgcaggagatggaaccttccagaagtgggcggctgtgg------------tggtgccttctggaa------aggagcagagatacacctgtcatgtgcagcatgag-----ggtctgcccgagcccctcaccctgagat---ggg
>Mafa-A2_05:11_OP204634.1:1090895-1093976
ctccc----ccaagaca-----catgta-acccacc---accccatctctgac---tacgaggccaccctgaggtgctgggccctgggcttctaccc--tgcggagatcacactgacctggcggcgggatggggaggaccaaactcaggacacggagctcgtggagaccaggcctgcaggagatggaaccttccagaagtgggcggctgtgg------------tggtgccttctggaa------aggagcagagatacacctgtcatgtgcagcatgag-----ggtctgcccgagcccctcaccctgagat---ggg
>Mamu-E_02:01:02
acccc----caaagaca-----cacgtg-acccacc---accccgtctctgat---catgaggccaccctgaggtgctgggccctgggcttctatcc--tgcggagatcacagtgacctggcagcgggatggggaggaccagacccaggacacggagcttgtggagaccaggcctgcaggggatggaactttccagaagtgggcagctgtgg------------tggtaccttctggag------aggagcagagatacacgtgccatgtgcagcatgag-----gggctacccgagcccctcaccctgagat---ggg
>Caja-E_03:01:02
acccc----caaagaca-----catgtg-acccacc---accctgtctctgac---catgaggccaccctgagatgctgggccctgggtttctaccc--tgcggagatcacactgacctggcagtgggatggggaggaccagacccaggacatggagcttgtggagaccaggccagcaggggatggaaccttccagaagtgggcggctgtgg------------tggtgccttctggag------aggagcaaagatacacctgccatgtgcagcatgag-----gggctgcgagagcccctcaccctgagat---ggg
>Gogo-H_01
ccccc----ccaagaca-----catatg-actcacc---accctgtctctgac---catgaggccaccctgaggtgctgggccctgggcttctaccc--cgcggagatcacactgacctggcagcgggatggagaggaccagacccaggacacggagctcgtggagaccaggcctggaggggatgggaccttccagaagtgggcggctgtgg------------tggtgccttctggag------aggagcagagatacacctgccatgtgcagcatgag-----ggtctgcccgagcccctcaccctgagat---ggg
>HLA-H_03:01
cgccc----ccaagaca-----catatg-acccacc---accccatctctgac---catgaggccaccctgaggtgctgggccctgggcttctaccc--tgcggagatcacactgacctggcagcgggatggggaggaccagaccca-cacacggagctcgtggagaccaggcctgcaggggatggaaccttccagaagtgggcggctgtgg------------tggtgccttctggag------aggagcagagatacacctgccatgtgcagcatgag-----ggtctgccagagcccctcaccctgagat---ggg
>HLA-H_02:19:01:01
ccccc----ccaagaca-----catatg-acccact---accccatctctgac---catgaggccaccctgaggtgctgggccctgggcttctaccc--tgcggagatcacactgacctggcagcgggatggggaggaccagaccca-cacacggagctcgtggagaccaggcctgcaggggatggaaccttccagaagtgggcggctgtgg------------tggtgccttctggag------aggagcagagatacacctgccatgtgcagcatgag-----ggtctgccagagcccctcaccctgagat---ggg
>Patr-H_BA000041.2:1594277-1597779
CCCCC----CCAAGACA-----CATATG-ACCCACC---ACCCCATCTCTGAC---CATGAGGCCACCCTGAGGTGCTGGGCCCTGGGCTTCTACCC--TGCGGAGATCACACTGACCTGGCAGCGGGATGGGGAGGACCAGACCCAGGACACGGAGCTCGTGGAGACCAGGCCTGCAGGGGATGGAACCTTCCAGAAGTGGGCGGCTGTGG------------TGGTGCCTTCTGGAG------AGGAGCAGAGATACACCTGCCATGTGCAGCATGAG-----GGTCTGCCCGAGCCCCTCACTCTGAGAT---GGG
>HLA-H_01:06:01:01
ccccc----ccaagaca-----catatg-acccacc---accccatctctgac---catgaggccaccctgaggtgctgggccctgggcttctaccc--tgcggagatcacactgacctggcagcgggatggggaggaccagaccca-cacacggagctcgtggagaccaggcctgcaggggatggaaccttccagaagtgggcggctgtgg------------tggtgccttctggag------aggagcagagatacacctgccatgtgcagcatgag-----ggtctgccagagcccctcaccctgagat---ggg
>Gogo-OKO_CM055451.2:47663949-47667217
ccccc----ccaagaca-----catatg-actcacc---accctgtctctgac---catgaggccaccctgaggtgctgggccctgggcttctaccc--tgcggagatcacactgacctggcagcgggatggagaggaccagacccaggacacggagctcgtggagaccaggcctggaggggatgggaccttccagaagtgggcggctgtgg------------tggtgccttctggaa------aggagcagagatacacctgccatgtgcagcatgag-----ggtctgcccaagcccctcaccctgagat---ggg
>Gogo-OKO_01:02
ccccc----ccaagaca-----catatg-actcacc---accctgtctctgac---catgaggccaccctgaggtgctgggccctgggcttctaccc--tgcggagatcacactgacctggcagcgggatggagaggaccagacccaggacacggagctcgtggagaccaggcctggaggggatgggaccttccagaagtgggcggctgtgg------------tggtgccttctggaa------aggagcagagatacacctgccatgtgcagcatgag-----ggtctgcccaagcccctcaccctgagat---ggg
>Gobe-OKO_01:01
ccccc----ccaagaca-----catatg-actcacc---accctgtctctgac---catgaggccaccctgaggtgctgggccctgggcttctaccc--tgcggagatcacactgacctggcagcgggatggagaggaccagacccaggacacggagctcgtggagaccaggcctggaggggatgggaccttccagaagtgggcggctgtgg------------tggtgccttctggaa------aggagcagagatacacctgccatgtgcagcatgag-----ggtctgcccaagcccctcaccctgagat---ggg
>Gogo-OKO_02:01
ccccc----ccaagaca-----catgtg-actcact---accctgtctctgac---catgaggccaccctgaggtgctgggccctgggcttctaccc--tgcggagatcacactgacctggcagcgggatggggaggaccagacccaggacacggagctcgtggagaccaggcctgcaggggatggaaccttccagaagtgggcggctgtgg------------tggtgccttctggag------aggagcagagatacacctgccatgtgcaacatgag-----ggtctgcccaagcccctcaccctgagat---ggg
>Gogo-OKO_02:02
ccccc----ccaagaca-----catgtg-actcact---accctgtctctgac---catgaggccaccctgaggtgctgggccctgggcttctaccc--tgcggagatcacactgacctggcagcgggatggggaggaccagacccaggacacggagctcgtggagaccaggcctgcaggggatggaaccttccagaagtgggcggctgtgg------------tggtgccttctggag------aggagcagagatacacctgccatgtgcaacatgag-----ggtctgcccaagcccctcaccctgagat---ggg
>Patr-AL_01:01:01:01
tgccc----ccaagaca-----cgtatg-actcacc---accctgtctctgac---cgtgagaccaccctgaggtgctgggccctgggcttctaccc--tgcggagatcacactgacctggcagcgggatggggaagaccagactcaggacacggagctcgtggagaccaggcctgcaggggatggaaccttccagaagtgggcggctgtgg------------tggtgccttctggaa------aggagcagagatacacctgccttgtgcagcatgag-----ggtctgcccgagcccctcaccctgagat---ggg
>Patr-AL_01:03
tgccc----ccaagaca-----cgtatg-actcacc---accctgtctctgac---cgtgagaccaccctgaggtgctgggccctgggcttctaccc--tgcggagatcacactgacctggcagcgggatggggaagaccagactcaggacacggagctcgtggagaccaggcctgcaggggatggaaccttccagaagtgggcggctgtgg------------tggtgccttctggaa------aggagcagagatacacctgccttgtgcagcatgag-----ggtctgcccgagcccctcaccctgagat---ggg
>Patr-AL_01:04:01:01
tgccc----ccaagaca-----cgtatg-actcacc---accctgtctctgac---cgtgagaccaccctgaggtgctgggccctgggcttctaccc--tgcggagatcacactgacctggcagcgggatggggaagaccagactcaggacacggagctcgtggagaccaggcctgcaggggatggaaccttccagaagtgggcggctgtgg------------tggtgccttctggaa------aggagcagagatacacctgccttgtgcagcatgag-----ggtctgcccgagcccctcaccctgagat---ggg
>Patr-AL_01:02:01:01
tgccc----ccaagaca-----cgtatg-actcacc---accctgtctctgac---cgtgagaccaccctgaggtgctgggccctgggcttctaccc--tgcggagatcacactgacctggcagcgggatggggaagaccagactcaggacacggagctcgtggagaccaggcctgcaggggatggaaccttccagaagtgggcggctgtgg------------tggtgccttctggaa------aggagcagagatacacctgccttgtgcagcatgag-----ggtctgcccgagcccctcaccctgagat---ggg
>Gogo-A_05:01
cgccc----ccaagaca-----catacg-actcacc---aagctgtctctgac---catgaggccaccctgaagtgctgggccctgagcttctaccc--tgcggagatcacactgacctggcagcgggatggggaggaccagacccaggacacggagctcgtggagaccaggcctgcaggagatggaaccttccagaagtgggcggctgtgg------------tggtgccttctggac------aggagcagagatacacctgccatgtgcagcatgag-----ggtctgcccaagcccctcaccctgagat---ggg
>Gogo-A_05:02:01:01N
cgccc----ccaagaca-----catacg-actcacc---aagctgtctctgac---catgaggccaccctgaagtgctgggccctgagcttctaccc--tgcggagatcacactgacctggcagcgggatggggaggaccagacccaggacacggagctcgtggagaccaggcctgcaggagatggaaccttccagaagtgggcggctgtgg------------tggtgccttctggag------aggagcagagataaacctgccatgtgcagcatgag-----ggtctccccaagcccctcaccctgagat---ggg
>Gogo-A_05:04N
cgccc----ccaagaca-----catacg-actcacc---aagctgtctctgac---catgaggccaccctgaagtgctgggccctgagcttctaccc--tgcggagatcacactgacctggcagcgggatggggaggaccagacccaggacacggagctcgtggagaccaggcctgcaggagatggaaccttccagaagtgggcggctgtgg------------tggtgccttctggag------aggagcagagataaacctgccatgtgcagcatgag-----ggtctccccaagcccctcaccctgagat---ggg
>HLA-Y_02:01
ccccc----ccaagaca-----catatg-acccacc---accccatctctgac---catgaggccaccctgaggtgctgggccctgagcttctaccc--tgcggagatcacactgacctggcagcgggatggggaggaccagacccaggacacggagctcgtggagaccaggcctgcaggggatggaaccttccagaagtgggcgtctgtgg------------tggtgccttctggac------aggagcagagatacacctgccatgtgcagcatgag-----ggtctgcccaagcccctcaccctgagat---ggg
>HLA-Y_01:01
cgccc----ccaagacg-----catatg-actcacc---acgctgtctctgac---aatgaggccaccctgaggtgctgagccctgagcttctaccc--tgcggagatcacactgacctggcagcgggatggggaggaccagacccaggacacggagctcgtggagaccaggcctgcaggggatggaatcttccagaagtgggcggctgtgg------------tggtgccttctggag------aggagcagagatacacctgccatgtgcagcatgag-----ggtctgcccaagcccctcaccctgagat---ggg
>HLA-Y_03:01
ccccc----ccaagaca-----catatg-acccacc---accccatctctgac---catgaggccaccctgaggtgctgggccctgagcttctaccc--tgcggagatcacactgacctggcagcgggatggggaggaccagacccaggacacggagctcgtggagaccaggcctgcaggggatggaaccttccagaagtgggcgtctgtgg------------tggtgccttctggac------aggagcagagatacacctgccatgtgcagcatgag-----ggtctgcccaagcccctcaccctgagat---ggg
>Mamu-B_001:01:01:01
ccccc----caaagaca-----cacgtg-acccacc---accctgtctctgac---catgagaccatcctgaggtgctgggccctgggcttctaccc--tgcggagatcacactgacctggcagcgggatggggaggaccaaactcaggacactgagcttgtggagaccaggccaggaggagatggaaccttccagaaatggggagctgtgg------------tggtgccttctggag------aagagcagagatacacgtgccatgtgcagcatgag-----gggctgccggagcccctcaccctgagat---ggg
>Mamu-I_01:01:01:01
tcccc----caaagaca-----cacgtg-acccacc---accccgtctctgac---catgaggccaccctgaggtgctgggccctgggcttctaccc--tgcggagatcacactgacctggcagcgggatggggaggagcaaactcaggacaccgagcttgtggagaccaggccaggaggagatggaaacttccagaagtgggcagctgtgg------------tggtgccttctggag------aagagcagagatacacgtgccatgtgcagcatgag-----gggctgccggagcccctcaccctgagat---ggg
>Patr-H_01
ccccc----ccaagaca-----catatg-acccacc---accccatctctgac---catgaggccaccctgaggtgctgggccctgggcttctaccc--tgcggagatcacactgacctggcagcgggatggggaggaccagacccaggacacggagctcgtggagaccaggcctgcaggggatggaaccttccagaagtgggcggctgtgg------------tggtgccttctggag------aggagcagagatacacctgccatgtgcagcatgag-----ggtctgcccgagcccctcactctgagat---ggg
>Mafa-W_01:07
ccccc----aaaagaca-----cacatg-acccacc---accccatctccaac---catgaggccaccctgaggtgctgggtcctgggcttctgccctgtgtggagatcacactgacccagtagcgggatggggaggaccaaatgtaggatg--cagtttatggagaccaaacctgcagggtacagaaccttccagaagtgggcagctgtgg------------tggtgtcttctggag------aggagcagagatacacatgccatgtgcagcacgag-----gggttgccagagcccctcaccctgaggt----gg
>Mafa-W_01:09
ccccc----aaaagaca-----cacatg-acccacc---accccatctccaac---catgaggccaccctgaggtgctgggccctgggcttctaccc--tgtggagatcacactgacccagtagcgggatgggaaggaccaaatgcaggatg--cagtttatggagaccagacctgcagggtacagaaacttccagaagtgggcagccacgg------------tggtgtcttctggag------aggagcagagatacacatgccatgtgcagcacgag-----gggctgccagagccactcaccctgaggt----gg
>Mafa-W_01:05
taccc----caaagaca-----cacgtg-acccagc---accctatctccgac---catgaggccaccctgaggttctgggccctgggcttctaccc--tgtggagatcacactgacccagaagctggatggggagaac-aaattcaggacgcagagcttgtggagac-agacctgcagagtacagaacctgccaaaagtgggcaactatgg------------tggtgacttcttgag------agaagcagagatacacatgccatgtgcagcatgag-----gggctgccagagcccctcacactgagat---ggg
>Mafa-W_01:01
t-----------------------------cccacc---accccatctcagac---catgaggccaccctgaggtgctgggctctgggcttctaccc--tgtagagatcacaatgacccagcagcaggattggaaggaccaaatttaggatgcaca-cttctggggaccagacctgcagggtacagaaccttccagaagtaggcaactgtgg------------tggtgtcttctgggg------ggaagtagagatacacaggccatgtgcagcctgag-----gagccgccagagcccctcaccctgagat---ggg
>Mafa-W_01:02
tcccc----caaagaca-----cgtgtg-acccacc---accccatctcagac---catgaggccaccttgaggtgctgggctctgggcttctaccc--tgtggagatcacaatgacccaacagaggaatggagaggaccaaatttaggatgcaca-cttctggggaccagacctgcagggtacagaaccttccagaagtaggcaactgtgg------------tggtgtcttctgggg------ggaagtagagatacacaggccatgtgcagcctgag-----gagccgccagagcccctcaccctgagat---ggg
>Mafa-W_01:10
tcccc----cagagaca-----catgtg-acccacc---accccgtctcagac---catgaggccaccttgaggtgctgggccctgggcttctaccc--tgtggagatcacactgacccagcagcaggatcggaaggaccaaattcaggatgcagagcttgtggggaccagatctacagggtatagaaccttccagaagtgggcagctgtgg------------tggtgtcttctggag------aggagcagagatacacatgccatgtgcagcacgag-----gagctgccagagcccctcacactgagat---ggg
>Poab-W_CM054684.2:25000000-37000000_4898887-4901819
acccc----aaaagact-----cacatg-acccacc---accccatctccgac---cgtgaggcccccctaaggtgctgggccctgggcttctaccc--tgtggagatcacattgacccagtagtgggatggggaggaccaaatgtaggatgcagagcttgtggagaccagacccgcaaggcacaaaacctcccagaagtgggcagctgtgg------------tggtgtcttctggag------aggagcagagatacacatgccatgtgcagcacgag-----gggctgacagagcccctcaccctgaggt----ag
>Nole-W_CM016966.1:50991908-50994858
acccc----aaaagact-----cacatg-acccacc---accccatctccgac---catgaggccaccctgaggtgctgggccctgggcttctaccc--tgtggagatcacattgacccagtagtgggatggggaggaccaaatgtaggatgcagagcttgtggagaccagacctgcagggtacagaaccttccagaagtgggcagctgtgg------------tgatgtcttctggag------aggagtagagatacacatgccatgtgcagcactag-----gggctgccagagcccctcaccctgagat----gg
>HLA-W_02:01
acccc----aaaagact-----cacatg-acccacc---accccatctctgac---catgaggccaccctgaggtgctgggctctgggcttctaccc--tgtggagatcacactgacccagtagtgggatggataggaccaaatgtaggatgcagaggttgtggagaccacacctgcagggtacagaaccttccagaagtgggcagctgtgg------------tggtgtcttctggag------aggagcagagatacacatgccatgtgcagcacgat-----gggctgccagagctcctcaccctgagat----gg
>HLA-W_04:01
acccc----aaaagact-----cacatg-acccacc---accccatctctgac---catgaggccaccctgaggtgctgggctctgggcttctaccc--tgtggagatcacactgacccagtagtgggatggataggaccaaatgtaggatgcagaggttgtggagaccacacctgcagggtacagaaccttccagaagtgggcagctgtgg------------tggtgtcttctggag------aggagcagagatacacatgccatgtgcagcacgat-----gggctgccagagctcctcaccctgagat----gg
>HLA-W_01:01:01:01
-accc----caaagact-----cacatg-acccacc---accccatctctgac---catgaggccaccctgaggtgctgggctctgggcttctaccc--tgtggagatcacactgacccagtagtgggatggacaggaccaaatgtaggatgcagaggttgtggagaccacacctgcagggtacagaaccttccagaagtgggcagctgtgg------------tggtgtcttctggag------aggagcagagatacacatgccatgtgcagcacgat-----gggctgccagagcccctcaccctgagat----gg
>HLA-W_03:01:01:01
acccc----aaaagact-----cacatg-acccacc---accccatctctgac---catgaggccaccctgaggtgctgggctctgggcttctaccc--tgtggagatcacactgacccagtagtgggatggacaggaccaaatgtaggatgcagaggttgtggagaccacacctgcagggtacagaaccttccagaagtgggcagctgtgg------------tggtgtcttctggag------aggagcagagatacacatgccatgtgcagcacgat-----gggctgccagagcccctcaccctgagat----gg
>HLA-W_05:01
-accc----caaagact-----cacatg-acccacc---accccatctctgac---catgaggccaccatgaggtgctgggctctgggcttctaccc--tgtggagatcacactgacccagtagtgggatggacaggaccaaatgtaggatgcagaggttgtggagaccacacctgcagggtacagaaccttccagaagtgggcagctgtgg------------tggtgtcttctggag------aggagcagagatacacatgccatgtgcagcacgat-----gggctgccagagcccctcaccctgagat----gg
>Patr-W_HM629932.1:169548-172497
acccc----aaaagact-----cacatg-acccacc---accccatctccgac---catgaggccaccctgaggtgctgggctctgggcttctaccc--tgtggagatcacactgacccagtagtgggatggacaggaccaaatgtaggatgcagaggttgtggagaccacacttgcagggtacagaaccttccagaagtgggcagctgtgg------------tggtgtcttctggag------aggagcagagatacacatgccatgtgcagcacgat-----gggctgccagagcccctcaccctgagat----gg
>Patr-W_AC192848.1:135293-138244
acccc----aaaagact-----cacatg-acccact---accccatctccgac---catgaggccaccctgaggtgctgggctctgggcttctaccc--tgtggagatcacactgacccagtagtgggatggacaggaccaaatgtaggatgcagaggttgtggagaccacacttgcagggtacagaaccttccagaagtgggcagctgtgg------------tggtgtcttctggag------aggagcagagatacacatgccatgtgcagcacgat-----gggctgccagagcccctcaccctgagat----gg
>Gogo-WL_CU104664.1:44219-47183
acccc----aaaagact-----cacatg-acccacc---accccatctccgac---catgaggccaccctgaggtgctgggccctgggcttctaccc--tgtggagatcacactgacccagtagtgggatggggaggaccaaatgtaggatgcagagcttgtgaagaccagacctgcagggtacagaaccttccagaagtgggcagctgtgg------------tggtgtcttctggag------aagagcagagatacacatgccatgtgcagcatgag-----gggctgccagagcccctcaccctgagat----gg
>Gogo-WL_CM055451.2:47605304-47608268
acccc----aaaagact-----cacatg-acccacc---accccatctccgac---catgaggccaccctgaggtgctgggccctgggcttctaccc--tgtggagatcacactgacccagtagtgggatggggaggaccaaatgtaggatgcagagcttgtgaagaccagacctgcagggtacagaaccttccagaagtgggcagctgtgg------------tggtgtcttctggag------aagagcagagatacacatgccatgtgcagcatgag-----gggctgccagagcccctcaccctgagat----gg
>Patr-WL_HM629932.1:30909-33868
acccc----aaaagact-----cacatg-acccact---accccatctccgac---catgaggccaccctgaggtgctgggctctgggcttctaccc--tgtggagatcacactgacccagtagtgggatggggaggaccaaatgtaggatgcagagcttgtggagaccagacctgcagggtacagaaccttccagaagtgggcagctgtgg------------tggtgtcttctggag------aggagcagagatacacatgccatgtgcagcacgag-----gggctaccagagcccctcaccctgagat----gg
>Mafa-W_OP204634.1:914763-917696
ccccc----aaaagaca-----cacatg-acccacc---accccatctccaac---catgaggccaccctgaggtgctgggtcctgggcttctgccctgtgtggagatcacactgacccagtagcgggatggggaggaccaaatgtaggatg--cagtttatggagaccaaacctgcagggtacagaaccttccagaagtgggcagctgtgg------------tggtgtcttctggag------aggagcagagatacacatgccatgtgcagcacgag-----gggttgccagagcccctcaccctgaggt----gg
>Mafa-W_OP204634.1:1037782-1040737
CCCCC----AAAAGACA-----CACATG-ACCCACC---ACCCCATCTCCAAC---CATGAGGCCACCCTGAGGTGCTGGGCCCTGGGCTTCTACCC--TGTGGAGATCACACTGACCCAGTAGCGGGATGGGAAGGACCAAATGCAGGATG--CAGTTTATGGAGACCAGACCTGCAGGGTACAGAAACTTCCAGAAGTGGGCAGCCACGG------------TGGTGTCTTCTGGAG------AGGAGCAGAGATACACATGCCATGTGCAGCACGAG-----GGGCTGCCAGAGCCACTCACCCTGAGGT---GGG
>Mafa-W_OP204634.1:794148-797071
taccc----caaagaca-----cacgtg-acccagc---accctatctccgac---catgaggccaccctgaggttctgggccctgggcttctaccc--tgtggagatcacactgacccagaagctggatggggagaac-aaattcaggacgcagagcttgtggagac-agacctgcagagtacagaacctgccaaaagtgggcaactatgg------------tggtgacttcttgag------agaagcagagatacacatgccatgtgcagcatgag-----gggctgccagagcccctcacactgagat---ggg
>Mamu-W_AB128049.1:3031414-3034788
tcccc----caaagaca-----cgtgtg-acccacc---accccatctcagac---catgaggccatcctgaggtgctgggctctgggcttctaccc--tgtggagatcacaatgacccagcagcaggattggaaggaccaaatttaggatgcaca-cttctggggaccagacctgcagggtacagaaccttccagaagtaggcaactgtgg------------tggtgtcttctgggg------ggaagtagagatacacaggccatgtgcagcctgag-----gagccaccagagcccctcaccctgagat---ggg
>Mamu-W_AB128049.1:2780002-2783634
tcccc----caaagaca-----cgtgtg-acccacc---accccatctcagac---catgaggccaccttgaggtgctgggctctgggcttctaccc--tgtggagatcacaatgacccaacagaggaatggagaggaccaaatttaggatgcaca-cttctggggaccagacctgcagggtacagaaccttccagaagtaggcaactgtgg------------tggtgtcttctgggg------ggaagtagagatacacatgccatatgcagcctgag-----gagccgccagagcccctcaccctgagat---ggg
>Mafa-W_OP204634.1:1104699-1107666
tcccc----cagagaca-----catgtg-acccacc---accccgtctcagac---catgaggccaccttgaggtgctgggccctgggcttctaccc--tgtggagatcacactgacccagcagcaggatcggaaggaccaaattcaggatgcagagcttgtggggaccagatctacagggtatagaaccttccagaagtgggcagctgtgg------------tggtgtcttctggag------aggagcagagatacacatgccatgtgcagcacgag-----gagctgccagagcccctcacactgagat---ggg
>Chae-W_AC241496.3:93829-96322
TCCCC----TAAAGACA-----CACGTG-ACCCACC---ACCCCATGTCAGAC---CATAAGGCCAACCTGAGGTGCTGGGCCCTGGGCTACTACCC--TGTGGAGATCACACTGACCCAGCAGCAGGATCAGAATAACCAAATTCAGGATGCAGAGCTTGTGGGGACCAGACCTACAGGGTATAGAACCTTCCAGAAGTGGGCAGCTGTGG------------TGGTGTCTTCTGGAG------AGGAGCAGAGATACGCATGCCATGTGCAGCACGAG-----GGGCTGCCAGAGCCACTCACCCTGAGAT---GGG
>Patr-W_BA000041.2:1528380-1531331
ACCCC----AAAAGACT-----CACATG-ACCCACC---ACCCCATCTCTGAC---CATGAGGCCACCCTGAGGTGCTGGGCTCTGGGCTTCTACCC--TGTGGAGATCACACTGACCCAGTAGTGGGATGGACAGGACCAAATGTAGGATGCAGAGGTTGTGGAGACCACACTTGCAGGGTACAGAACCTTCCAGAAGTGGGCAGCTGTGG------------TGGTGTCTTCTGGAG------AGGAGCAGAGATACACATGCCATGTGCAGCACGAT-----GGGCTGCCAGAGCCCCTCACCCTGAGAT---GGG
>Mamu-W_AB128049.1:2541826-2544780
CCCCC----AAAAGACA-----CACATG-ACCCACC---ACCCCATCTCCAAC---CATGAGGCCACCCTGAGGTGCTGGGCCCTGGGCTTCTACCC--TGTGGAGATCACACTGACCCAGTAGCGGGATGGGAAGGACCAAATGCAGGATG--CAGTTTATGGAGACCAGACCTGCAGGGTACAGAAACTTCCAGAAGTGGGCAGCCACGG------------TGGTGTCTTCTGGAG------AGGAGCAGAGATACACATGCCATGTGCAGCACGAG-----GGGCTGCCAGAGCCACTCACCCTGAGGT---GGG
>Mamu-W_AC148690.1:138253-140908
TCCCC----CAAAGACA-----CGTGTG-ACCCACC---ACCCCATCTCAGAC---CATGAGGCCATCCTGAGGTGCTGGGCTCTGGGCTTCTACCC--TGTGGAGATCACAATGACCCAGCAGCAGGATTGGAAGGACCAAATTTAGGATGCACA-CTTCTGGGGACCAGACCTGCAGGGTACAGAACCTTCCAGAAGTAGGCAACTGTGG------------TGGTGTCTTCTGGGG------GGAAGTAGAGATACACAGGCCATGTGCAGCCTGAG-----GAGCCACCAGAGCCCCTCACCCTGAGAT---GGG
>Chae-W_AC241602.2:154172-156826
TCCCC----CAAAGACA-----CGTGTG-ACCCACC---ACCCCATCTCAGAC---CATGAGGCCACCCTGAGGTGCTGGGCTCTGGGCTTCTACCC--TGTGGAGATCACAATGACCCAACAGAGGAATGGAGAGGACCAAATTTAGGATGCACA-CTTCTGGGGACCAGACCTGCAGGGTACAGAACCTTCCAGAAGTAGGCAACTGTGG------------TGGTGTTTTCTAGGG------GGAAGTAGAGATACACATGCCATGTGCAGCCTGAG-----GAGCTGCCAGAGCCCCTCACCCTGAGAT---GGG
>Mafa-W_OP204634.1:256848-259450
TCCCC----CAAAGACA-----CGTGTG-ACCCACC---ACCCCATCTCAGAC---CATGAGGCCACCCTGAGGTGCTGGGCTCTGGGCTTCTACCC--TGTAGAGATCACAATGACCCAGCAGCAGGATTGGAAGGACCAAATTTAGGATGCACA-CTTCTGGGGACCAGACCTGCAGGGTACAGAACCTTCCAGAAGTAGGCAACTGTGG------------TGGTGTCTTCTGGGG------GGAAGTAGAGATACACAGGCCATGTGCAGCCTGAG-----GAGCCGCCAGAGCCCCTCACCCTGAGAT---GGG
>Mafa-W_01:11_OP204634.1:473569-476227
TCCCC----CAAAGACA-----CGTGTG-ACCCACC---ACCCCATCTCAGAC---CATGAGGCCACCCTGAGGTGCTGGGCTCTGGGCTTCTACCC--TGTAGAGATCACAATGGCCCAACAGAGGAATGGAGAGGACCAAATTTAGGATGCACA-CTTCTGGGGACCAGACCTGCAGGGTACAGAACCTTCCAGAAGTAGGCAACTGTGG------------TGGTGTCTTCTGGGG------GGAAGTAGAGATACACATGCCATGTGCAGCCTGAG-----GAGCCGCCAGAGCCCCTCACCCTGAGAT---GGG
>Mafa-W_01:12_OP204634.1:568929-571587
TCCCC----CAAAGACA-----CGTGTG-ACCCACC---ACCCCATCTCAGAC---CATGAGGCCACCCTGAGGTGCTGGGCTCTGGGCTTCTACCC--TGTAGAGATCACAATGACCCAACAGAGGAATGGAGAGGACCAAATTTAGGATGCACA-CTTCTGGGGACCAGACCTGCAGGGTACAGAACCTTCCAGAAGTAGGCAACTGTGG------------TGGTGTCTTCTGGGG------GGAAGTAGAGATACACATGCCATGTGCAGCCTGAG-----GAGCCGCCAGAGCCCCTCACCCTGAGAT---GGG
>Mafa-W_01:04_OP204634.1:676916-679563
TCCCC----CAAAGACC-----CGTGTG-ACCCACC---ACCCCATCTCAGAC---CATGAGGCCACCCTGAGGTGCTGGGCTCTGGGCTTCTACTC--TGTGGAGATCACAATGACCCAACAGAGGAATGGAGAGGACCAAATTTAGGATGCACA-CTTCTGGGGACCAGACCTGCAGGGTACAGAACCTTCCAGAAGTAGGCAACTGTGG------------TGGTGTCTTCTAGGG------GGAAGTAGAGATACACATGCCATGTGCAGCCTGAG-----GAGCCGCCAGAGCCCCTCACCCTGAGAT---GGG
>Mafa-W_OP204634.1:377371-380780
TCCCC----CAAAGACA-----CGTGTG-ACCCACC---ACCCCATCTCAGAC---CATGAGGCCACCTTGAGGTGCTGGGCTCTGGGCTTCTACCC--TGTGGAGATCACAATGACCCAACAGAGGAATGGAGAGGACCAAATTTAGGATGCACA-CTTCTGGGGACCAGACCTGCAGGGTACAGAACCTTCCAGAAGTAGGCAACTATGG------------TGGTGTCTTCTGGGG------GGAAGTAGAGATACACATGCCATATGCAGCCTGAG-----GAGCCGCCAGAGCCCCTCACCCTGAGAT---GGG
>Mafa-W_01:06_OP204634.1:855748-858621
tcccc----caaagaca-----catgtg-acccacc---agtccatctcagac---catgaggccaccctgaggtgctgggccctgggctactaccc--tgtggagatcacactgacccagcagcaggatcggaagaaccaaattcaagatgcagagcttatgggaaccagatctacagggtacagaaccttccagaagtgggcagctgtgg------------tggtgtcttctggag------agcagcagagatacacatgccatgtgcagcacgagcactcaccctgccagagcccctcaccctgagat---tgg
>Mafa-W_01:08_OP204634.1:983926-986901
tcccc----caaagaca-----cacgtg-acccacc---acctcatctcagac---catgaggccaccctgaggtgctgggccctgggctactatgc--tgtgtagaccacactgacccagcagcaggataggaagaaccaaattcaagatgcagagcttatggggaccagatctacagggtatagaaccttccagaagtgggcagctgtgg------------tggtgtcttctggag------aggagcagagatacgcatgccatgtgcagcacgagcactcaccctgccagagcccctcaccctgagat---tgg
>Mamu-K_01:02:01:01
caccc----ccaagaca-----catgtg-acccacg---attccatctctgac---tataaggccaccctgaggtgctgggccctgggcttctaccc--tgtggagatcacactgacctggcagtgggatggggagggccagactcaggacatggagcttgtagagaccaggcccgcagggaatggaaccttccagaagtgggcagctgtgg------------t-gtgccttctggag------aggaacagagatatacgtgccatgtacagcatgaa-----gcattgcccaagcccctcaccctgagatgtagta
>Mamu-W_AB128049.1:2474597-2477565
TCCCC----CAGAGACA-----CATGTG-ACCCACC---ACCCCGTCTCAGAC---CATGAGGCCACCTTGAGGTGCTGGGCCCTGGGCTTCTACCC--TGTGGAGATCACACTGACCCAGCAGCAGGATCGGAAGGACCAAATTCAGGATGCAGAGCTTGTGGGGACCAGATCTACAGGGTATAGAACCTTCCAGAAGTGGGCAGCTGTGG------------TGGTGTCTTCTGGAG------AGGAGCAGAGATACACATGCCATGTGCAGCACGAG-----GAGCTGCCAGAGCCCCTCACACTGAGAT---GGG
>Mamu-W_AB128049.1:2661169-2664091
TACCC----CAAAGACA-----CACGTG-ACCCAGC---ACCCTATCTCCGAC---CATGAGGCCACCCTGAGGTTCTGGGCCCTGGGCTTCTACCC--TGTGGAGATCACACTGACCCAGAAGCTGGATGGGGAGAACAAA-TTCAGGACGCAGAGCTTGTGGAGA-CAGACCTGCAGAGTACAGAACCTGCCAAAAGTGGGCAACTATGG------------TGGTGACTTCTTGAG------AGAAGCAGAGATACACATGCCATGTGCAGCATGAG-----GGGCTGCCAGAGCCCCTCACACTGAGAT---GGG
>Mamu-W_AB128049.1:2599682-2602376
TCCCC----CAAAGACA-----CACATG-ACCCACC---AGTCCATCTCAGAC---CATGAGGCCACCCTGAGGTGCTGGGCCTTGGGCTACTACGC--TGTGGAGATCACACTGACCCAGTAGCAGGATCGGAAGAACCAAATTCAGGATGCAGAGCTTATGGGGACCAGACCTACAGGGTATAGAACCTTCCAGAAGTGGGCAGCTGTGG------------TGGTGTCTTCTGGAG------AGCAGCAGAGATATGCATGCCATGTGCAGCACGAGCACTCACCCTGCCAGAGCCACTCACCCTGAGAT---TGG
>Mamu-W_AB128049.1:2899866-2902554G
TCCCC----CAAAGACC-----CGTGTG-ACCCACC---ACCCCATCTCAGAC---CATGAGGCCACCCTGAGGTGCTGGGCTCTGGGCTTCTACTC--TGTGGAGATCACAATGACCCAACAGAGGAATGGAGAGGACCAAATTTAGGATGCACA-CTTCTGGGGACCAGACCTGCAGGGTACAGAACCTTCCAGAAGTAGGCAACTGTGG------------TGGTGTCTTCTAGGG------GGAAGTAGAGATACACATGCCATGTGCAGCCTGAG-----GAGCCGCCAGAGCCCCTCACCCTGAGAT---GGG
>Patr-KL_HM629932.1:16060-19614
ccccc-gctccaagaca-----catatg-acccacc---attccgtctctgac---tataaggccaccctgaggtgcagggccctgggcttctaccc--tgcggagatcacactgacctggcagcgggatggagaggaccagactcaggacatggagcttgtagagaccaggcctgcaggggatggaatcttctagaagtgggcagctgtgg------------tggtgccttctggag------aggaacagagatacacgtgccatgtgcagcatgag-----gggttgcccaagcccctcaccctgagat---ggg
>Gogo-P_CM055451.2:47456269-47459253
tcccc----taaaggca-----caggta-acccacc---accccatctccaac---catgaggccatgctgaggtgctgggccctgggcttctaccc--tctggagatcacactgacccaggagtgggatggggaggaccaaattcaggatgcagagtttgtggagaccagacttgcacggtacagaaccttccagaagtgggcagctgcag------------tggtgtcttctggag------agaagcagaggtacacatgccatgtgcagcacgag-----gggttgcctgagcccctcacactaagag---ggg
>Gogo-P_CU104658.1:94189-97174
tcccc----taaaggca-----caggta-acccacc---accccatctccaac---catgaggccatgctgaggtgctgggccctgggcttctaccc--tctggagatcacactgacccaggagtgggatggggaggaccaaattcaggatgcagagtttgtggagaccagacttgcacggtacagaaccttccagaagtgggcagctgcag------------tggtgtcttctggag------agaagcagaggtacacatgccatgtgcagcacgag-----gggttgcctgagcccctcacactaagag---ggg
>Patr-P_BA000041.2:1669594-1672538
tcccc----taaaggca-----caggta-acccacc---accccatctccaac---catgaggccgtgctgaggtgctgggccctgggcttctaccc--tctggagatcacactgacccaggagtgggatggggaggaccaaattcaggatgcagagtttgtggggaccagacttgcacggtacagaaccttccagaagtgggcagctgcag------------tggtgtcttctggag------agaagcagaggtacacatgccatgtgcagcacgag-----gggttgcctgagcccctcacactaagat---ggg
>HLA-P_02:01:01:01
tcccc----tgaaggca-----caggta-accctcc---accccatctccaac---tatgaggccacgctgaggtgctgggccctgggcttctaccc--tctggagatcacactgacccaggagcgggatggggaggaccaaattcaggatgcagagtttgtggagaccagacttgcagggtacagaaccttccagaagtgggcagctgcag------------tggtgtcttctggag------agaagcagaggtacacatgccatgtgcagcacgag-----gggttgcctgagcccctcacactaagat---ggg
>HLA-P_01:01:01:01
tcccc----tgaaggca-----caggta-acccacc---accccatctccaac---tatgaggccacgctgaggtgctgggccctgggcttctaccc--tctggagatcacactgacccaggagcgggatggggaggaccaaattcaggatgcagagtttgtggagaccagacttgcagggtacagaaccttccagaagtgggcagctgcag------------tggtgtcttctggag------agaagcagaggtacacatgccatgtgcagcatgag-----gggttgcctgagcccctcacactaagat---ggg
>HLA-P_01:02
tcccc----tgaaggca-----caggta-acccacc---accccatctccaac---tatgaggccacgctgaggtgctgggccctgggcttctaccc--tctggagatcacactgacccaggagcgggatggggaggaccaaattcaggatgcagagtttgtggagaccagacttgcagggtacagaaccttccagaagtgggcagctgcag------------tggtgtcttctggag------agaagcagaggtacacatgccatgtgcagcatgag-----gggttgcctgagcccctcacactaagat---ggg
>Poab-T_CM054684.2:25000000-37000000_4854930-4857950
tcccc----caaagaca-----cgcatg-atccacc---accccatcgcagac---catgaggccac-ctgaggtgctgagccctggtcttctaccc--tgtggagatcacaatgacccaaaagagggatggggaggaccaaatttaggatgcaaagctcgtgtggaccagacctgcagggtaaagaaccttccagaagtgggcagttgtgg------------tggtgtcttctggag------aggagcagagatacacatgccatgtgcagcacgag-----gggctgccagagcccctcaccctgagat----gg
>Patr-TL_HM629932.1:111443-114660
tcccc----caaagaca-----tgcgtg-acccacc---agcccatctccgac---catgaggccaccctgaggtgctgagccctgggcttctaccc--tgtggagatcacaatgacccaacagagggatggggaggaccaaatttaggacgcaaagctcgtggggaccagaactgcagggtaaagaaccttccagaagtgggcagctgtcg------------tggtgtcttctggag------agaagcagagttacacatgccatgtgcagcacgag-----gggctgccagagcccctcaccctgagat----gg
>Poab-T_CM054684.2:25000000-37000000_4964244-4967056
tcccc----caaagaca-----catatg-acccacc---acctcatctccgac---catgaggccaccctgaggtgctgggccttgggcttctaccc--tgtggagatcacactgacctggtggcaggatagggaggacaaaattcaggatgcagagtttgtggggaccagatcttcagggtacagaagcttccagaagtgggcagtaccggaagtgggcccactggtgtcttctagag------agaagtagagatacacatgccatgagcagcaggag-----gaattgtcagagcccctcaccctgagat----gg
>Gogo-TL_CU104664.1:122258-125229
taccc----cgaagaca-----cacgtg-atccacc---acctcatctccgac---cacgaggccaccctgaggtgctgggccctgggcttctaccc--tgtggagatcacactgacctggtagcgggatggggaagacaaaattcaggatgcagagcttgtggggaccagacctgcagggtacagaatcttccagaagtgggcagctgtgg------------tggtgtcttctggaa------agaagtagagttacacatgccatgtgcagcacgag-----gggctgccagagcgcctcaccctgaggt----gg
>Gogo-TL_CM055451.2:47683341-47686311
taccc----caaagaca-----cacgtg-atccacc---acctcatctccgac---cacgaggccaccctgaggtgctgggccctgggcttctaccc--tgtggagatcacactgacctggtagcgggatggggaagacaaaattcaggatgcagagcttgtggggaccagacctgcagggtacagaatcttccagaagtgggcagctgtgg------------tggtgtcttctggaa------agaagtagagttacacatgccatgtgcagcacgag-----gggctgccagagcgcctcaccctgaggt----gg
>HLA-T_01:01:01:01
atccc----agaataca-----tgtgtg-atccact---accccatctcggac---catgaggccgccctgaggtgctgggtcccgggcttctacca--tgtggaaatcacagtgacccaactgtgggatggggaggaccaaatttaggacgcagagcttgtggggaccagacctgcagggtatagaaccttccagaagtgggcagctgtga------------tgctgtcttctagag------acaagtagagatacacatgccatgtgcagcaggag-----gcactgccagagcccctcacactgagat---ggg
>HLA-T_02:01:01:01
atccc----agaatgca-----tgtgtg-atccact---accccatctcagac---catgaggccgccctgaggtgctgggtcccgggcttctacca--tgtggaaatcacagtgacccaactgtgggatggggaggaccaaatttaggacgcagagcttgtggggaccagacctgcagggtatagaaccttccagaagtgggcagctgtgg------------tgctgtcttctagag------acaagtagagatacacatgccatgtgcagcaggag-----gcactgccagagcccctcacactgagat---ggg
>Gogo-T_CU104658.1:195716-198201
atccc----agaataca-----tgtgtg-atccact---accccatctcggac---catgaggcctccctgaggtgctgggtcctgggcttctacca--tgtggaaatcacagtgacccaactgtgggatggggaggaccaaatttaggacgcagagcttgtggggaccagacctgcagggtatagaaccttccagaagtgggcagctgtgg------------tgctgtcttctagag------acaagtagagatacacatgccatgtgcagcaggag-----gcactgccagagcccctcacactgagat---ggg
>Gogo-T_CM055451.2:47557815-47560300
atccc----agaataca-----tgtgtg-atccact---accccatctcggac---catgaggcctccctgaggtgctgggtcctgggcttctacca--tgtggaaatcacagtgacccaactgtgggatggggaggaccaaatttaggacgcagagcttgtggggaccagacctgcagggtatagaaccttccagaagtgggcagctgtgg------------tgctgtcttctagag------acaagtagagatacacatgccatgtgcagcaggag-----gcactgccagagcccctcacactgagat---ggg
>Patr-T_AC192848.1:75348-77795
atccc----agaataca-----tgtgtg-atccact---accccatctcagac---cctgaggccaccctgaggtgctgggtcccgggcttctacca--tgtggaaatcacagtgacccaactgtgggatggggaggaccaaatttaggacgcagagcttgtggggaccagacctgcagggtatagaaccttccagaagtgggcagctgtgg------------tgctgtcttctagag------acaagtagagatacacatgccatgtgcagcaggag-----gcactgccagagcccctcacactgagat---ggg
>HLA-T_03:01
atccc----agaataca-----tgtggg-atccact---accccatctcggac---catgaggccaccctgaggtgctgggtcccgggcttctacca--tgtggaaatcacagtgacccaactgtgggatggggaggaccaaatttaggacacagagcttgtggggaccagacctgcagggtatagaaccttccagaagtgggcagctgtgg------------tgctgtcttctagag------acaagtagagatacacatgccatgtgcagcaggag-----gcactgccagagcccctcacactgagat---ggg
>Patr-T_BA000041.2:1586953-1589401
ATCCC----AGAATACA-----TGTGTG-ATCCACT---ACCCCATCTCAGAC---CCTGAGGCCACCCTGAGGTGCTGGGTCCCGGGCTTCTACCA--TGTGGAAATCACAGTGACCCAACTGTGGGATGGGGAGGACCAAATTTAGGACGCAGAGCTTGTGGGGACCAGACCTGCAGGGTATAGAACCTTCCAGAAGTGGGCAGCTGTGG------------TGCTGTCTTCTAGAG------ACAAGTAGAGATACACATGCCATGTGCAGCAGGAG-----GCACTGCCAGAGCCCCTCACACTGAGAT---GGG
