# Supplementary material for: The primate Major Histocompatibility Complex as a case study of gene family evolution
Source: eLife. 2025 Dec 3;14:RP103545. doi: 10.7554/eLife.103545 (PMC12674619; doi:10.7554/eLife.103545)
Supplement: Source code 1. [file elife-103545-code1.zip]

Archive with 10 entries (9 files):
- xml_files_to_run_BEAST/
- xml_files_to_run_BEAST/classIIB_exon2_rdpm_uc_1.xml
- xml_files_to_run_BEAST/classIIA_exon2_rdpm_uc_1.xml
- xml_files_to_run_BEAST/.DS_Store
- __MACOSX/xml_files_to_run_BEAST/._.DS_Store
- xml_files_to_run_BEAST/classI_exon2_rdpm_uc_1.xml
- xml_files_to_run_BEAST/classI_exon3_rdpm_uc_1.xml
- xml_files_to_run_BEAST/classI_exon4_rdpm_uc_1.xml
- xml_files_to_run_BEAST/classIIB_exon3_rdpm_uc_1.xml
- xml_files_to_run_BEAST/classIIA_exon3_rdpm_uc_1.xml
